# Supplementary material for: Proteomic Analysis of the Differential Response of Pseudomonas aeruginosa and Staphylococcus aureus to Lacticaseibacillus rhamnosus Cell-Free Supernatant and Lactic Acid
Source: Antibiotics (Basel). 2025 Dec 15;14(12):1271. doi: 10.3390/antibiotics14121271 (PMC12730115; doi:10.3390/antibiotics14121271)
Supplement: Supplementary file 1 [file antibiotics-14-01271-s001.zip]

Archive with 4 entries (4 files):
- Figure S1.png
- Figure S2.PNG
- Table S1 _ SSDA_PA.xlsx
- Table S2 _ SSDA_SA.xlsx
