# Supplementary material for: Proteomic Analysis of the Differential Response of Pseudomonas aeruginosa and Staphylococcus aureus to Lacticaseibacillus rhamnosus Cell-Free Supernatant and Lactic Acid
Source: Antibiotics (Basel). 2025 Dec 15;14(12):1271. doi: 10.3390/antibiotics14121271 (PMC12730115; doi:10.3390/antibiotics14121271)
Supplement: Supplementary file 1 [file antibiotics-14-01271-s001.zip › Table S1 _ SSDA_PA.xlsx]

## Sheet: CFS vs CTRL
Table S1. Statistically significant and differentially abundant proteins list of P. aeruginosa in the comparisons between CFS, LA and control. Sheet 1 shows the comparison between CFS vs CTRL, Sheet 2 shows the comparison between LA vs CTRL, and Sheet 3 shows the comparison between CFS vs LA. For each protein, the Protein ID, gene name, protein name, protein function, and a gene ontology Biologic…
-LOG(P-value)	Log(fold change)(CFSvsCTRL)	Protein IDs	Gene names	Protein names	Function [CC]	Gene Ontology (biological process)
3.16325	-5.17157	O69754	phzF1	Trans-2,3-dihydro-3-hydroxyanthranilate isomerase (EC 5.3.3.17) (Phenazine/pyocyanine biosynthesis protein PhzF)	FUNCTION: Isomerase that catalyzes the condensation of two molecules of trans-2,3-dihydro-3-hydroxyanthranilic acid (DHHA) into the phenazine ring system. The final product is not yet known. {ECO:0000250|UniProtKB:Q51792}.	phenazine biosynthetic process [GO:0002047]
2.27337	-3.86202	Q9HTX3	PA5217	Probable binding protein component of ABC iron transporter PA5217
2.50206	-3.60749	O69753	phzB1	Phenazine biosynthesis protein PhzB1	FUNCTION: Involved in the biosynthesis of the antibiotic phenazine, a nitrogen-containing heterocyclic molecule. PhzB1 (operon phzA1B1C1E1F1G1) has a role in the biosynthesis of the phenazine during planktonic growth. {ECO:0000269|PubMed:23129634, ECO:0000305|PubMed:11591691}.	phenazine biosynthetic process [GO:0002047]
4.14421	-3.51958	G3XD49	pcrV	Type III secretion protein PcrV		protein secretion by the type III secretion system [GO:0030254]
2.99805	-3.45752	Q9I3S3	gbuA	Guanidinobutyrase (EC 3.5.3.7)	FUNCTION: Catalyzes specifically the hydrolysis of 4-guanidinobutanoate to 4-aminobutanoate and urea. Has no activity against arginine, agmatine, 3-guanidinopropionate and guanidinoacetate. {ECO:0000269|PubMed:12029055, ECO:0000269|PubMed:21600989}.	arginine catabolic process [GO:0006527]; putrescine biosynthetic process from arginine, using agmatinase [GO:0033389]
2.53915	-3.31212	G3XCV4	phzG1	Probable pyridoxamine 5'-phosphate oxidase		phenazine biosynthetic process [GO:0002047]; pyridoxal phosphate biosynthetic process [GO:0042823]; pyridoxine biosynthetic process [GO:0008615]
2.96056	-3.16002	Q9HYR2	fabH	Beta-ketoacyl-[acyl-carrier-protein] synthase III (Beta-ketoacyl-ACP synthase III) (KAS III) (EC 2.3.1.180) (3-oxoacyl-[acyl-carrier-protein] synthase 3) (3-oxoacyl-[acyl-carrier-protein] synthase III)	FUNCTION: Catalyzes the condensation reaction of fatty acid synthesis by the addition to an acyl acceptor of two carbons from malonyl-ACP. Catalyzes the first condensation reaction which initiates fatty acid synthesis and may therefore play a role in governing the total rate of fatty acid production. Possesses both acetoacetyl-ACP synthase and acetyl transacylase activities. Its substrate specifi…	fatty acid biosynthetic process [GO:0006633]; secondary metabolite biosynthetic process [GO:0044550]
2.16848	-3.06181	P0DPC1	phzD2	Phenazine biosynthesis protein PhzD2 (2-amino-4-deoxychorismate hydrolase) (EC 3.3.2.15) (Isochorismatase) (Trans-2,3-dihydro-3-hydroxyanthranilic acid synthase)	FUNCTION: Involved in the biosynthesis of the antibiotic phenazine, a nitrogen-containing heterocyclic molecule having important roles in virulence, competition and biological control. PhzD2 (operon phzA2B2C2E2F2G2) has a role in the biosynthesis of the phenazine during both planktonic growth and biofilm development, and in host infection during biofilm development (PubMed:23129634). Catalyzes th…	phenazine biosynthetic process [GO:0002047]
2.4164	-3.04802	Q9HXV2	PA3688	Pilin assembly protein
1.3113	-2.95237	Q9I420	PA1324	Carboxypeptidase regulatory-like domain-containing protein
2.98084	-2.87209	Q9HZ51	PA3187	Probable ATP-binding component of ABC transporter		carbohydrate transport [GO:0008643]
3.49117	-2.84294	G3XD93	PA3842	Probable chaperone		protein secretion by the type III secretion system [GO:0030254]
2.90951	-2.8422	Q9I406	ggt	Glutathione hydrolase proenzyme (EC 3.4.19.13) (Gamma-glutamyltranspeptidase proenzyme) (EC 2.3.2.2) [Cleaved into: Glutathione hydrolase large chain; Glutathione hydrolase small chain]		glutathione biosynthetic process [GO:0006750]; glutathione catabolic process [GO:0006751]; proteolysis [GO:0006508]
2.04525	-2.81603	Q9HXE8	PA3858	Probable amino acid-binding protein		amino acid transport [GO:0006865]
2.98711	-2.81304	Q9HXS9	PA3712	Tellurite resistance TerB family protein
2.60704	-2.79732	Q9HTJ9	PA5359	Lipoprotein		alkane catabolic process [GO:0043448]
3.42994	-2.7517	Q9I325	pcrH	Regulatory protein PcrH		chaperone-mediated protein complex assembly [GO:0051131]; protein secretion by the type III secretion system [GO:0030254]
2.12311	-2.72751	Q9HTX0	PA5220	Uncharacterized protein
2.32131	-2.66017	Q9HU31	PA5153	Amino acid (Lysine/arginine/ornithine/histidine/octopine) ABC transporter periplasmic binding protein
2.46523	-2.60676	Q9HU18	dctP	C4-dicarboxylate-binding periplasmic protein DctP	FUNCTION: Part of the tripartite ATP-independent periplasmic (TRAP) transport system DctPQM involved in C4-dicarboxylates uptake. {ECO:0000269|PubMed:21725012}.	C4-dicarboxylate transport [GO:0015740]; transmembrane transport [GO:0055085]
2.39016	-2.58838	Q9HWG9	phzS	5-methylphenazine-1-carboxylate 1-monooxygenase (EC 1.14.13.218)	FUNCTION: Involved in the biosynthesis of pyocyanine, a blue-pigmented phenazine derivative, which plays a role in virulence. Catalyzes the oxidative decarboxylation of 5-methylphenazine-1-carboxylate (5-methyl-PCA) to pyocyanine. Can also act on phenazine-1-carboxylate (PCA), converting it into 1-hydroxyphenazine (1-HP). However, PCA is a poor substrate. {ECO:0000269|PubMed:17253782}.
1.53574	-2.57093	Q9HXK1	PA3796	DUF937 domain-containing protein
1.61685	-2.55465	Q9HWQ1	PA4130	Probable sulfite or nitrite reductase		sulfate assimilation [GO:0000103]
3.18393	-2.55066	Q9I4H1	PA1166	Dienelactone hydrolase domain-containing protein
2.20151	-2.51127	G3XD53	PA2321	Gluconokinase (EC 2.7.1.12)		D-gluconate catabolic process [GO:0046177]
2.39073	-2.42966	Q9I4G3	napA	Periplasmic nitrate reductase (EC 1.9.6.1)	FUNCTION: Catalytic subunit of the periplasmic nitrate reductase complex NapAB. Receives electrons from NapB and catalyzes the reduction of nitrate to nitrite. {ECO:0000255|HAMAP-Rule:MF_01630}.	cellular respiration [GO:0045333]; Mo-molybdopterin cofactor biosynthetic process [GO:0006777]; nitrate assimilation [GO:0042128]
2.13933	-2.42664	Q9HU47	PA5137	Solute-binding protein family 3/N-terminal domain-containing protein
2.10631	-2.41459	Q9HWH2	phzM	Phenazine-1-carboxylate N-methyltransferase (EC 2.1.1.327)	FUNCTION: Involved in the biosynthesis of pyocyanine, a blue-pigmented phenazine derivative, which plays a role in virulence. Converts phenazine-1-carboxylate (PCA) to 5-methylphenazine-1-carboxylate (5-methyl-PCA). {ECO:0000269|PubMed:17253782}.	methylation [GO:0032259]; pyocyanine biosynthetic process [GO:0106220]
1.75396	-2.41267	P21630	braG	High-affinity branched-chain amino acid transport ATP-binding protein BraG	FUNCTION: Component of the high affinity leucine, isoleucine, valine, transport system (LIV-I), which is operative without Na(+) and is specific for alanine and threonine, in addition to branched-chain amino acids.	D-alanine transmembrane transport [GO:0042941]; L-alanine transport [GO:0015808]; L-amino acid transport [GO:0015807]
2.43676	-2.40185	Q9HU32	PA5152	Probable ATP-binding component of ABC transporter
3.05751	-2.40018	Q9I5H5	PA0754	Tripartite tricarboxylate transporter substrate binding protein
2.99626	-2.36787	Q9I622	PA0496	Carboxyltransferase domain-containing protein
2.67062	-2.3648	Q9HXL6	PA3779	TRAP transporter substrate-binding protein DctP		transmembrane transport [GO:0055085]
1.53578	-2.3369	Q9I298	liuC	3-methylglutaconyl-CoA hydratase		isoprenoid catabolic process [GO:0008300]; L-leucine catabolic process [GO:0006552]; terpene catabolic process [GO:0046247]
2.64192	-2.31059	Q9I6V3	PA0179	Probable two-component response regulator		phosphorelay signal transduction system [GO:0000160]
2.72591	-2.25006	P21629	braF	High-affinity branched-chain amino acid transport ATP-binding protein BraF	FUNCTION: Component of the high affinity leucine, isoleucine, valine, transport system (LIV-I), which is operative without Na(+) and is specific for alanine and threonine, in addition to branched-chain amino acids.	D-alanine transmembrane transport [GO:0042941]; L-alanine transport [GO:0015808]; L-isoleucine import across plasma membrane [GO:1903806]; L-valine import across plasma membrane [GO:1903805]
2.73703	-2.24005	Q9I623	PA0495	Carboxyltransferase domain-containing protein
2.76257	-2.23536	Q9I6D5	PA0359	Multidrug transporter
2.88844	-2.21238	Q9HWQ2	PA4129	DUF934 domain-containing protein
3.46364	-2.19309	Q9HV27	PA4781	Cyclic di-GMP phosphodiesterase PA4781 (EC 3.1.4.-)	FUNCTION: Phosphodiesterase (PDE) that catalyzes the hydrolysis of cyclic diguanylate (c-di-GMP) to GMP (PubMed:19170727, PubMed:24066157). Hydrolyzes c-di-GMP to GMP in a two-step reaction, via the linear intermediate 5'-phosphoguanylyl(3'->5')guanosine (pGpG). In vitro, can use pGpG as an alternative substrate and hydrolyze it into GMP (PubMed:24066157). Acts in regulation of motility, synthesi…	phosphorelay signal transduction system [GO:0000160]; positive regulation of cell motility [GO:2000147]; regulation of single-species biofilm formation on inanimate substrate [GO:1900231]
2.70656	-2.19054	P27726	gap	Glyceraldehyde-3-phosphate dehydrogenase (GAPDH) (EC 1.2.1.12) (NAD-dependent glyceraldehyde-3-phosphate dehydrogenase)	FUNCTION: Catalyzes the oxidative phosphorylation of glyceraldehyde 3-phosphate (G3P) to 1,3-bisphosphoglycerate (BPG) using the cofactor NAD. The first reaction step involves the formation of a hemiacetal intermediate between G3P and a cysteine residue, and this hemiacetal intermediate is then oxidized to a thioester, with concomitant reduction of NAD to NADH. The reduced NADH is then exchanged …	glucose metabolic process [GO:0006006]; glycolytic process [GO:0006096]
1.86301	-2.15507	Q9I323	popD	Translocator outer membrane protein PopD
1.94294	-2.14869	Q9I1F6	gntR	HTH-type transcriptional regulator GntR	FUNCTION: Involved in the regulation of glucose metabolism. Represses its own expression as well as that of the gluconate permease GntP (PubMed:28752954). It employs an effector mediated de-repression mechanism: in the absence of ligand, GntR binds to the gntR and gntP promoters and represses their expression. The release of promoter bound GntR is induced by gluconate and 6-phosphogluconate that …	regulation of DNA-templated transcription [GO:0006355]; regulation of glucose metabolic process [GO:0010906]
2.00883	-2.12873	Q9I2A9	dhcB	3-oxoadipate CoA-transferase (EC 2.8.3.6)		beta-ketoadipate pathway [GO:0042952]; carnitine catabolic process [GO:0042413]
3.03851	-2.1221	P43334	phhA	Phenylalanine-4-hydroxylase (PAH) (EC 1.14.16.1) (Phe-4-monooxygenase)		L-phenylalanine catabolic process [GO:0006559]
1.70576	-2.11339	Q9HTE1	PA5423	DUF3299 domain-containing protein
2.50147	-2.10439	G3XDA1	exoS	Secreted exoenzyme S [Includes: GTPase-activating protein (GAP); ADP-ribosyltransferase (ADPRT) (EC 2.4.2.31)]	FUNCTION: Bifunctional effector protein that is secreted and delivered by the type III secretion system into eukaryotic target cells (PubMed:15252013). The N-terminus encodes a GTPase-activating protein activity, whereas the C-terminus encodes an ADP-ribosyltransferase activity. ADP-ribosylates several eukaryotic proteins including ezrin/radixin/moesin (ERM), cyclophilin A and several members of …
2.36402	-2.0996	Q9I1M2	bkdA1	2-oxoisovalerate dehydrogenase subunit alpha (EC 1.2.4.4) (Branched-chain alpha-keto acid dehydrogenase E1 component alpha chain) (BCKDH E1-alpha)	FUNCTION: The branched-chain alpha-keto dehydrogenase complex catalyzes the overall conversion of alpha-keto acids to acyl-CoA and CO(2). It contains multiple copies of three enzymatic components: branched-chain alpha-keto acid decarboxylase (E1), lipoamide acyltransferase (E2) and lipoamide dehydrogenase (E3) (By similarity). {ECO:0000250}.	branched-chain amino acid catabolic process [GO:0009083]
2.49728	-2.09369	Q9HX91	PA3922	Uncharacterized protein PA3922
1.45506	-2.07439	Q9HZI3	PA3023	Probable lipid kinase YegS-like (EC 2.7.1.-)	FUNCTION: Probably phosphorylates lipids; the in vivo substrate is unknown. {ECO:0000255|HAMAP-Rule:MF_01377}.	phospholipid biosynthetic process [GO:0008654]; sphingolipid metabolic process [GO:0006665]
2.17969	-2.06738	Q9I0R4	PA2572	Probable two-component response regulator		phosphorelay signal transduction system [GO:0000160]; regulation of cell motility [GO:2000145]
2.04612	-2.06644	Q9HV84	PA4714	DUF411 domain-containing protein
1.45513	-2.06158	Q9HYJ1	PA3414	Secreted protein
1.57411	-2.03549	Q9HYW8	PA3273	Transcriptional regulator
2.5136	-2.02934	Q9I1L9	lpdV	Dihydrolipoyl dehydrogenase (EC 1.8.1.4) (Dihydrolipoamide dehydrogenase) (E3 component of branched-chain alpha-keto acid dehydrogenase complex) (LPD-Val)	FUNCTION: The branched-chain alpha-keto dehydrogenase complex catalyzes the overall conversion of alpha-keto acids to acyl-CoA and CO(2). It contains multiple copies of 3 enzymatic components: branched-chain alpha-keto acid decarboxylase (E1), lipoamide acyltransferase (E2) and lipoamide dehydrogenase (E3) (By similarity). {ECO:0000250}.	2-oxoglutarate metabolic process [GO:0006103]; pyruvate metabolic process [GO:0006090]
2.32387	-2.00154	Q9I295	liuR	Regulator of liu genes		isoprenoid catabolic process [GO:0008300]
5.12898	-1.96093	Q9I5F6	putA	Bifunctional protein PutA [Includes: Proline dehydrogenase (EC 1.5.5.2) (Proline oxidase); Delta-1-pyrroline-5-carboxylate dehydrogenase (P5C dehydrogenase) (EC 1.2.1.88) (L-glutamate gamma-semialdehyde dehydrogenase)]	FUNCTION: Oxidizes proline to glutamate for use as a carbon and nitrogen source. {ECO:0000256|PIRNR:PIRNR000197}.	proline biosynthetic process [GO:0006561]; proline catabolic process to glutamate [GO:0010133]
2.50857	-1.95809	Q9HZ48	PA3190	Probable sugar-binding periplasmic protein	FUNCTION: Part of a binding-protein-dependent transport system for a sugar. {ECO:0000256|ARBA:ARBA00049629}.
3.20431	-1.93807	P21175	braC	Leucine-, isoleucine-, valine-, threonine-, and alanine-binding protein (LIVAT-BP) (Leu/Ile/Val/Thr/Ala-binding protein)	FUNCTION: Component of the high-affinity leucine, isoleucine, valine transport system I (LIV-I), which is operative without Na(+) and is specific for alanine and threonine, in addition to branched-chain amino acids (PubMed:2509433). Binds L-leucine, L-isoleucine, L-valine, L-threonine and L-alanine with nanomolar affinities. Can also bind L-homoserine with high affinity (PubMed:31627455). {ECO:00…	branched-chain amino acid transport [GO:0015803]; D-alanine transmembrane transport [GO:0042941]; L-alanine transport [GO:0015808]; L-isoleucine import across plasma membrane [GO:1903806]; L-valine import across plasma membrane [GO:1903805]
1.52906	-1.8901	Q9I299	liuD	Methylcrotonyl-CoA carboxylase, alpha-subunit (Biotin-containing)		isoprenoid catabolic process [GO:0008300]; L-leucine catabolic process [GO:0006552]; terpene catabolic process [GO:0046247]
3.42857	-1.86558	Q9HXG8	PA3836	ABC transporter substrate-binding protein
3.19991	-1.82857	Q9I402	PA1342	L-glutamate/L-aspartate-binding protein	FUNCTION: Binds L-glutamate and L-aspartate. {ECO:0000269|PubMed:31627455}.	amino acid transport [GO:0006865]; D-amino acid transport [GO:0042940]
1.45862	-1.77357	Q9HV61	PA4738	UPF0337 protein PA4738
1.83952	-1.7729	Q9I5R5	PA0656	Probable HIT family protein		D-alanine catabolic process [GO:0055130]
1.66778	-1.75046	Q9HZV2	PA2895	Anti-sigma factor SbrR		negative regulation of DNA-templated transcription initiation [GO:2000143]
2.41396	-1.73304	Q9I1M1	bkdA2	2-oxoisovalerate dehydrogenase subunit beta (EC 1.2.4.4) (Branched-chain alpha-keto acid dehydrogenase E1 component beta chain) (BCKDH E1-beta)	FUNCTION: The branched-chain alpha-keto dehydrogenase complex catalyzes the overall conversion of alpha-keto acids to acyl-CoA and CO(2). It contains multiple copies of three enzymatic components: branched-chain alpha-keto acid decarboxylase (E1), lipoamide acyltransferase (E2) and lipoamide dehydrogenase (E3) (By similarity). {ECO:0000250}.	branched-chain amino acid catabolic process [GO:0009083]; response to nutrient [GO:0007584]
2.06874	-1.73197	Q9I1M0	bkdB	Lipoamide acyltransferase component of branched-chain alpha-keto acid dehydrogenase complex (EC 2.3.1.168) (Branched-chain alpha-keto acid dehydrogenase complex component E2) (BCKAD-E2) (BCKADE2) (Dihydrolipoamide acetyltransferase component of branched-chain alpha-keto acid dehydrogenase complex) (Dihydrolipoamide branched chain transacylase) (Dihydrolipoyllysine-residue (2-methylpropanoyl)trans…	FUNCTION: The branched-chain alpha-keto dehydrogenase complex catalyzes the overall conversion of alpha-keto acids to acyl-CoA and CO(2). It contains multiple copies of three enzymatic components: branched-chain alpha-keto acid decarboxylase (E1), lipoamide acyltransferase (E2) and lipoamide dehydrogenase (E3) (By similarity). {ECO:0000250}.	glycolytic process [GO:0006096]
2.34341	-1.73116	Q9I2B0	dhcA	3-oxoadipate CoA-transferase (EC 2.8.3.6)		beta-ketoadipate pathway [GO:0042952]; carnitine catabolic process [GO:0042413]
3.26754	-1.72313	Q9HXG6	PA3838	Probable ATP-binding component of ABC transporter
2.00603	-1.72126	Q9HX05	PA4022	Probable aldehyde dehydrogenase
2.96511	-1.69868	Q9HW65	PA4336	DJ-1/PfpI domain-containing protein
2.32901	-1.69844	Q9I0E3	PA2699	Amidohydrolase 3 domain-containing protein
2.35254	-1.69781	Q9HTL0	hupA	DNA-binding protein HU-alpha	FUNCTION: Histone-like DNA-binding protein which is capable of wrapping DNA to stabilize it, and thus to prevent its denaturation under extreme environmental conditions. {ECO:0000250}.	chromosome condensation [GO:0030261]
2.30927	-1.69089	Q9I624	PA0494	biotin carboxylase (EC 6.3.4.14)	FUNCTION: This protein is a component of the acetyl coenzyme A carboxylase complex; first, biotin carboxylase catalyzes the carboxylation of the carrier protein and then the transcarboxylase transfers the carboxyl group to form malonyl-CoA. {ECO:0000256|ARBA:ARBA00003761}.
1.73191	-1.66838	Q9I2A0	liuE	3-hydroxy-3-isohexenylglutaryl-CoA/hydroxy-methylglutaryl-CoA lyase (HIHG-CoA lyase) (HMG-CoA lyase) (EC 4.1.3.26) (EC 4.1.3.4) ((S)-3-hydroxy-3-methylglutaryl-CoA acetoacetate-lyase) (3-hydroxy-3-(4-methylpent-3-en-1-yl)glutaryl-CoA acetate-lyase)	FUNCTION: Involved in the L-leucine, isovalerate and acyclic monoterpene catabolism. Catalyzes the cleavage of 3-hydroxy-3-methylglutaryl-CoA (HMG-CoA) to yield acetyl-CoA and acetoacetate. It can also catalyze the cleavage of 3-hydroxy-3-isohexenylglutaryl-CoA (HIHG_CoA) to yield 7-methyl-3-oxooct-6-enoyl-CoA and acetate. {ECO:0000269|PubMed:19459965, ECO:0000269|PubMed:19597963}.	isoprenoid catabolic process [GO:0008300]; ketone body biosynthetic process [GO:0046951]; L-leucine catabolic process [GO:0006552]; terpene catabolic process [GO:0046247]
1.48345	-1.64778	Q9I0C5	cpo	Chloroperoxidase
1.54041	-1.64333	O50177	astE	Succinylglutamate desuccinylase (EC 3.5.1.96)	FUNCTION: Transforms N(2)-succinylglutamate into succinate and glutamate. {ECO:0000255|HAMAP-Rule:MF_00767}.	arginine catabolic process [GO:0006527]; arginine catabolic process to glutamate [GO:0019544]; arginine catabolic process to succinate [GO:0019545]
2.64691	-1.63809	Q9HT29	PA5545	C4-dicarboxylate ABC transporter
1.52279	-1.62525	Q7DC82	phzC1	Phospho-2-dehydro-3-deoxyheptonate aldolase (EC 2.5.1.54)		aromatic amino acid family biosynthetic process [GO:0009073]; phenazine biosynthetic process [GO:0002047]
1.71875	-1.60307	Q9HV60	PA4739	BON domain-containing protein		response to osmotic stress [GO:0006970]
2.5652	-1.58884	Q9HX12	PA4015	MaoC-like domain-containing protein
2.01459	-1.57935	Q9I321	exsD	Transcriptional antiactivator ExsD	FUNCTION: Negative regulator of the type III secretion system regulon. Acts by disrupting transcriptional activator ExsA self-association and DNA-binding activity in absence of inducing signals (PubMed:12421316, PubMed:19369699, PubMed:20008065, PubMed:23279839). Upon host cell contact, this interaction is disrupted by the anti-antiactivator protein ExsC leading to ExsA activation (PubMed:1522532…	cellular response to calcium ion [GO:0071277]; negative regulation of DNA-templated transcription [GO:0045892]; negative regulation of protein secretion [GO:0050709]
2.22271	-1.55874	Q9HYI7	ldh	Leucine dehydrogenase	FUNCTION: Catalyzes the reversible oxidative deamination of glutamate to alpha-ketoglutarate and ammonia. {ECO:0000256|ARBA:ARBA00003868}.	amino acid metabolic process [GO:0006520]
2.34568	-1.53233	Q9HUJ2	thiC	Phosphomethylpyrimidine synthase (EC 4.1.99.17) (Hydroxymethylpyrimidine phosphate synthase) (HMP-P synthase) (HMP-phosphate synthase) (HMPP synthase) (Thiamine biosynthesis protein ThiC)	FUNCTION: Catalyzes the synthesis of the hydroxymethylpyrimidine phosphate (HMP-P) moiety of thiamine from aminoimidazole ribotide (AIR) in a radical S-adenosyl-L-methionine (SAM)-dependent reaction. {ECO:0000255|HAMAP-Rule:MF_00089}.	thiamine biosynthetic process [GO:0009228]; thiamine diphosphate biosynthetic process [GO:0009229]
2.56617	-1.52101	O68283	eda	2-dehydro-3-deoxy-phosphogluconate aldolase (EC 4.1.2.14) (2-keto-3-deoxy-6-phosphogluconate aldolase) (KDPG aldolase)	FUNCTION: Involved in the degradation of glucose via the Entner-Doudoroff pathway (By similarity). Catalyzes the reversible, stereospecific retro-aldol cleavage of 2-keto-3-deoxy-6-phosphogluconate (KDPG) to pyruvate and D-glyceraldehyde-3-phosphate (By similarity). {ECO:0000250|UniProtKB:P0A955}.
3.48914	-1.51424	Q9HWA4	pprB	Two-component response regulator PprB	FUNCTION: Member of the two-component regulatory system PprA/PprB involved in biofilm formation by controlling the expression of many related genes including type IVb pili major subunit flp pilin, adhesin bapA or cupE fimbriae (PubMed:19151143, PubMed:21091863, PubMed:23209420, PubMed:31492668). Functions as a transcription regulator by direct binding to promoter regions (PubMed:12499175, PubMed:…	positive regulation of cell adhesion [GO:0045785]; positive regulation of single-species biofilm formation on inanimate substrate [GO:1900233]; regulation of DNA-templated transcription [GO:0006355]
3.43114	-1.49481	P43335	phhB	Pterin-4-alpha-carbinolamine dehydratase (PHS) (EC 4.2.1.96) (4-alpha-hydroxy-tetrahydropterin dehydratase) (Pterin carbinolamine dehydratase) (PCD)	FUNCTION: Involved in tetrahydrobiopterin biosynthesis. Seems to both prevent the formation of 7-pterins and accelerate the formation of quinonoid-BH2. May also have a positive regulatory role in the expression of phhA.	tetrahydrobiopterin biosynthetic process [GO:0006729]
2.15201	-1.48817	Q9I4G2	napD	Chaperone NapD (NapA signal peptide-binding chaperone NapD)	FUNCTION: Chaperone for NapA, the catalytic subunit of the periplasmic nitrate reductase. It binds directly and specifically to the twin-arginine signal peptide of NapA, preventing premature interaction with the Tat translocase and premature export. {ECO:0000256|HAMAP-Rule:MF_02200}.	negative regulation of protein transport [GO:0051224]
2.32471	-1.48376	Q9HZ46	glk	Glucokinase (EC 2.7.1.2) (Glucose kinase)		glycolytic process [GO:0006096]
2.30503	-1.47279	Q9HYZ0	PA3250	ABC transporter substrate-binding protein		thiamine transport [GO:0015888]
3.39067	-1.46741	Q9HVI2	PA4607	DUF3015 domain-containing protein
2.10479	-1.4592	Q9HT89	PA5481	Uncharacterized protein PA5481
1.59047	-1.45372	Q9I1S5	PA2190	Glucose starvation-inducible protein B
2.5024	-1.4531	Q9X2N2	pgl	6-phosphogluconolactonase (6PGL) (EC 3.1.1.31)	FUNCTION: Hydrolysis of 6-phosphogluconolactone to 6-phosphogluconate.	carbohydrate metabolic process [GO:0005975]; pentose-phosphate shunt, oxidative branch [GO:0009051]
2.21409	-1.45218	Q9I3U0	PA1404	Uncharacterized protein
3.10485	-1.45051	Q9HXR8	PA3723	Probable FMN oxidoreductase
1.43274	-1.43283	Q9HVP2	PA4535	DUF1780 domain-containing protein
1.45448	-1.42897	Q9HTB1	PA5459	Methyltransferase type 11 domain-containing protein		lipopolysaccharide biosynthetic process [GO:0009103]; O antigen biosynthetic process [GO:0009243]
1.60821	-1.42339	Q9I576	hpd	4-hydroxyphenylpyruvate dioxygenase (4HPPD) (HPD) (HPPDase) (EC 1.13.11.27)		L-phenylalanine catabolic process [GO:0006559]; tyrosine catabolic process [GO:0006572]
3.46338	-1.39732	Q9HY56	fruK	Phosphofructokinase	FUNCTION: Catalyzes the ATP-dependent phosphorylation of fructose-l-phosphate to fructose-l,6-bisphosphate. {ECO:0000256|RuleBase:RU369061}.
2.10775	-1.39695	Q9I1H5	chiC	chitinase (EC 3.2.1.14)		carbohydrate metabolic process [GO:0005975]; chitin catabolic process [GO:0006032]
2.22731	-1.39577	Q9I773	osmC	Osmotically inducible protein OsmC		response to oxidative stress [GO:0006979]
1.53364	-1.37568	Q9I124	PA2458	RHS repeat protein
2.962	-1.36371	Q9I0T0	PA2554	Probable short-chain dehydrogenase
2.84723	-1.3304	Q9HT95	PA5475	Acetyltransferase PA5475 (EC 2.3.1.-) (GCN5-related N-acetyltransferase) (GNAT)	FUNCTION: Catalyzes the transfer of an acetyl group from acetyl coenzyme A (AcCoA) to an acceptor substrate and releases both CoA and the acetylated product. It prefers the antibiotic chloramphenicol. {ECO:0000269|PubMed:23184347}.
2.18859	-1.30595	Q9I0T2	PA2552	Probable acyl-CoA dehydrogenase
2.79267	-1.30057	P80358	aruG	Arginine N-succinyltransferase subunit beta (EC 2.3.1.109) (AOST) (AST) (ARUAII)		arginine catabolic process [GO:0006527]; arginine catabolic process to succinate [GO:0019545]
3.02202	-1.29948	Q9HU72	gloA	Lactoylglutathione lyase (EC 4.4.1.5) (Aldoketomutase) (Glyoxalase I) (Glx I) (Ketone-aldehyde mutase) (Methylglyoxalase) (S-D-lactoylglutathione methylglyoxal lyase)	FUNCTION: Catalyzes the conversion of hemimercaptal, formed from methylglyoxal and glutathione, to S-lactoylglutathione. {ECO:0000250}.	methylglyoxal catabolic process to D-lactate via S-lactoyl-glutathione [GO:0019243]
1.44876	-1.29571	Q9HUT3	PA4880	ferroxidase (EC 1.16.3.1)		intracellular sequestering of iron ion [GO:0006880]; iron ion transport [GO:0006826]
2.26983	-1.29525	P0C2B2	dsbA	Thiol:disulfide interchange protein DsbA	FUNCTION: Involved in disulfide-bond formation. Acts by transferring its disulfide bond to other proteins (By similarity). {ECO:0000250}.
2.25424	-1.28714	Q9I710	PA0122	Hemolysin		hemolysis by symbiont of host erythrocytes [GO:0019836]
1.48024	-1.28065	Q9I6D8	pfpI	Protease PfpI		bacterial-type flagellum-dependent swarming motility [GO:0071978]; cellular response to antibiotic [GO:0071236]; proteolysis [GO:0006508]; single-species biofilm formation [GO:0044010]; single-species biofilm formation on inanimate substrate [GO:0044011]
2.4033	-1.26723	Q9I3D8	PA1579	Uncharacterized protein PA1579	FUNCTION: May play a role in the interaction of the bacterium with animal cells.
1.63814	-1.26674	Q59635	katB	Catalase (EC 1.11.1.6) (Paraquat-inducible catalase isozyme B)	FUNCTION: Decomposes hydrogen peroxide into water and oxygen; serves to protect cells from the toxic effects of hydrogen peroxide.	hydrogen peroxide catabolic process [GO:0042744]; response to hydrogen peroxide [GO:0042542]
1.37064	-1.25318	Q9I192	fpvR	FpvR		negative regulation of siderophore biosynthetic process [GO:1900705]
2.42868	-1.25275	Q9I149	PA2433	Secreted protein
2.05772	-1.25245	Q9I0T1	PA2553	Probable acyl-CoA thiolase
3.00324	-1.25154	Q9I407	ansB	Glutaminase-asparaginase (EC 3.5.1.38) (L-ASNase/L-GLNase) (L-asparagine/L-glutamine amidohydrolase)		asparagine catabolic process [GO:0006530]
1.40862	-1.23294	Q9HX71	PA3945	N-acetyltransferase domain-containing protein
2.28472	-1.23292	Q9I2F8	rbsB	D-ribose/D-allose-binding protein	FUNCTION: Binds specifically both D-ribose and D-allose, with affinities in the lower micromolar range. {ECO:0000269|PubMed:31627455}.
2.16135	-1.22404	O68282	zwf	Glucose-6-phosphate 1-dehydrogenase (G6PD) (EC 1.1.1.363) (Glucose-6-phosphate dehydrogenase (NAD(P)(+)))	FUNCTION: Catalyzes the oxidation of glucose 6-phosphate to 6-phosphogluconolactone. Can utilize either NADP(+) or NAD(+). {ECO:0000255|HAMAP-Rule:MF_00966, ECO:0000269|PubMed:9537370}.	glucose metabolic process [GO:0006006]; pentose-phosphate shunt, oxidative branch [GO:0009051]
2.17835	-1.21947	Q9I2M6	PA1870	Phosphotransferase system, HPr-related protein
1.61946	-1.21685	Q9I134	PA2448	Amidohydrolase 3 domain-containing protein
3.13913	-1.1906	G3XD40	PA3925	Probable acyl-CoA thiolase
1.8383	-1.16793	Q51366	gmd	GDP-mannose 4,6-dehydratase (EC 4.2.1.47) (GDP-D-mannose dehydratase)	FUNCTION: Catalyzes the conversion of GDP-D-mannose to GDP-4-dehydro-6-deoxy-D-mannose. {ECO:0000255|HAMAP-Rule:MF_00955, ECO:0000269|PubMed:14739333}.	'de novo' GDP-L-fucose biosynthetic process [GO:0042351]; GDP-D-rhamnose biosynthetic process [GO:0019306]; lipopolysaccharide biosynthetic process [GO:0009103]; O antigen biosynthetic process [GO:0009243]
1.76244	-1.1483	Q9HYR9	clpP2	ATP-dependent Clp protease proteolytic subunit 2 (EC 3.4.21.92) (Endopeptidase Clp 2)	FUNCTION: Cleaves peptides in various proteins in a process that requires ATP hydrolysis. Has a chymotrypsin-like activity. Plays a major role in the degradation of misfolded proteins. {ECO:0000255|HAMAP-Rule:MF_00444}.	protein quality control for misfolded or incompletely synthesized proteins [GO:0006515]
2.73122	-1.1342	Q9HT64	PA5509	N-formylglutamate amidohydrolase
2.4776	-1.13364	P43336	phhC	Aromatic-amino-acid aminotransferase (EC 2.6.1.57)		L-phenylalanine biosynthetic process from chorismate via phenylpyruvate [GO:0033585]; tyrosine catabolic process [GO:0006572]
2.65631	-1.13007	Q9I1L0	PA2263	Probable 2-hydroxyacid dehydrogenase
1.88913	-1.12593	Q9I4K0	hchA	Protein/nucleic acid deglycase HchA (EC 3.1.2.-) (EC 3.5.1.-) (EC 3.5.1.124) (Maillard deglycase)	FUNCTION: Protein and nucleotide deglycase that catalyzes the deglycation of the Maillard adducts formed between amino groups of proteins or nucleotides and reactive carbonyl groups of glyoxals. Thus, functions as a protein deglycase that repairs methylglyoxal- and glyoxal-glycated proteins, and releases repaired proteins and lactate or glycolate, respectively. Deglycates cysteine, arginine and l…	DNA repair [GO:0006281]; methylglyoxal catabolic process to D-lactate via S-lactoyl-glutathione [GO:0019243]; protein repair [GO:0030091]
4.54706	-1.12443	Q9HU46	PA5138	Solute-binding protein family 3/N-terminal domain-containing protein
2.42779	-1.12405	Q9I712	PA0120	Probable transcriptional regulator
1.7362	-1.12348	Q9HXQ4	PA3740	Bacteriophage N4 adsorption protein B
1.477	-1.11095	G3XD67	hcnA	Hydrogen cyanide synthase subunit HcnA (HcnA) (EC 1.4.99.5) (Glycine dehydrogenase (cyanide-forming))	FUNCTION: A three-component membrane-bound flavoenzyme that catalyzes the formation of hydrogen cyanide, a secondary metabolite, by transfer of electrons to a cyanide-resistant branch of the aerobic respiratory chain. {ECO:0000269|PubMed:10763748, ECO:0000269|PubMed:11092854, ECO:0000269|PubMed:233722, ECO:0000269|PubMed:4813896}.
2.16509	-1.10388	P80357	astA	Arginine N-succinyltransferase subunit alpha (ARUAI) (EC 2.3.1.109) (AOST) (AST)	FUNCTION: Catalyzes the transfer of succinyl-CoA to arginine to produce N(2)-succinylarginine. Also acts on L-ornithine.	arginine catabolic process [GO:0006527]; arginine catabolic process to succinate [GO:0019545]
2.46713	-1.10313	Q9I405	PA1339	Amino acid ABC transporter ATP binding protein		D-amino acid transport [GO:0042940]; L-glutamate import [GO:0051938]
4.40201	-1.09813	O50175	astB	N-succinylarginine dihydrolase (EC 3.5.3.23)	FUNCTION: Catalyzes the hydrolysis of N(2)-succinylarginine into N(2)-succinylornithine, ammonia and CO(2).	arginine catabolic process [GO:0006527]; arginine catabolic process to glutamate [GO:0019544]; arginine catabolic process to succinate [GO:0019545]
1.63083	-1.09661	Q9HT67	PA5506	HTH rpiR-type domain-containing protein		carbohydrate derivative metabolic process [GO:1901135]
1.70475	-1.08879	Q9HYP5	flgM	Negative regulator of flagellin synthesis (Anti-sigma-28 factor)	FUNCTION: Responsible for the coupling of flagellin expression to flagellar assembly by preventing expression of the flagellin genes when a component of the middle class of proteins is defective. It negatively regulates flagellar genes by inhibiting the activity of FliA by directly binding to FliA. {ECO:0000256|ARBA:ARBA00024739}.	bacterial-type flagellum organization [GO:0044781]
1.39307	-1.08402	Q9I645	PA0473	Probable glutathione S-transferase		glutathione metabolic process [GO:0006749]; L-phenylalanine catabolic process [GO:0006559]
2.02101	-1.08374	Q9I658	PA0460	DUF2780 domain-containing protein
1.8619	-1.08263	Q9HWH7	ppgL	Periplasmic gluconolactonase, PpgL
2.38878	-1.08246	Q9I5V1	PA0586	SpoVR family protein
2.33092	-1.08	Q9I6I6	PA0305	Penicillin acylase family protein		antibiotic biosynthetic process [GO:0017000]
1.42789	-1.06866	Q9I777	PA0055	DUF1993 domain-containing protein
1.90006	-1.065	Q9I2L7	PA1880	Probable oxidoreductase
1.57295	-1.06053	Q9HVK7	PA4577	Uncharacterized protein
3.10301	-1.04748	Q9I5E3	prpC	Citrate synthase		carbohydrate metabolic process [GO:0005975]; propionate metabolic process, methylcitrate cycle [GO:0019679]; tricarboxylic acid cycle [GO:0006099]
2.17045	-1.04366	O50174	astD	N-succinylglutamate 5-semialdehyde dehydrogenase (EC 1.2.1.71) (Succinylglutamic semialdehyde dehydrogenase) (SGSD)	FUNCTION: Catalyzes the NAD-dependent reduction of succinylglutamate semialdehyde into succinylglutamate. {ECO:0000250}.	arginine catabolic process [GO:0006527]; arginine catabolic process to glutamate [GO:0019544]; arginine catabolic process to succinate [GO:0019545]
2.40535	-1.03869	Q9I690	PA0423	UPF0312 protein PA0423
1.44562	-1.03136	Q9I263	cynS	Cyanate hydratase (Cyanase) (EC 4.2.1.104) (Cyanate hydrolase) (Cyanate lyase)	FUNCTION: Catalyzes the reaction of cyanate with bicarbonate to produce ammonia and carbon dioxide. {ECO:0000255|HAMAP-Rule:MF_00535}.	cyanate metabolic process [GO:0009439]
1.43474	-1.02422	Q9HYR3	PA3332	Uncharacterized PhzA/B-like protein PA3332
2.15366	-1.01322	Q9I6H6	PA0315	DUF4399 domain-containing protein
2.71092	-1.01006	O30508	aruC	Succinylornithine transaminase/acetylornithine aminotransferase (ACOAT) (SOAT) (Succinylornithine aminotransferase) (EC 2.6.1.11) (EC 2.6.1.81)	FUNCTION: Transaminates both N(2)-acetylornithine and N(2)-succinylornithine.	arginine catabolic process [GO:0006527]; arginine catabolic process to succinate [GO:0019545]; L-arginine biosynthetic process [GO:0006526]
2.96872	-1.01006	Q9I3L9	cysP	Thiosulfate-binding protein	FUNCTION: Binds thiosulfate specifically and with high affinity. Has no detectable affinity for sulfate. {ECO:0000269|PubMed:31627455}.	sulfate transmembrane transport [GO:1902358]
1.57857	-1.00857	Q9HXN3	PA3762	NGG1p interacting factor NIF3
1.96173	-0.998307	Q9I500	PA0959	HIT domain-containing protein
3.26289	-0.990006	P31961	edd	Phosphogluconate dehydratase (EC 4.2.1.12) (6-phosphogluconate dehydratase)	FUNCTION: Catalyzes the dehydration of 6-phospho-D-gluconate to 2-dehydro-3-deoxy-6-phospho-D-gluconate. {ECO:0000255|HAMAP-Rule:MF_02094}.	D-gluconate catabolic process [GO:0046177]; Entner-Doudoroff pathway through 6-phosphogluconate [GO:0009255]
3.20981	-0.989606	Q9HUP7	PA4916	Nudix hydrolase domain-containing protein
1.56803	-0.989461	G3XCW7	PA1462	Probable plasmid partitioning protein
2.39524	-0.986986	Q9HYV6	PA3287	Putative ankyrin repeat protein PA3287
2.3796	-0.981529	Q9HT66	PA5507	Isochorismatase-like domain-containing protein
1.54133	-0.977706	Q9HZA1	PA3123	RidA family protein
1.55028	-0.976273	Q9I4T4	PA1040	Class I SAM-dependent methyltransferase
1.63767	-0.961769	Q9HT68	PA5505	Probable TonB-dependent receptor
1.94534	-0.961747	G3XCU2	argR	HTH-type transcriptional regulator ArgR	FUNCTION: ArgR could be a transcriptional activator of the dauBAR operon in response to the presence of L-Arg. {ECO:0000305|PubMed:19850617}.	positive regulation of DNA-templated transcription [GO:0045893]; regulation of arginine biosynthetic process [GO:1900079]; regulation of arginine catabolic process [GO:1900081]; regulation of DNA-templated transcription [GO:0006355]
2.10833	-0.950364	Q9I2P3	PA1852	DUF3509 domain-containing protein
1.42521	-0.949939	Q9HYP8	PA3347	STAS domain-containing protein
1.85532	-0.946748	Q9HZI4	PA3022	MOSC domain-containing protein
4.17273	-0.944217	Q9HTQ0	dadA1	D-amino acid dehydrogenase 1 (EC 1.4.99.-) (D-alanine dehydrogenase 1)	FUNCTION: Catalyzes the oxidative deamination of D-amino acids. Has very broad substrate specificity; all the D-amino acids tested can be used as the substrate except D-Glu and D-Gln. Participates in the utilization of several D-amino acids as the sole source of nitrogen, i.e. D-alanine, D-histidine, D-phenylalanine, D-serine, D-threonine, and D-valine. {ECO:0000269|PubMed:21378189}.	D-alanine catabolic process [GO:0055130]
1.84281	-0.941798	Q9HVS6	PA4495	DUF541 domain-containing protein		DNA damage response [GO:0006974]
1.52817	-0.939899	G3XD30	pilN	Type IV pilus inner membrane component PilN	FUNCTION: Inner membrane component of the type IV (T4S) secretion system that plays a role in surface and host cell adhesion, colonization, biofilm maturation, virulence, and twitching, a form of surface-associated motility. PilN/PilO heterodimers form the foundation of the inner-membrane PilM/PilN/PilO/PilP complex which plays an essential role in the assembly of a functional T4 pilus (PubMed:19…	type IV pilus assembly [GO:0043683]; type IV pilus-dependent motility [GO:0043107]
2.58503	-0.936925	Q9HTS6	rnk	Nucleoside diphosphate kinase regulator		DNA-templated transcription elongation [GO:0006354]; regulation of DNA-templated transcription elongation [GO:0032784]
3.39616	-0.930697	Q9HX85	PA3931	Methionine ABC transporter substrate-binding protein
1.92444	-0.91731	Q9I2Z1	PA1746	Macro domain-containing protein		DNA damage response [GO:0006974]; purine nucleoside metabolic process [GO:0042278]
2.93946	-0.904796	Q9I2Z5	PA1742	Probable amidotransferase		glutamine metabolic process [GO:0006541]
1.86666	-0.895609	Q9I6G2	PA0329	UPF0339 protein PA0329
1.76522	-0.891733	Q9I400	PA1344	Probable short-chain dehydrogenase
1.59775	-0.888819	Q9HVE8	PA4644	Cupin fold metalloprotein, WbuC family
1.38302	-0.888055	Q9HTF8	PA5406	Cell division protein ZapB
3.20136	-0.87803	P13982	arcC	Carbamate kinase (CKase) (EC 2.7.2.2)	FUNCTION: Kinase that plays an important role in arginine catabolism (PubMed:6286599). Catalyzes the phosphorylation of ADP by carbamoyl phosphate (PubMed:6286599). Shows weak activity with acetylphosphate (PubMed:6286599). {ECO:0000269|PubMed:6286599}.	arginine deiminase pathway [GO:0019546]
1.35313	-0.876229	Q9I2S7	ldcA	Lysine decarboxylase LdcA (EC 4.1.1.18)	FUNCTION: Plays an essential role in lysine utilization by acting as a lysine decarboxylase. {ECO:0000269|PubMed:20833801, ECO:0000269|PubMed:31653338}.	amino acid metabolic process [GO:0006520]
2.41627	-0.865028	Q9HTX6	gcvH2	Glycine cleavage system H protein 2	FUNCTION: The glycine cleavage system catalyzes the degradation of glycine. The H protein shuttles the methylamine group of glycine from the P protein to the T protein. {ECO:0000255|HAMAP-Rule:MF_00272}.	glycine decarboxylation via glycine cleavage system [GO:0019464]
1.97546	-0.860865	Q9I4W7	PA1006	UPF0033 domain-containing protein		intracellular monoatomic cation homeostasis [GO:0030003]; nitrate assimilation [GO:0042128]; single-species biofilm formation [GO:0044010]
1.96998	-0.858921	Q9I3A6	PA1616	Phosphohistidine phosphatase SixA		protein modification process [GO:0036211]
1.44367	-0.85678	Q9HVV4	ptsN	Nitrogen regulatory protein (Enzyme IIA-NTR) [Includes: Phosphotransferase enzyme IIA component (PTS system EIIA component)]	FUNCTION: Seems to have a role in regulating nitrogen assimilation. {ECO:0000250}.	phosphoenolpyruvate-dependent sugar phosphotransferase system [GO:0009401]
2.27389	-0.85467	Q9I650	PA0468	Virginiamycin B lyase (EC 4.2.99.-) (Streptogramin B lyase)	FUNCTION: Inactivates the type B streptogramin antibiotics by linearizing the lactone ring at the ester linkage, generating a free phenylglycine carboxylate and converting the threonyl moiety into 2-amino-butenoic acid. {ECO:0000256|PIRNR:PIRNR026412}.	antibiotic catabolic process [GO:0017001]; response to antibiotic [GO:0046677]
3.26276	-0.851485	Q9HUD3	PA5046	Malic enzyme
1.69891	-0.844448	Q9HZE0	gdhB	NAD-specific glutamate dehydrogenase (NAD-GDH) (EC 1.4.1.2) (NAD(+)-dependent glutamate dehydrogenase)	FUNCTION: Involved in arginine catabolism by converting L-glutamate, into 2-oxoglutarate, which is then channeled into the tricarboxylic acid cycle. Can also utilize other amino acids of the glutamate family. {ECO:0000269|PubMed:11133942}.	glutamate catabolic process [GO:0006538]
1.39642	-0.829548	Q9ZFE4	fabI	Enoyl-[acyl-carrier-protein] reductase [NADH] FabI (ENR) (EC 1.3.1.9) (NADH-dependent enoyl-ACP reductase)	FUNCTION: Catalyzes the reduction of a carbon-carbon double bond in an enoyl moiety that is covalently linked to an acyl carrier protein (ACP). Involved in the elongation cycle of fatty acid which are used in the lipid metabolism (By similarity). {ECO:0000250}.	fatty acid elongation [GO:0030497]
1.37014	-0.828824	Q14T74	pntAA	proton-translocating NAD(P)(+) transhydrogenase (EC 7.1.1.1)	FUNCTION: The transhydrogenation between NADH and NADP is coupled to respiration and ATP hydrolysis and functions as a proton pump across the membrane. {ECO:0000256|ARBA:ARBA00003943}.	NADPH regeneration [GO:0006740]
2.22727	-0.826317	Q9HUC1	PA5062	Polyhydroxyalkanoic acid system protein
1.95354	-0.825514	Q9HZY7	PA2857	Probable ATP-binding component of ABC transporter
1.77431	-0.820173	Q9I4H8	PA1159	Probable cold-shock protein		regulation of gene expression [GO:0010468]
1.59627	-0.816987	Q9I4Q3	PA1076	Acetyl-CoA carboxylase alpha subunit
1.44228	-0.815176	Q9I0C9	PA2713	HTH hxlR-type domain-containing protein
2.42827	-0.800267	Q9HY55	fruI	phosphoenolpyruvate--protein phosphotransferase (EC 2.7.3.9)		phosphoenolpyruvate-dependent sugar phosphotransferase system [GO:0009401]
1.69281	-0.797325	Q9HTJ1	betB	NAD/NADP-dependent betaine aldehyde dehydrogenase (BADH) (EC 1.2.1.8)	FUNCTION: Involved in the biosynthesis of the osmoprotectant glycine betaine. Catalyzes the irreversible oxidation of betaine aldehyde to the corresponding acid. In P.aeruginosa this reaction is a compulsory step in the assimilation of carbon and nitrogen when bacteria are growing in choline or choline precursors. Can use NADP(+) with similar efficiency to NAD(+), a property that can be used by t…	glycine betaine biosynthetic process from choline [GO:0019285]
1.96203	-0.79296	Q9HWI3	PA4198	Probable AMP-binding enzyme
3.481	-0.785107	Q9HUE2	PA5027	UspA domain-containing protein
1.64801	-0.78351	Q9I4Z7	PA0962	Probable dna-binding stress protein
1.36764	-0.779325	Q9I1T1	PA2184	Uncharacterized protein
1.56058	-0.77496	Q9I3P2	PA1470	Probable short-chain dehydrogenase
2.12132	-0.773582	Q9I034	copR	Two-component response regulator, CopR		negative regulation of DNA-templated transcription [GO:0045892]; regulation of DNA-templated transcription [GO:0006355]
2.01056	-0.773207	Q9I4T1	PA1043	Collagen-like protein
1.31193	-0.771523	Q9I4M3	PA1112	Glucose/Sorbosone dehydrogenase domain-containing protein
1.41718	-0.768943	Q9HWM7	PA4154	SH3b domain-containing protein
2.10386	-0.768771	Q51473	ihfB	Integration host factor subunit beta (IHF-beta)	FUNCTION: This protein is one of the two subunits of integration host factor, a specific DNA-binding protein that functions in genetic recombination as well as in transcriptional and translational control. {ECO:0000250}.	DNA recombination [GO:0006310]; regulation of DNA-templated transcription [GO:0006355]; regulation of translation [GO:0006417]
1.43745	-0.765302	Q9HZY8	tesA	Esterase TesA (EC 3.1.1.1)	FUNCTION: Esterase that exhibits the highest activity towards Tween detergents and p-nitrophenyl esters of short acyl chain length. Also displays a low thioesterase activity towards palmitoyl-coenzyme A, but is not active towards acetyl-coenzyme A. {ECO:0000269|PubMed:20931591}.
2.11593	-0.762951	Q9I5J7	PA0732	L,D-TPase catalytic domain-containing protein		cell wall organization [GO:0071555]; peptidoglycan-protein cross-linking [GO:0018104]; regulation of cell shape [GO:0008360]
2.07748	-0.759552	Q9HTP2	PA5312	Probable aldehyde dehydrogenase
4.14542	-0.756006	Q9I631	PA0487	Probable molybdenum transport regulator		molybdate ion transport [GO:0015689]
1.94542	-0.754588	Q9I6N9	PA0250	CBS domain-containing protein
1.61584	-0.750458	Q9I022	PA2821	Probable glutathione S-transferase
2.67331	-0.750361	P29248	fliA	RNA polymerase sigma factor FliA (RNA polymerase sigma factor for flagellar operon) (Sigma F) (Sigma-28)	FUNCTION: Sigma factors are initiation factors that promote the attachment of RNA polymerase to specific initiation sites and are then released. This sigma factor controls the expression of flagella-related genes (By similarity). Required for the flagellin gene (fliC) expression. {ECO:0000255|HAMAP-Rule:MF_00962, ECO:0000269|PubMed:1560774}.	DNA-templated transcription initiation [GO:0006352]; positive regulation of cell motility [GO:2000147]; regulation of DNA-templated transcription [GO:0006355]
1.70242	-0.747941	Q9I4K8	PA1127	Probable oxidoreductase
2.43583	-0.747075	Q9I026	PA2817	Dehydrogenase
2.22674	-0.741001	Q9I0M9	PA2609	Glycosyl transferase family 3 N-terminal domain-containing protein		amino acid biosynthetic process [GO:0008652]; pyrimidine nucleobase metabolic process [GO:0006206]
2.30001	-0.733669	Q9I5U9	PA0588	PrkA AAA domain-containing protein
1.49189	-0.723698	Q9HTR8	PA5286	YjbQ family protein
1.96722	-0.721205	Q9HWI1	PA4200	Metallo-beta-lactamase domain-containing protein
1.7487	-0.715304	Q9HY16	potD	Putrescine/cadaverine-binding protein	FUNCTION: Binds putrescine and cadaverine. {ECO:0000269|PubMed:31627455}.	polyamine transport [GO:0015846]
1.30197	-0.714473	Q9I656	PA0462	Putative ATP-dependent zinc protease domain-containing protein
1.32112	-0.709059	G3XD78	rsaL	Regulatory protein RsaL		negative regulation of cell motility [GO:2000146]; negative regulation of DNA-templated transcription [GO:0045892]; negative regulation of elastin catabolic process [GO:0060311]; negative regulation of secondary metabolite biosynthetic process [GO:1900377]; positive regulation of single-species biofilm formation [GO:1900192]; quorum sensing [GO:0009372]; regulation of DNA-templated transcription …
3.12271	-0.704815	P08308	arcB	Ornithine carbamoyltransferase, catabolic (OTCase) (EC 2.1.3.3)	FUNCTION: Involved in the catabolism of arginine. Catalyzes the phosphorolysis of citrulline, the reverse reaction of the biosynthetic one, yielding ornithine and carbamoyl phosphate which serve to generate ATP from ADP (PubMed:2118516, PubMed:4962140). This catabolic OTCase does not carry out the biosynthetic reaction because of a poor affinity and a marked cooperativity for carbamoyl phosphate …	arginine biosynthetic process via ornithine [GO:0042450]; arginine catabolic process to ornithine [GO:0019547]; arginine deiminase pathway [GO:0019546]; citrulline biosynthetic process [GO:0019240]; L-arginine biosynthetic process [GO:0006526]
2.44677	-0.699735	Q9HV30	PA4778	Uncharacterized HTH-type transcriptional regulator PA4778		positive regulation of DNA-templated transcription [GO:0045893]
1.61792	-0.696953	Q9HVA1	ilvH	Acetolactate synthase small subunit (AHAS) (ALS) (EC 2.2.1.6) (Acetohydroxy-acid synthase small subunit)	FUNCTION: Catalyzes the conversion of 2 pyruvate molecules into acetolactate in the first common step of the biosynthetic pathway of the branched-amino acids such as leucine, isoleucine, and valine. {ECO:0000256|RuleBase:RU368092}.	isoleucine biosynthetic process [GO:0009097]; L-valine biosynthetic process [GO:0009099]
1.72965	-0.695225	P35818	xcpQ	Secretin XcpQ (General secretion pathway protein D) (Type II secretion system protein D) (T2SS protein D)	FUNCTION: Involved in a type II secretion system (T2SS, formerly general secretion pathway, GSP) for the export of proteins (Probable). This subunit forms the outer membrane channel (By similarity). Among its substrates are PrpL, elastase LasB, chitin binding protein D (CbpD), aminopeptidase PaAP, and metalloprotease ImpA (PubMed:29042493, PubMed:29042496). {ECO:0000250|UniProtKB:P45779, ECO:0000…	protein secretion [GO:0009306]; protein secretion by the type II secretion system [GO:0015628]
1.96014	-0.694343	Q9I4S2	PA1052	Glycerate kinase		organic acid phosphorylation [GO:0031388]
1.4143	-0.692991	Q9I0X8	PA2504	DUF2185 domain-containing protein
1.83748	-0.691808	Q9I398	PA1624	Uncharacterized protein PA1624
2.20656	-0.689768	Q59641	ppiA	Peptidyl-prolyl cis-trans isomerase A (PPIase A) (EC 5.2.1.8) (Cyclophilin A) (Rotamase A)	FUNCTION: PPIases accelerate the folding of proteins. It catalyzes the cis-trans isomerization of proline imidic peptide bonds in oligopeptides. This protein is not essential for growth. Presumably plays a role in signal transduction.	protein folding [GO:0006457]
1.36301	-0.679963	Q9HVS1	PA4500	Dipeptide-binding protein	FUNCTION: Binds different dipeptides. Probably bind only L-amino acid containing dipeptides. {ECO:0000269|PubMed:31627455}.	dipeptide transport [GO:0042938]; peptide transport [GO:0015833]; protein transport [GO:0015031]
1.76311	-0.677138	P54292	rhlR	HTH-type quorum-sensing regulator RhlR (Elastase modulator) (Regulatory protein RhlR)	FUNCTION: Quorum-sensing regulator that controls the expression of multiple virulence factors in response to extracellular signaling molecules called autoinducers (PubMed:15576196, PubMed:7494482, PubMed:8522523). Involved, among others, in the transcriptional regulation of genes that are responsible for rhamnolipid surfactant biosynthesis (PubMed:14526008, PubMed:7604006, PubMed:8144472). Acts b…	gene expression [GO:0010467]; positive regulation of DNA-templated transcription [GO:0045893]; positive regulation of lipid biosynthetic process [GO:0046889]; positive regulation of proteolysis [GO:0045862]; positive regulation of pyocyanine biosynthetic process [GO:0062162]; positive regulation of secondary metabolite biosynthetic process [GO:1900378]; quorum sensing [GO:0009372]
2.37611	-0.676551	Q9HX10	PA4017	Oxidoreductase
1.64856	-0.669964	Q9I6C0	ftsE	Cell division ATP-binding protein FtsE	FUNCTION: Part of the ABC transporter FtsEX involved in cellular division. Important for assembly or stability of the septal ring. {ECO:0000256|ARBA:ARBA00002579}.	cell division [GO:0051301]; transmembrane transport [GO:0055085]
2.41373	-0.668928	Q9I6J1	spuD	Putrescine-binding periplasmic protein SpuD	FUNCTION: Putrescine-binding protein probably required for putrescine uptake into cells. Binds putrescine with high affinity (KD=3 nM), spermidine with relatively low affinity (KD=6.8 uM). Does not bind cadaverine or spermine. Putrescine binding induces large inter-domain conformational changes. {ECO:0000269|PubMed:22300763}.	polyamine transport [GO:0015846]
1.89164	-0.66864	P24735	ampC	Beta-lactamase (EC 3.5.2.6) (Cephalosporinase)		antibiotic catabolic process [GO:0017001]; response to antibiotic [GO:0046677]
1.91423	-0.667354	Q9I2V3	PA1789	UspA domain-containing protein	FUNCTION: Required for resistance to DNA-damaging agents. {ECO:0000256|ARBA:ARBA00037131}.
1.39798	-0.663265	Q9I6J8	aguB	N-carbamoylputrescine amidohydrolase		putrescine biosynthetic process from arginine [GO:0033388]
2.60541	-0.662622	Q9I5E5	PA0793	2-methylaconitate cis-trans isomerase PrpF		propionate catabolic process, 2-methylcitrate cycle [GO:0019629]
2.30881	-0.655155	Q9HVE7	PA4645	Probable purine/pyrimidine phosphoribosyl transferase		GMP salvage [GO:0032263]; guanine salvage [GO:0006178]; hypoxanthine metabolic process [GO:0046100]; IMP salvage [GO:0032264]
1.63846	-0.650244	Q9HV22	PA4786	Probable short-chain dehydrogenase
2.08804	-0.649872	P95453	PA4753	Probable RNA-binding protein PA4753
1.69419	-0.648451	G3XCZ3	pilZ	Type 4 fimbrial biogenesis protein PilZ
1.80422	-0.643635	P72151	fliC	B-type flagellin	FUNCTION: Flagellin is the subunit protein which polymerizes to form the filaments of bacterial flagella.	bacterial-type flagellum-dependent cell motility [GO:0071973]
1.69681	-0.638286	G3XD55	pilY2	Type 4 fimbrial biogenesis protein PilY2		type IV pilus-dependent motility [GO:0043107]
1.47182	-0.634202	O68823	holC	DNA polymerase III subunit chi (EC 2.7.7.7) (Accessory clamp loader complex subunit chi) (Replication clamp loader subunit HolC)	FUNCTION: Part of the beta sliding clamp loading complex, which hydrolyzes ATP to load the beta clamp onto primed DNA to form the DNA replication pre-initiation complex. DNA polymerase III is a complex, multichain enzyme responsible for most of the replicative synthesis in bacteria. This DNA polymerase also exhibits 3' to 5' exonuclease activity (By similarity). {ECO:0000250|UniProtKB:P28905}.	DNA replication [GO:0006260]; positive regulation of DNA-templated DNA replication initiation [GO:0032298]
2.1162	-0.629386	Q9HZQ2	cobW	Zinc chaperone CobW (EC 3.6.5.-)	FUNCTION: Zinc chaperone that directly transfers zinc cofactor to target proteins, thereby activating them (By similarity). Zinc is transferred from the CXCC motif in the GTPase domain to the zinc binding site in target proteins in a process requiring GTP hydrolysis (By similarity). {ECO:0000250|UniProtKB:Q8VEH6}.	cobalamin biosynthetic process [GO:0009236]; porphyrin-containing compound biosynthetic process [GO:0006779]
1.60685	-0.629242	G3XD12	hcnC	Hydrogen cyanide synthase subunit HcnC (HcnC) (EC 1.4.99.5) (Glycine dehydrogenase (cyanide-forming))	FUNCTION: A three-component membrane-bound flavoenzyme that catalyzes the formation of hydrogen cyanide, a secondary metabolite, by transfer of electrons to a cyanide-resistant branch of the aerobic respiratory chain. {ECO:0000269|PubMed:10763748, ECO:0000269|PubMed:11092854, ECO:0000269|PubMed:11591663, ECO:0000269|PubMed:233722, ECO:0000269|PubMed:4813896}.
1.68552	-0.628333	Q9HVP8	coaE	Dephospho-CoA kinase (EC 2.7.1.24) (Dephosphocoenzyme A kinase)	FUNCTION: Catalyzes the phosphorylation of the 3'-hydroxyl group of dephosphocoenzyme A to form coenzyme A. {ECO:0000255|HAMAP-Rule:MF_00376}.	coenzyme A biosynthetic process [GO:0015937]
2.2143	-0.625681	P53593	sucC	Succinate--CoA ligase [ADP-forming] subunit beta (EC 6.2.1.5) (Succinyl-CoA synthetase subunit beta) (SCS-beta)	FUNCTION: Succinyl-CoA synthetase functions in the citric acid cycle (TCA), coupling the hydrolysis of succinyl-CoA to the synthesis of either ATP or GTP and thus represents the only step of substrate-level phosphorylation in the TCA. The beta subunit provides nucleotide specificity of the enzyme and binds the substrate succinate, while the binding sites for coenzyme A and phosphate are found in …	nucleoside triphosphate biosynthetic process [GO:0009142]; succinyl-CoA metabolic process [GO:0006104]; tricarboxylic acid cycle [GO:0006099]
1.83712	-0.623957	Q9HUY3	PA4827	Arylamine N-acetyltransferase
2.80731	-0.622945	Q9I4P5	flgI	Flagellar P-ring protein (Basal body P-ring protein)	FUNCTION: Assembles around the rod to form the L-ring and probably protects the motor/basal body from shearing forces during rotation. {ECO:0000250}.	bacterial-type flagellum-dependent cell motility [GO:0071973]
1.57291	-0.621494	Q9I399	PA1623	Glutathione S-transferase
1.75952	-0.620051	Q9HYZ5	minE	Cell division topological specificity factor	FUNCTION: Prevents the cell division inhibition by proteins MinC and MinD at internal division sites while permitting inhibition at polar sites. This ensures cell division at the proper site by restricting the formation of a division septum at the midpoint of the long axis of the cell. {ECO:0000255|HAMAP-Rule:MF_00262}.	division septum site selection [GO:0000918]; regulation of division septum assembly [GO:0032955]
1.33849	-0.618073	Q9I681	PA0436	Probable transcriptional regulator		negative regulation of DNA-templated transcription [GO:0045892]; regulation of DNA-templated transcription [GO:0006355]
1.80158	-0.616369	Q9I2R5	PA1830	SCP2 domain-containing protein
2.21426	-0.61494	Q9I296	liuA	Isovaleryl-CoA dehydrogenase, mitochondrial (EC 1.3.8.4)		isoprenoid catabolic process [GO:0008300]; L-leucine catabolic process [GO:0006552]
1.52696	-0.61326	Q9HVR9	PA4502	Probable binding protein component of ABC transporter		dipeptide transport [GO:0042938]; peptide transport [GO:0015833]; protein transport [GO:0015031]
2.25591	-0.612932	Q59638	aceF	Dihydrolipoyllysine-residue acetyltransferase component of pyruvate dehydrogenase complex (EC 2.3.1.12) (Dihydrolipoamide acetyltransferase component of pyruvate dehydrogenase complex) (E2)	FUNCTION: The pyruvate dehydrogenase complex catalyzes the overall conversion of pyruvate to acetyl-CoA and CO(2). It contains multiple copies of three enzymatic components: pyruvate dehydrogenase (E1), dihydrolipoamide acetyltransferase (E2) and lipoamide dehydrogenase (E3).	acetyl-CoA biosynthetic process from pyruvate [GO:0006086]; glycolytic process [GO:0006096]
1.30937	-0.61256	Q9I5T9	PA0599	DUF3530 family protein
3.37939	-0.610874	Q9XCX9	rnc	Ribonuclease 3 (EC 3.1.26.3) (Ribonuclease III) (RNase III)	FUNCTION: Digests double-stranded RNA. Involved in the processing of primary rRNA transcript to yield the immediate precursors to the large and small rRNAs (23S and 16S). Processes some mRNAs, and tRNAs when they are encoded in the rRNA operon. Processes pre-crRNA and tracrRNA of type II CRISPR loci if present in the organism. {ECO:0000255|HAMAP-Rule:MF_00104}.	mRNA processing [GO:0006397]; regulation of gene expression [GO:0010468]; RNA processing [GO:0006396]; rRNA processing [GO:0006364]; tRNA processing [GO:0008033]
1.63378	-0.610076	Q9HXE4	dauB	NAD(P)H-dependent anabolic L-arginine dehydrogenase DauB (EC 1.4.1.25)	FUNCTION: Involved in the anabolism of D-lysine and D-arginine. Under aerobic conditions, the arginine succinyltransferase (AST) and arginine transaminase (ATA) pathways are 2 major routes for L-arginine utilization as the sole source of carbon and nitrogen. The D-to-L racemization of arginine by DauA and DauB is necessary, before to be channeled into the AST and/or ATA pathways. DauB catalyzes t…	arginine catabolic process [GO:0006527]; arginine metabolic process [GO:0006525]
1.40144	-0.606813	Q9I0N3	tusD	Sulfurtransferase TusD homolog (EC 2.8.1.-)	FUNCTION: Could be part of a sulfur-relay system. {ECO:0000250}.	tRNA wobble position uridine thiolation [GO:0002143]
1.64434	-0.60274	Q9I672	PA0446	CoA transferase
2.3355	-0.601738	G3XD39	PA0622	Probable bacteriophage protein
2.27001	-0.599841	Q9I5S9	PA0623	Probable bacteriophage protein
2.60637	-0.598181	Q9I6W2	PA0170	SiaC family regulatory phosphoprotein domain-containing protein
2.02452	-0.59649	Q9HYT0	phnC1	Phosphonates import ATP-binding protein PhnC 1 (EC 7.3.2.2)	FUNCTION: Part of the ABC transporter complex PhnCDE involved in phosphonates import. Responsible for energy coupling to the transport system. {ECO:0000255|HAMAP-Rule:MF_01713}.
1.55061	-0.595161	Q9I457	PA1287	Glutathione peroxidase		cellular response to oxidative stress [GO:0034599]
1.61246	-0.590878	Q9HTP9	PA5305	DUF1318 domain-containing protein
2.38433	-0.58989	P48636	PA4923	Cytokinin riboside 5'-monophosphate phosphoribohydrolase (EC 3.2.2.n1) (AMP nucleosidase) (EC 3.2.2.4) (PaLOG)	FUNCTION: Catalyzes the hydrolytic removal of ribose 5'-monophosphate from nitrogen N6-modified adenosines, the final step of bioactive cytokinin synthesis (Probable). Exhibits phosphoribohydrolase activity against AMP in vitro (PubMed:29901273). {ECO:0000269|PubMed:29901273, ECO:0000305|PubMed:29901273}.	cytokinin biosynthetic process [GO:0009691]
2.07227	-0.586603	Q9HT52	PA5521	Probable short-chain dehydrogenase		fatty acid elongation [GO:0030497]
1.77703	0.595978	Q9HXJ7	bamB	Outer membrane protein assembly factor BamB	FUNCTION: Part of the outer membrane protein assembly complex, which is involved in assembly and insertion of beta-barrel proteins into the outer membrane. {ECO:0000255|HAMAP-Rule:MF_00923}.	Gram-negative-bacterium-type cell outer membrane assembly [GO:0043165]; protein insertion into membrane [GO:0051205]
1.43385	0.599154	Q9HYD5	maeA	NAD-dependent malic enzyme (NAD-ME) (EC 1.1.1.38)		malate metabolic process [GO:0006108]; pyruvate metabolic process [GO:0006090]
1.59963	0.606598	Q9HVX7	zapE	Cell division protein ZapE (Z ring-associated protein ZapE)	FUNCTION: Reduces the stability of FtsZ polymers in the presence of ATP. {ECO:0000256|HAMAP-Rule:MF_01919}.	cell division [GO:0051301]
2.97371	0.608772	Q9HYK7	fpr	Ferredoxin--NADP reductase (FNR) (EC 1.18.1.2) (Ferredoxin--NADP(+) reductase) (FPR)	FUNCTION: Transports electrons between ferredoxin and NADPH (PubMed:17915950). Provides electrons to heme oxygenase (pigA) allowing anaerobic heme degradation (PubMed:17915950). Provides electrons necessary to reduce and mobilize Fe(3+) in a heterooligomeric bacterioferritin (BFR) complex to Fe(2+) (PubMed:19575528, PubMed:21574546). Reduction of Fe(3+) in a pure FtnA BFR does not require Bfd (Pu…	cellular response to oxidative stress [GO:0034599]; heme catabolic process [GO:0042167]
2.44462	0.613728	P57112	sthA	Soluble pyridine nucleotide transhydrogenase (STH) (EC 1.6.1.1) (NAD(P)(+) transhydrogenase [B-specific])	FUNCTION: Conversion of NADPH, generated by peripheral catabolic pathways, to NADH, which can enter the respiratory chain for energy generation. {ECO:0000250}.	2-oxoglutarate metabolic process [GO:0006103]; NADP metabolic process [GO:0006739]; pyruvate metabolic process [GO:0006090]
1.68915	0.621819	Q9I6M4	davT	5-aminovalerate aminotransferase DavT (EC 2.6.1.48) (5-aminovalerate transaminase) (Delta-aminovalerate aminotransferase)	FUNCTION: Catalyzes the conversion of 5-aminovalerate to 5-oxopentanoate. {ECO:0000269|PubMed:17388807}.	gamma-aminobutyric acid catabolic process [GO:0009450]; L-lysine catabolic process [GO:0019477]
2.04009	0.622851	Q9HUU6	ureB	Urease subunit beta (EC 3.5.1.5) (Urea amidohydrolase subunit beta)		urea catabolic process [GO:0043419]
1.83611	0.631522	Q9I2V5	acnB	Aconitate hydratase B (ACN) (Aconitase) (EC 4.2.1.3) ((2R,3S)-2-methylisocitrate dehydratase) ((2S,3R)-3-hydroxybutane-1,2,3-tricarboxylate dehydratase) (2-methyl-cis-aconitate hydratase) (EC 4.2.1.99) (Iron-responsive protein-like) (IRP-like) (RNA-binding protein)	FUNCTION: Involved in the catabolism of short chain fatty acids (SCFA) via the tricarboxylic acid (TCA)(acetyl degradation route) and probably via the 2-methylcitrate cycle I (propionate degradation route). Catalyzes the reversible isomerization of citrate to isocitrate via cis-aconitate. Catalyzes the hydration of 2-methyl-cis-aconitate to yield (2R,3S)-2-methylisocitrate. The apo form of AcnB f…	propionate catabolic process, 2-methylcitrate cycle [GO:0019629]; tricarboxylic acid cycle [GO:0006099]
2.21688	0.641807	Q9I4W2	PA1011	Outer membrane protein assembly factor BamC
1.32268	0.655299	Q9HUZ8	fdnH	Formate dehydrogenase iron-sulfur subunit	FUNCTION: The beta chain is an electron transfer unit containing 4 cysteine clusters involved in the formation of iron-sulfur centers. {ECO:0000256|PIRNR:PIRNR036298}.	cellular respiration [GO:0045333]; formate oxidation [GO:0015944]
1.40819	0.656277	Q9HZK3	mfd	Transcription-repair-coupling factor (TRCF) (EC 3.6.4.-)	FUNCTION: Couples transcription and DNA repair by recognizing RNA polymerase (RNAP) stalled at DNA lesions. Mediates ATP-dependent release of RNAP and its truncated transcript from the DNA, and recruitment of nucleotide excision repair machinery to the damaged site. {ECO:0000256|HAMAP-Rule:MF_00969}.	regulation of DNA-templated transcription [GO:0006355]; transcription-coupled nucleotide-excision repair, DNA damage recognition [GO:0000716]
1.73299	0.665648	Q9I5U2	lptD	LPS-assembly protein LptD	FUNCTION: Together with LptE, is involved in the assembly of lipopolysaccharide (LPS) at the surface of the outer membrane. {ECO:0000255|HAMAP-Rule:MF_01411}.	Gram-negative-bacterium-type cell outer membrane assembly [GO:0043165]; lipopolysaccharide transport [GO:0015920]; regulation of polysaccharide biosynthetic process [GO:0032885]
2.45334	0.670238	Q9I382	selU	tRNA 2-selenouridine synthase (EC 2.9.1.3)	FUNCTION: Involved in the post-transcriptional modification of the uridine at the wobble position (U34) of tRNA(Lys), tRNA(Glu) and tRNA(Gln). Catalyzes the conversion of 2-thiouridine (S2U-RNA) to 2-selenouridine (Se2U-RNA). Acts in a two-step process involving geranylation of 2-thiouridine (S2U) to S-geranyl-2-thiouridine (geS2U) and subsequent selenation of the latter derivative to 2-selenouri…	tRNA wobble uridine modification [GO:0002098]
1.32087	0.673151	Q9I1K7	PA2266	Probable cytochrome c
1.41839	0.681435	Q9HX32	lptE	LPS-assembly lipoprotein LptE	FUNCTION: Together with LptD, is involved in the assembly of lipopolysaccharide (LPS) at the surface of the outer membrane. Required for the proper assembly of LptD. Binds LPS and may serve as the LPS recognition site at the outer membrane. {ECO:0000256|HAMAP-Rule:MF_01186}.	Gram-negative-bacterium-type cell outer membrane assembly [GO:0043165]; lipopolysaccharide transport [GO:0015920]
2.94602	0.685293	Q9I6B4	thiG	Thiazole synthase (EC 2.8.1.10)	FUNCTION: Catalyzes the rearrangement of 1-deoxy-D-xylulose 5-phosphate (DXP) to produce the thiazole phosphate moiety of thiamine. Sulfur is provided by the thiocarboxylate moiety of the carrier protein ThiS. In vitro, sulfur can be provided by H(2)S. {ECO:0000255|HAMAP-Rule:MF_00443}.	thiamine diphosphate biosynthetic process [GO:0009229]
2.62002	0.689243	P43898	hemF	Oxygen-dependent coproporphyrinogen-III oxidase (CPO) (Coprogen oxidase) (Coproporphyrinogenase) (EC 1.3.3.3)	FUNCTION: Involved in the heme biosynthesis. Catalyzes the aerobic oxidative decarboxylation of propionate groups of rings A and B of coproporphyrinogen-III to yield the vinyl groups in protoporphyrinogen-IX. {ECO:0000255|HAMAP-Rule:MF_00333}.	protoporphyrinogen IX biosynthetic process [GO:0006782]
2.17781	0.699172	Q9HY84	argG	Argininosuccinate synthase (EC 6.3.4.5) (Citrulline--aspartate ligase)		argininosuccinate metabolic process [GO:0000053]; L-arginine biosynthetic process [GO:0006526]; urea cycle [GO:0000050]
2.11274	0.714497	Q9I0J6	nuoG	NADH-quinone oxidoreductase subunit G (EC 7.1.1.-) (NADH dehydrogenase I subunit G) (NDH-1 subunit G)	FUNCTION: NDH-1 shuttles electrons from NADH, via FMN and iron-sulfur (Fe-S) centers, to quinones in the respiratory chain. The immediate electron acceptor for the enzyme in this species is believed to be ubiquinone. Couples the redox reaction to proton translocation (for every two electrons transferred, four hydrogen ions are translocated across the cytoplasmic membrane), and thus conserves the …	ATP synthesis coupled electron transport [GO:0042773]; respiratory electron transport chain [GO:0022904]
1.54522	0.723281	Q9HUK8	psd	Phosphatidylserine decarboxylase proenzyme (EC 4.1.1.65) [Cleaved into: Phosphatidylserine decarboxylase alpha chain; Phosphatidylserine decarboxylase beta chain]	FUNCTION: Catalyzes the formation of phosphatidylethanolamine (PtdEtn) from phosphatidylserine (PtdSer). {ECO:0000255|HAMAP-Rule:MF_00662}.	phosphatidylethanolamine biosynthetic process [GO:0006646]
2.9611	0.738399	Q9HZM9	rluC	Ribosomal large subunit pseudouridine synthase C (EC 5.4.99.24) (23S rRNA pseudouridine(955/2504/2580) synthase) (rRNA pseudouridylate synthase C) (rRNA-uridine isomerase C)	FUNCTION: Responsible for synthesis of pseudouridine from uracil at positions 955, 2504 and 2580 in 23S ribosomal RNA. {ECO:0000250}.	enzyme-directed rRNA pseudouridine synthesis [GO:0000455]
1.59189	0.742987	Q9HU38	PA5146	AsmA domain-containing protein		regulation of protein targeting to membrane [GO:0090313]
1.31458	0.745608	Q9HWF8	rpsK	Small ribosomal subunit protein uS11 (30S ribosomal protein S11)	FUNCTION: Located on the platform of the 30S subunit, it bridges several disparate RNA helices of the 16S rRNA. Forms part of the Shine-Dalgarno cleft in the 70S ribosome. {ECO:0000255|HAMAP-Rule:MF_01310}.	translation [GO:0006412]
1.3166	0.762428	Q9HUA9	PA5074	Probable ATP-binding component of ABC transporter
1.32715	0.766194	Q9I3N0	ccmH	Cytochrome c-type biogenesis protein CcmH	FUNCTION: Required for the biogenesis of c-type cytochromes. Possible subunit of a heme lyase (By similarity). {ECO:0000250}.	cytochrome complex assembly [GO:0017004]
1.5261	0.768644	Q9HTF0	PA5414	Secreted protein
1.9971	0.769688	Q9I3D1	lpdG	Dihydrolipoyl dehydrogenase (EC 1.8.1.4) (Dihydrolipoamide dehydrogenase) (E3 component of 2-oxoglutarate dehydrogenase complex) (Glycine oxidation system L-factor) (LPD-GLC)	FUNCTION: The branched-chain alpha-keto dehydrogenase complex catalyzes the overall conversion of alpha-keto acids to acyl-CoA and CO(2). It contains multiple copies of 3 enzymatic components: branched-chain alpha-keto acid decarboxylase (E1), lipoamide acyltransferase (E2) and lipoamide dehydrogenase (E3) (By similarity). {ECO:0000250}.; FUNCTION: Also acts in the glycine cleavage system. {ECO:0…	2-oxoglutarate metabolic process [GO:0006103]; pyruvate metabolic process [GO:0006090]
2.2634	0.770283	Q9I1E8	PA2330	Acyl-CoA dehydrogenase/oxidase N-terminal domain-containing protein		fatty acid beta-oxidation using acyl-CoA dehydrogenase [GO:0033539]
2.15994	0.770672	Q9HW45	xenB	Xenobiotic reductase
1.66912	0.770714	Q9HXJ2	pilF	Type IV pilus assembly protein PilF	FUNCTION: Essential component of the type IV pilus (T4P) that plays a role in surface and host cell adhesion, colonization, biofilm maturation, virulence, and twitching, a form of surface-associated motility facilitated by cycles of extension, adhesion, and retraction of T4P fibers (PubMed:8973346). Plays an essential role in the outer membrane localization and assembly of PilQ into secretins whi…	pilus assembly [GO:0009297]; secretion [GO:0046903]; type IV pilus assembly [GO:0043683]; type IV pilus-dependent motility [GO:0043107]
2.00728	0.771067	Q9HU83	hutU	Urocanate hydratase (Urocanase) (EC 4.2.1.49) (Imidazolonepropionate hydrolase)	FUNCTION: Catalyzes the conversion of urocanate to 4-imidazolone-5-propionate. {ECO:0000255|HAMAP-Rule:MF_00577}.	L-histidine catabolic process [GO:0006548]; L-histidine catabolic process to glutamate and formamide [GO:0019556]; L-histidine catabolic process to glutamate and formate [GO:0019557]
1.65788	0.775369	Q9HXV3	ppc	Phosphoenolpyruvate carboxylase (PEPC) (PEPCase) (EC 4.1.1.31)	FUNCTION: Forms oxaloacetate, a four-carbon dicarboxylic acid source for the tricarboxylic acid cycle. {ECO:0000255|HAMAP-Rule:MF_00595}.	carbon fixation [GO:0015977]; oxaloacetate metabolic process [GO:0006107]; tricarboxylic acid cycle [GO:0006099]
1.30259	0.789497	Q9HUN0	rpsR	Small ribosomal subunit protein bS18 (30S ribosomal protein S18)	FUNCTION: Binds as a heterodimer with protein bS6 to the central domain of the 16S rRNA, where it helps stabilize the platform of the 30S subunit. {ECO:0000255|HAMAP-Rule:MF_00270}.	translation [GO:0006412]
3.29391	0.797581	Q9HVF1	mqo2	Probable malate:quinone oxidoreductase 2 (EC 1.1.5.4) (MQO 2) (Malate dehydrogenase [quinone] 2)		tricarboxylic acid cycle [GO:0006099]
1.63655	0.803936	Q9I3D5	sdhA	Succinate dehydrogenase flavoprotein subunit (EC 1.3.5.1)		anaerobic respiration [GO:0009061]; electron transport chain [GO:0022900]; tricarboxylic acid cycle [GO:0006099]
1.39327	0.814411	Q9HXM6	guaA	GMP synthase [glutamine-hydrolyzing] (EC 6.3.5.2) (GMP synthetase) (Glutamine amidotransferase)	FUNCTION: Catalyzes the synthesis of GMP from XMP. {ECO:0000250}.	GMP biosynthetic process [GO:0006177]
1.33112	0.815805	Q9I3M9	cycH	Cytochrome c-type biogenesis protein CycH	FUNCTION: Required for the biogenesis of c-type cytochromes. Possible subunit of a heme lyase (By similarity). {ECO:0000250}.	cytochrome complex assembly [GO:0017004]
1.35754	0.820551	Q9HVW2	PA4455	Intermembrane phospholipid transport system permease protein MlaE	FUNCTION: Part of the ABC transporter complex MlaFEDB, which is involved in a phospholipid transport pathway that maintains lipid asymmetry in the outer membrane by retrograde trafficking of phospholipids from the outer membrane to the inner membrane. Probably responsible for the translocation of the substrate across the membrane. {ECO:0000256|ARBA:ARBA00002460}.	phospholipid transport [GO:0015914]; response to nitrite [GO:0080033]
1.36915	0.820651	Q9I2P9	cti	Cis/trans isomerase
1.40908	0.822235	Q9HVH2	PA4619	Probable c-type cytochrome
2.52594	0.824673	Q9HVQ3	speC	ornithine decarboxylase (EC 4.1.1.17)		putrescine biosynthetic process from ornithine [GO:0033387]
1.40544	0.826668	Q9HZM2	PA2982	Biopolymer transporter ExbD		protein transport [GO:0015031]
1.48258	0.831598	Q9HV52	secG	Protein-export membrane protein SecG	FUNCTION: Involved in protein export. Participates in an early event of protein translocation (By similarity). {ECO:0000250}.	intracellular protein transmembrane transport [GO:0065002]; protein secretion [GO:0009306]; protein transport by the Sec complex [GO:0043952]
2.6573	0.835796	Q9HVD1	pagL	Lipid A deacylase PagL (EC 3.1.1.77) (LPS 3-O-deacylase PagL) (Outer membrane enzyme PagL) (PhoP/PhoQ-activated gene product L)	FUNCTION: Has lipid A 3-O-deacylase activity. Hydrolyzes the ester bond at the 3 position of lipid A, a bioactive component of lipopolysaccharide (LPS), thereby releasing the primary fatty acyl moiety. Lacks fatty acyl chain-length specificity as removes both 3-OH C10 and 3-OH C14 fatty acids from lipid A. {ECO:0000269|PubMed:15611102, ECO:0000269|PubMed:16352835, ECO:0000269|PubMed:16632613}.	lipid A metabolic process [GO:0046493]; lipopolysaccharide metabolic process [GO:0008653]
3.45375	0.839903	P33642	thiO	Glycine oxidase (GO) (EC 1.4.3.19)	FUNCTION: Catalyzes the oxidation of glycine, leading to glyoxyl imine and hydrogen peroxide as primary products; glyoxyl imine is used for the biosynthesis of the thiazole ring of thiamine. Otherwise, glyoxyl imine is spontaneously hydrolyzed in water to produce glyoxylate and ammonia. Can also use sarcosine (N-methylglycine) as substrate. {ECO:0000250|UniProtKB:Q88Q83}.	thiamine biosynthetic process [GO:0009228]; thiamine diphosphate biosynthetic process [GO:0009229]
1.94347	0.847845	Q9HTC2	PA5445	Probable coenzyme A transferase		acetate metabolic process [GO:0006083]; acetyl-CoA metabolic process [GO:0006084]
1.51173	0.880669	Q9I3B3	PA1608	Probable chemotaxis transducer		chemotaxis [GO:0006935]; signal transduction [GO:0007165]
3.72514	0.887725	Q9HW68	PA4333	Fumarate hydratase class I (EC 4.2.1.2)	FUNCTION: Catalyzes the reversible hydration of fumarate to (S)-malate. {ECO:0000256|PIRNR:PIRNR001394}.	generation of precursor metabolites and energy [GO:0006091]
1.37597	0.890741	Q9I120	PA2462	Filamentous haemagglutinin FhaB/tRNA nuclease CdiA-like TPS domain-containing protein
1.58204	0.891602	Q9HVK6	PA4578	DUF3015 domain-containing protein
4.14779	0.899933	Q9I609	nirN	Dihydro-heme d1 dehydrogenase (EC 1.3.-.-)	FUNCTION: Involved in heme d1 biosynthesis (PubMed:25204657, PubMed:8982003). Catalyzes the introduction of a double bond into the propionate side chain of pyrrole ring D of dihydro-heme d1, therefore converting dihydro-heme d1 to heme d1 (PubMed:25204657). {ECO:0000269|PubMed:25204657, ECO:0000269|PubMed:8982003}.	heme biosynthetic process [GO:0006783]
2.05624	0.906609	Q07806	mrcA	Penicillin-binding protein 1A (PBP-1a) (PBP1a) [Includes: Penicillin-insensitive transglycosylase (EC 2.4.99.28) (Peptidoglycan TGase); Penicillin-sensitive transpeptidase (EC 3.4.16.4) (DD-transpeptidase)]	FUNCTION: Cell wall formation. Synthesis of cross-linked peptidoglycan from the lipid intermediates. The enzyme has a penicillin-insensitive transglycosylase N-terminal domain (formation of linear glycan strands) and a penicillin-sensitive transpeptidase C-terminal domain (cross-linking of the peptide subunits). {ECO:0000250}.	cell wall organization [GO:0071555]; peptidoglycan biosynthetic process [GO:0009252]; proteolysis [GO:0006508]; regulation of cell shape [GO:0008360]; response to antibiotic [GO:0046677]
1.51142	0.910877	Q9HT28	PA5546	Polyketide synthase methyltransferase domain-containing protein		lipid biosynthetic process [GO:0008610]; methylation [GO:0032259]
4.54779	0.928871	P24474	nirS	Nitrite reductase (EC 1.7.2.1) (Cytochrome cd1) (Cytochrome oxidase) (Hydroxylamine reductase) (EC 1.7.99.1)
2.46987	0.932915	G3XCZ7	PA3119	Methyltransferase type 11 domain-containing protein
1.85607	0.94003	Q9HZN1	PA2973	Probable peptidase		signal peptide processing [GO:0006465]
1.4673	0.946426	Q9HWD0	rpsL	Small ribosomal subunit protein uS12 (30S ribosomal protein S12)	FUNCTION: With S4 and S5 plays an important role in translational accuracy. {ECO:0000255|HAMAP-Rule:MF_00403}.; FUNCTION: Interacts with and stabilizes bases of the 16S rRNA that are involved in tRNA selection in the A site and with the mRNA backbone. Located at the interface of the 30S and 50S subunits, it traverses the body of the 30S subunit contacting proteins on the other side and probably h…	translation [GO:0006412]
1.4671	0.968184	P14165	gltA	Citrate synthase (EC 2.3.3.16)		tricarboxylic acid cycle [GO:0006099]
1.42796	0.97829	Q9I3G7	PA1550	FixH family protein
1.58437	0.996018	Q9I3D3	sucA	oxoglutarate dehydrogenase (succinyl-transferring) (EC 1.2.4.2)	FUNCTION: E1 component of the 2-oxoglutarate dehydrogenase (OGDH) complex which catalyzes the decarboxylation of 2-oxoglutarate, the first step in the conversion of 2-oxoglutarate to succinyl-CoA and CO(2). {ECO:0000256|ARBA:ARBA00003906}.	tricarboxylic acid cycle [GO:0006099]
3.36791	1.00638	Q9HTK1	ubiC	Probable chorismate pyruvate-lyase (CL) (CPL) (EC 4.1.3.40)	FUNCTION: Removes the pyruvyl group from chorismate, with concomitant aromatization of the ring, to provide 4-hydroxybenzoate (4HB) for the ubiquinone pathway. {ECO:0000255|HAMAP-Rule:MF_01632}.	pyruvate biosynthetic process [GO:0042866]; ubiquinone biosynthetic process [GO:0006744]
2.32714	1.02427	G3XCX1	narG	nitrate reductase (quinone) (EC 1.7.5.1)		cellular respiration [GO:0045333]; nitrate assimilation [GO:0042128]
3.09537	1.03379	Q9I0L4	idh	Isocitrate dehydrogenase [NADP] (EC 1.1.1.42) (Oxalosuccinate decarboxylase)		glyoxylate cycle [GO:0006097]; tricarboxylic acid cycle [GO:0006099]
1.89172	1.04585	G3XD87	narH	Respiratory nitrate reductase beta chain		anaerobic respiration [GO:0009061]; nitrate metabolic process [GO:0042126]
2.25084	1.0479	Q14T72	fdnG	Formate dehydrogenase-O, major subunit		anaerobic respiration [GO:0009061]
1.54718	1.13023	Q9I1I5	gcd	Glucose dehydrogenase
2.07119	1.13049	P42812	lolB	Outer-membrane lipoprotein LolB	FUNCTION: Plays a critical role in the incorporation of lipoproteins in the outer membrane after they are released by the LolA protein. {ECO:0000250}.	lipoprotein localization to outer membrane [GO:0044874]; protein localization to outer membrane [GO:0089705]; protein transport [GO:0015031]
2.0462	1.1359	G3XD09	gltD	Glutamate synthase small chain
4.21277	1.16864	Q9HZA3	leuC	3-isopropylmalate dehydratase large subunit (EC 4.2.1.33) (Alpha-IPM isomerase) (IPMI) (Isopropylmalate isomerase)	FUNCTION: Catalyzes the isomerization between 2-isopropylmalate and 3-isopropylmalate, via the formation of 2-isopropylmaleate. {ECO:0000255|HAMAP-Rule:MF_01026}.	L-leucine biosynthetic process [GO:0009098]
2.03362	1.1737	Q9I6C8	calB	Probable coniferyl aldehyde dehydrogenase (CALDH) (EC 1.2.1.68)		aldehyde metabolic process [GO:0006081]
1.31485	1.19136	Q9I3N1	dsbE	Thiol:disulfide interchange protein DsbE (Cytochrome c biogenesis protein CcmG)	FUNCTION: Involved in disulfide bond formation. Catalyzes a late, reductive step in the assembly of periplasmic c-type cytochromes, probably the reduction of disulfide bonds of the apocytochrome c to allow covalent linkage with the heme. Possible subunit of a heme lyase (By similarity). {ECO:0000250}.	cytochrome complex assembly [GO:0017004]
1.34835	1.21313	G3XD10	nirJ	Heme d1 biosynthesis protein NirJ		heme biosynthetic process [GO:0006783]
1.74871	1.22829	Q9I197	lldA	L-lactate dehydrogenase		aerobic respiration [GO:0009060]
2.07747	1.26771	Q9I4L2	PA1123	PA1123-like domain-containing protein
2.08494	1.39532	Q59646	norC	Nitric oxide reductase subunit C (NOR small subunit) (Nitric oxide reductase cytochrome c subunit)	FUNCTION: Component of the anaerobic respiratory chain that transforms nitrate to dinitrogen (denitrification).
1.65924	1.4243	Q9I3G6	PA1551	Probable ferredoxin
2.1099	1.44976	Q9HUS2	ureE	Urease accessory protein UreE	FUNCTION: Involved in urease metallocenter assembly. Binds nickel. Probably functions as a nickel donor during metallocenter assembly. {ECO:0000255|HAMAP-Rule:MF_00822}.	protein folding [GO:0006457]; protein-containing complex assembly [GO:0065003]; urea metabolic process [GO:0019627]
3.15262	1.49054	Q9I6C7	PA0367	Probable transcriptional regulator		regulation of DNA-templated transcription [GO:0006355]
1.81757	1.53997	Q9HY41	glpK1	Glycerol kinase 1 (EC 2.7.1.30) (ATP:glycerol 3-phosphotransferase 1) (Glycerokinase 1) (GK 1)	FUNCTION: Key enzyme in the regulation of glycerol uptake and metabolism. Catalyzes the phosphorylation of glycerol to yield sn-glycerol 3-phosphate. {ECO:0000255|HAMAP-Rule:MF_00186}.	glycerol catabolic process [GO:0019563]; glycerol metabolic process [GO:0006071]; glycerol-3-phosphate metabolic process [GO:0006072]
4.35814	1.56177	Q9I4J5	PA1140	Cupin type-2 domain-containing protein
4.27635	1.61586	P33883	lasI	Acyl-homoserine-lactone synthase (EC 2.3.1.184) (Autoinducer synthesis protein LasI)	FUNCTION: Required for the synthesis of PAI consisting of 3-oxo-N-(tetrahydro-2-oxo-3-furanyl)-dodecanamide also known as N-(3-oxododecanoyl)homoserine lactone, an autoinducer molecule which binds to LasR and thus acts in elastase biosynthesis regulation.	quorum sensing [GO:0009372]; signal transduction [GO:0007165]
3.01587	1.68071	Q9I0H4	hmp	Flavohemoprotein (Flavohemoglobin) (Hemoglobin-like protein) (Nitric oxide dioxygenase) (NO oxygenase) (NOD) (EC 1.14.12.17)	FUNCTION: Is involved in NO detoxification in an aerobic process, termed nitric oxide dioxygenase (NOD) reaction that utilizes O(2) and NAD(P)H to convert NO to nitrate, which protects the bacterium from various noxious nitrogen compounds. Therefore, plays a central role in the inducible response to nitrosative stress. {ECO:0000255|HAMAP-Rule:MF_01252}.	cellular response to nitrosative stress [GO:0071500]; nitric oxide catabolic process [GO:0046210]; response to toxic substance [GO:0009636]
1.9674	1.73738	Q9HVA3	pssA	CDP-diacylglycerol--glycerol-3-phosphate 3-phosphatidyltransferase (EC 2.7.8.5) (EC 2.7.8.8) (CDP-diacylglycerol--serine O-phosphatidyltransferase) (Phosphatidylserine synthase)	FUNCTION: This protein catalyzes the committed step to the synthesis of the acidic phospholipids. {ECO:0000256|ARBA:ARBA00003973}.	phospholipid biosynthetic process [GO:0008654]
1.66147	1.7416	Q51480	nirF	Protein NirF	FUNCTION: Required for the biosynthesis of heme d1 of nitrite reductase. Could have a dehydrogenase activity yielding sirohydrochlorin from precorrin-2 or dehydrogenation of propionate side chain C17.
2.11493	1.74204	Q9HVJ7	gdhA	Glutamate dehydrogenase	FUNCTION: Catalyzes the reversible oxidative deamination of glutamate to alpha-ketoglutarate and ammonia. {ECO:0000256|ARBA:ARBA00003868}.	glutamate biosynthetic process [GO:0006537]
2.58431	1.79632	Q9HY65	arnB	UDP-4-amino-4-deoxy-L-arabinose--oxoglutarate aminotransferase (EC 2.6.1.87) (UDP-(beta-L-threo-pentapyranosyl-4''-ulose diphosphate) aminotransferase) (UDP-Ara4O aminotransferase) (UDP-4-amino-4-deoxy-L-arabinose aminotransferase)	FUNCTION: Catalyzes the conversion of UDP-4-keto-arabinose (UDP-Ara4O) to UDP-4-amino-4-deoxy-L-arabinose (UDP-L-Ara4N). The modified arabinose is attached to lipid A and is required for resistance to polymyxin and cationic antimicrobial peptides. {ECO:0000255|HAMAP-Rule:MF_01167}.	lipid A biosynthetic process [GO:0009245]; lipopolysaccharide biosynthetic process [GO:0009103]; polysaccharide biosynthetic process [GO:0000271]; response to antibiotic [GO:0046677]
3.00336	1.86033	Q9HYL2	nosZ	Nitrous-oxide reductase (EC 1.7.2.4) (N(2)OR) (N2O reductase)	FUNCTION: Nitrous-oxide reductase is part of a bacterial respiratory system which is activated under anaerobic conditions in the presence of nitrate or nitrous oxide. {ECO:0000250}.	denitrification pathway [GO:0019333]
1.95075	1.9178	Q9I606	PA0530	Probable class III pyridoxal phosphate-dependent aminotransferase
4.68755	2.09361	Q9HV32	pmrA	Response regulator protein PmrA	FUNCTION: Member of the two-component regulatory system PmrA/PmrB that plays a role in the regulation of resistance towards polymyxin B and cationic antimicrobial peptides in response to limiting concentrations of Mg(2+) (PubMed:14507375). Functions as a transcriptional activator by direct binding to a cis-acting sequence upstream of the target gene promoters including lipase lipA and pmrH promot…	phosphorelay signal transduction system [GO:0000160]; regulation of DNA-templated transcription [GO:0006355]
2.18692	2.17494	Q9HY63	arnA	Bifunctional polymyxin resistance protein ArnA [Includes: UDP-4-amino-4-deoxy-L-arabinose formyltransferase (EC 2.1.2.13) (ArnAFT) (UDP-L-Ara4N formyltransferase); UDP-glucuronic acid oxidase, UDP-4-keto-hexauronic acid decarboxylating (EC 1.1.1.305) (ArnADH) (UDP-GlcUA decarboxylase) (UDP-glucuronic acid dehydrogenase)]	FUNCTION: Bifunctional enzyme that catalyzes the oxidative decarboxylation of UDP-glucuronic acid (UDP-GlcUA) to UDP-4-keto-arabinose (UDP-Ara4O) and the addition of a formyl group to UDP-4-amino-4-deoxy-L-arabinose (UDP-L-Ara4N) to form UDP-L-4-formamido-arabinose (UDP-L-Ara4FN). The modified arabinose is attached to lipid A and is required for resistance to polymyxin and cationic antimicrobial …	lipid A biosynthetic process [GO:0009245]; lipopolysaccharide biosynthetic process [GO:0009103]; response to antibiotic [GO:0046677]
2.73493	2.18073	Q9I569	PA0876	Probable transcriptional regulator		regulation of DNA-templated transcription [GO:0006355]
2.0922	2.29114	Q9HUU5	ureC	Urease subunit alpha (EC 3.5.1.5) (Urea amidohydrolase subunit alpha)		urea catabolic process [GO:0043419]
1.57769	2.30399	P52111	glpD	Glycerol-3-phosphate dehydrogenase (EC 1.1.5.3)		glycerol metabolic process [GO:0006071]; glycerol-3-phosphate catabolic process [GO:0046168]
1.31947	2.40126	Q9I426	cyoB	Cytochrome bo(3) ubiquinol oxidase subunit 1 (EC 7.1.1.3) (Cytochrome o ubiquinol oxidase subunit 1) (Cytochrome o subunit 1) (Oxidase bo(3) subunit 1) (Ubiquinol oxidase polypeptide I) (Ubiquinol oxidase subunit 1)	FUNCTION: Cytochrome bo(3) ubiquinol oxidase is the terminal enzyme in the aerobic respiratory chain. Catalyzes the four-electron reduction of O2 to water, using a ubiquinol as a membrane soluble electron donor for molecular oxygen reduction. Has proton pump activity across the membrane in addition to electron transfer, pumping 2 protons/electron and generating a proton motive force. All the redo…	aerobic respiration [GO:0009060]; electron transport coupled proton transport [GO:0015990]; respiratory electron transport chain [GO:0022904]
1.90749	2.64105	Q9HUD5	gltB	Glutamate synthase large chain		ammonia assimilation cycle [GO:0019676]; glutamate biosynthetic process [GO:0006537]
3.49257	2.70261	Q9I605	PA0531	Probable glutamine amidotransferase		glutamine metabolic process [GO:0006541]
3.64348	2.89774	Q9I607	PA0529	MOSC domain-containing protein
3.44015	3.55126	Q9HV35	speH	S-adenosylmethionine decarboxylase proenzyme (AdoMetDC) (SAMDC) (EC 4.1.1.50) [Cleaved into: S-adenosylmethionine decarboxylase beta chain; S-adenosylmethionine decarboxylase alpha chain]	FUNCTION: Catalyzes the decarboxylation of S-adenosylmethionine to S-adenosylmethioninamine (dcAdoMet), the propylamine donor required for the synthesis of the polyamines spermine and spermidine from the diamine putrescine. {ECO:0000255|HAMAP-Rule:MF_00464}.	spermidine biosynthetic process [GO:0008295]
3.85443	3.55608	Q9I5D3	PA0805	DUF3509 domain-containing protein
4.54836	3.8067	Q9HV34	speE2	Polyamine aminopropyltransferase 2 (Putrescine aminopropyltransferase 2) (PAPT 2) (Spermidine synthase 2) (SPDS 2) (SPDSY 2) (EC 2.5.1.16)	FUNCTION: Catalyzes the irreversible transfer of a propylamine group from the amino donor S-adenosylmethioninamine (decarboxy-AdoMet) to putrescine (1,4-diaminobutane) to yield spermidine. {ECO:0000255|HAMAP-Rule:MF_00198}.	polyamine biosynthetic process [GO:0006596]; spermidine biosynthetic process [GO:0008295]
3.48281	4.08873	Q9I427	cyoA	Cytochrome bo(3) ubiquinol oxidase subunit 2 (Cytochrome o ubiquinol oxidase subunit 2) (Cytochrome o subunit 2) (Oxidase bo(3) subunit 2) (Ubiquinol oxidase polypeptide II) (Ubiquinol oxidase subunit 2)	FUNCTION: Cytochrome bo(3) ubiquinol terminal oxidase is the component of the aerobic respiratory chain of E.coli that predominates when cells are grown at high aeration. Has proton pump activity across the membrane in addition to electron transfer, pumping 2 protons/electron (By similarity). {ECO:0000250}.	ATP synthesis coupled electron transport [GO:0042773]
4.04957	4.1002	Q9HUS0	ureG	Urease accessory protein UreG	FUNCTION: Facilitates the functional incorporation of the urease nickel metallocenter. This process requires GTP hydrolysis, probably effectuated by UreG. {ECO:0000255|HAMAP-Rule:MF_01389}.	urea catabolic process [GO:0043419]
4.04989	5.37656	P00099	nirM	Cytochrome c-551 (Cytochrome C8) (Cytochrome c551)	FUNCTION: Electron donor for cytochrome cd1 in nitrite and nitrate respiration.

## Sheet: LA vs CTRL
Table S1. Statistically significant and differentially abundant proteins list of P. aeruginosa in the comparisons between CFS, LA and control. Sheet 1 shows the comparison between CFS vs CTRL, Sheet 2 shows the comparison between LA vs CTRL, and Sheet 3 shows the comparison between CFS vs LA. For each protein, the Protein ID, gene name, protein name, protein function, and a gene ontology Biologic…
-LOG(P-value)	Log(fold change)(LAvsCTRL)	Protein IDs	Gene names	Protein names	Function [CC]	Gene Ontology (biological process)
3.30598	-5.19514	O69754	phzF1	Trans-2,3-dihydro-3-hydroxyanthranilate isomerase (EC 5.3.3.17) (Phenazine/pyocyanine biosynthesis protein PhzF)	FUNCTION: Isomerase that catalyzes the condensation of two molecules of trans-2,3-dihydro-3-hydroxyanthranilic acid (DHHA) into the phenazine ring system. The final product is not yet known. {ECO:0000250|UniProtKB:Q51792}.	phenazine biosynthetic process [GO:0002047]
3.10465	-4.33039	Q9HTX3	PA5217	Probable binding protein component of ABC iron transporter PA5217
2.81236	-3.90629	Q9HWQ1	PA4130	Probable sulfite or nitrite reductase		sulfate assimilation [GO:0000103]
1.72553	-3.68415	G3XCV4;Q820A5	phzG1	Probable pyridoxamine 5'-phosphate oxidase		phenazine biosynthetic process [GO:0002047]; pyridoxal phosphate biosynthetic process [GO:0042823]; pyridoxine biosynthetic process [GO:0008615]
2.98496	-3.67222	O69753;Q9S508	phzB1	Phenazine biosynthesis protein PhzB1	FUNCTION: Involved in the biosynthesis of the antibiotic phenazine, a nitrogen-containing heterocyclic molecule. PhzB1 (operon phzA1B1C1E1F1G1) has a role in the biosynthesis of the phenazine during planktonic growth. {ECO:0000269|PubMed:23129634, ECO:0000305|PubMed:11591691}.	phenazine biosynthetic process [GO:0002047]
2.53523	-3.35332	P0DPC1;P0DPB9	phzD2	Phenazine biosynthesis protein PhzD2 (2-amino-4-deoxychorismate hydrolase) (EC 3.3.2.15) (Isochorismatase) (Trans-2,3-dihydro-3-hydroxyanthranilic acid synthase)	FUNCTION: Involved in the biosynthesis of the antibiotic phenazine, a nitrogen-containing heterocyclic molecule having important roles in virulence, competition and biological control. PhzD2 (operon phzA2B2C2E2F2G2) has a role in the biosynthesis of the phenazine during both planktonic growth and biofilm development, and in host infection during biofilm development (PubMed:23129634). Catalyzes th…	phenazine biosynthetic process [GO:0002047]
2.60655	-3.32644	Q9HYR2	fabH	Beta-ketoacyl-[acyl-carrier-protein] synthase III (Beta-ketoacyl-ACP synthase III) (KAS III) (EC 2.3.1.180) (3-oxoacyl-[acyl-carrier-protein] synthase 3) (3-oxoacyl-[acyl-carrier-protein] synthase III)	FUNCTION: Catalyzes the condensation reaction of fatty acid synthesis by the addition to an acyl acceptor of two carbons from malonyl-ACP. Catalyzes the first condensation reaction which initiates fatty acid synthesis and may therefore play a role in governing the total rate of fatty acid production. Possesses both acetoacetyl-ACP synthase and acetyl transacylase activities. Its substrate specifi…	fatty acid biosynthetic process [GO:0006633]; secondary metabolite biosynthetic process [GO:0044550]
3.13093	-3.31931	Q9I3S3	gbuA	Guanidinobutyrase (EC 3.5.3.7)	FUNCTION: Catalyzes specifically the hydrolysis of 4-guanidinobutanoate to 4-aminobutanoate and urea. Has no activity against arginine, agmatine, 3-guanidinopropionate and guanidinoacetate. {ECO:0000269|PubMed:12029055, ECO:0000269|PubMed:21600989}.	arginine catabolic process [GO:0006527]; putrescine biosynthetic process from arginine, using agmatinase [GO:0033389]
2.64272	-3.21348	Q9I622	PA0496	Carboxyltransferase domain-containing protein
2.79568	-2.91166	Q9HWG9	phzS	5-methylphenazine-1-carboxylate 1-monooxygenase (EC 1.14.13.218)	FUNCTION: Involved in the biosynthesis of pyocyanine, a blue-pigmented phenazine derivative, which plays a role in virulence. Catalyzes the oxidative decarboxylation of 5-methylphenazine-1-carboxylate (5-methyl-PCA) to pyocyanine. Can also act on phenazine-1-carboxylate (PCA), converting it into 1-hydroxyphenazine (1-HP). However, PCA is a poor substrate. {ECO:0000269|PubMed:17253782}.
2.72441	-2.89407	Q9I1M2	bkdA1	2-oxoisovalerate dehydrogenase subunit alpha (EC 1.2.4.4) (Branched-chain alpha-keto acid dehydrogenase E1 component alpha chain) (BCKDH E1-alpha)	FUNCTION: The branched-chain alpha-keto dehydrogenase complex catalyzes the overall conversion of alpha-keto acids to acyl-CoA and CO(2). It contains multiple copies of three enzymatic components: branched-chain alpha-keto acid decarboxylase (E1), lipoamide acyltransferase (E2) and lipoamide dehydrogenase (E3) (By similarity). {ECO:0000250}.	branched-chain amino acid catabolic process [GO:0009083]
1.51299	-2.87438	Q9HWH2	phzM	Phenazine-1-carboxylate N-methyltransferase (EC 2.1.1.327)	FUNCTION: Involved in the biosynthesis of pyocyanine, a blue-pigmented phenazine derivative, which plays a role in virulence. Converts phenazine-1-carboxylate (PCA) to 5-methylphenazine-1-carboxylate (5-methyl-PCA). {ECO:0000269|PubMed:17253782}.	methylation [GO:0032259]; pyocyanine biosynthetic process [GO:0106220]
2.36572	-2.83917	Q9HZI3	PA3023	Probable lipid kinase YegS-like (EC 2.7.1.-)	FUNCTION: Probably phosphorylates lipids; the in vivo substrate is unknown. {ECO:0000255|HAMAP-Rule:MF_01377}.	phospholipid biosynthetic process [GO:0008654]; sphingolipid metabolic process [GO:0006665]
2.73687	-2.78159	Q9HTX0	PA5220	Uncharacterized protein
2.722	-2.77323	Q9HWQ2	PA4129	DUF934 domain-containing protein
2.24519	-2.60953	Q9HXL6	PA3779	TRAP transporter substrate-binding protein DctP		transmembrane transport [GO:0055085]
1.76467	-2.60718	Q9HUJ2	thiC	Phosphomethylpyrimidine synthase (EC 4.1.99.17) (Hydroxymethylpyrimidine phosphate synthase) (HMP-P synthase) (HMP-phosphate synthase) (HMPP synthase) (Thiamine biosynthesis protein ThiC)	FUNCTION: Catalyzes the synthesis of the hydroxymethylpyrimidine phosphate (HMP-P) moiety of thiamine from aminoimidazole ribotide (AIR) in a radical S-adenosyl-L-methionine (SAM)-dependent reaction. {ECO:0000255|HAMAP-Rule:MF_00089}.	thiamine biosynthetic process [GO:0009228]; thiamine diphosphate biosynthetic process [GO:0009229]
2.99773	-2.55486	Q9I299	liuD	Methylcrotonyl-CoA carboxylase, alpha-subunit (Biotin-containing)		isoprenoid catabolic process [GO:0008300]; L-leucine catabolic process [GO:0006552]; terpene catabolic process [GO:0046247]
2.09921	-2.52658	P21629	braF	High-affinity branched-chain amino acid transport ATP-binding protein BraF	FUNCTION: Component of the high affinity leucine, isoleucine, valine, transport system (LIV-I), which is operative without Na(+) and is specific for alanine and threonine, in addition to branched-chain amino acids.	D-alanine transmembrane transport [GO:0042941]; L-alanine transport [GO:0015808]; L-isoleucine import across plasma membrane [GO:1903806]; L-valine import across plasma membrane [GO:1903805]
1.43617	-2.49869	Q9HXV2	PA3688	Pilin assembly protein
1.65222	-2.43746	Q9HYJ1	PA3414	Secreted protein
2.90587	-2.34785	Q9HZ51	PA3187	Probable ATP-binding component of ABC transporter		carbohydrate transport [GO:0008643]
1.86518	-2.31363	Q9HU31	PA5153	Amino acid (Lysine/arginine/ornithine/histidine/octopine) ABC transporter periplasmic binding protein
1.75946	-2.31251	Q9HYR6	PA3329	Phthiocerol/phthiodiolone dimycocerosyl transferase (EC 2.3.1.282) (Acyltransferase PapA5) (Phthiocerol/phthiodiolone O-acyltransferase) (Polyketide synthase-associated protein A5)
1.33812	-2.28205	Q9HWI3	PA4198	Probable AMP-binding enzyme
4.82585	-2.24754	Q9HWQ0	PA4131	Probable iron-sulfur protein
4.02467	-2.24247	Q9I406	ggt	Glutathione hydrolase proenzyme (EC 3.4.19.13) (Gamma-glutamyltranspeptidase proenzyme) (EC 2.3.2.2) [Cleaved into: Glutathione hydrolase large chain; Glutathione hydrolase small chain]		glutathione biosynthetic process [GO:0006750]; glutathione catabolic process [GO:0006751]; proteolysis [GO:0006508]
3.3387	-2.23997	Q9HYR4	PA3331	Cytochrome P450
1.64526	-2.19754	Q9I2A9	dhcB	3-oxoadipate CoA-transferase (EC 2.8.3.6)		beta-ketoadipate pathway [GO:0042952]; carnitine catabolic process [GO:0042413]
2.96054	-2.1921	Q9HX05;Q9I2C4	PA4022	Probable aldehyde dehydrogenase
2.62319	-2.16452	Q9I1L9	lpdV	Dihydrolipoyl dehydrogenase (EC 1.8.1.4) (Dihydrolipoamide dehydrogenase) (E3 component of branched-chain alpha-keto acid dehydrogenase complex) (LPD-Val)	FUNCTION: The branched-chain alpha-keto dehydrogenase complex catalyzes the overall conversion of alpha-keto acids to acyl-CoA and CO(2). It contains multiple copies of 3 enzymatic components: branched-chain alpha-keto acid decarboxylase (E1), lipoamide acyltransferase (E2) and lipoamide dehydrogenase (E3) (By similarity). {ECO:0000250}.	2-oxoglutarate metabolic process [GO:0006103]; pyruvate metabolic process [GO:0006090]
2.034	-2.12384	Q9I4G2	napD	Chaperone NapD (NapA signal peptide-binding chaperone NapD)	FUNCTION: Chaperone for NapA, the catalytic subunit of the periplasmic nitrate reductase. It binds directly and specifically to the twin-arginine signal peptide of NapA, preventing premature interaction with the Tat translocase and premature export. {ECO:0000256|HAMAP-Rule:MF_02200}.	negative regulation of protein transport [GO:0051224]
2.69563	-2.11812	P21630	braG	High-affinity branched-chain amino acid transport ATP-binding protein BraG	FUNCTION: Component of the high affinity leucine, isoleucine, valine, transport system (LIV-I), which is operative without Na(+) and is specific for alanine and threonine, in addition to branched-chain amino acids.	D-alanine transmembrane transport [GO:0042941]; L-alanine transport [GO:0015808]; L-amino acid transport [GO:0015807]
2.15444	-2.10721	Q9HU47	PA5137	Solute-binding protein family 3/N-terminal domain-containing protein
2.30748	-2.10634	Q9I623	PA0495	Carboxyltransferase domain-containing protein
1.58231	-2.10259	G3XDA1	exoS	Secreted exoenzyme S [Includes: GTPase-activating protein (GAP); ADP-ribosyltransferase (ADPRT) (EC 2.4.2.31)]	FUNCTION: Bifunctional effector protein that is secreted and delivered by the type III secretion system into eukaryotic target cells (PubMed:15252013). The N-terminus encodes a GTPase-activating protein activity, whereas the C-terminus encodes an ADP-ribosyltransferase activity. ADP-ribosylates several eukaryotic proteins including ezrin/radixin/moesin (ERM), cyclophilin A and several members of …
3.69111	-2.09472	Q9I5H5	PA0754	Tripartite tricarboxylate transporter substrate binding protein
1.79155	-2.00711	Q9I1S2	hcnB	Hydrogen cyanide synthase subunit HcnB (HcnB) (EC 1.4.99.5) (Glycine dehydrogenase (cyanide-forming))	FUNCTION: A three-component membrane-bound flavoenzyme that catalyzes the formation of hydrogen cyanide, a secondary metabolite, by transfer of electrons to a cyanide-resistant branch of the aerobic respiratory chain. {ECO:0000269|PubMed:10763748, ECO:0000269|PubMed:11092854, ECO:0000269|PubMed:233722, ECO:0000269|PubMed:4813896}.
1.78032	-1.99864	Q9HYR1	PA3334	Probable acyl carrier protein		lipid A biosynthetic process [GO:0009245]
2.0077	-1.99495	G3XCZ8	pigA	Heme oxygenase PigA (EC 1.14.99.58)	FUNCTION: Involved in heme degradation (PubMed:11591684, PubMed:12475329, PubMed:17915950). Catalyzes the degradation of heme to biliverdin, with the release of iron. Forms biliverdin delta (70%) and beta (30%) (PubMed:12475329). Under anaerobic conditions ferredoxin--NADP(+) reductase (fpr) can provide the necessary electrons; Bfd is not required (PubMed:17915950). {ECO:0000269|PubMed:11591684, …	cellular response to iron ion [GO:0071281]; heme oxidation [GO:0006788]
2.01889	-1.98052	G3XD67	hcnA	Hydrogen cyanide synthase subunit HcnA (HcnA) (EC 1.4.99.5) (Glycine dehydrogenase (cyanide-forming))	FUNCTION: A three-component membrane-bound flavoenzyme that catalyzes the formation of hydrogen cyanide, a secondary metabolite, by transfer of electrons to a cyanide-resistant branch of the aerobic respiratory chain. {ECO:0000269|PubMed:10763748, ECO:0000269|PubMed:11092854, ECO:0000269|PubMed:233722, ECO:0000269|PubMed:4813896}.
3.07807	-1.96717	Q9I3U0	PA1404	Uncharacterized protein
2.15471	-1.91121	Q9I576	hpd	4-hydroxyphenylpyruvate dioxygenase (4HPPD) (HPD) (HPPDase) (EC 1.13.11.27)		L-phenylalanine catabolic process [GO:0006559]; tyrosine catabolic process [GO:0006572]
2.92435	-1.90076	Q9I1M1	bkdA2	2-oxoisovalerate dehydrogenase subunit beta (EC 1.2.4.4) (Branched-chain alpha-keto acid dehydrogenase E1 component beta chain) (BCKDH E1-beta)	FUNCTION: The branched-chain alpha-keto dehydrogenase complex catalyzes the overall conversion of alpha-keto acids to acyl-CoA and CO(2). It contains multiple copies of three enzymatic components: branched-chain alpha-keto acid decarboxylase (E1), lipoamide acyltransferase (E2) and lipoamide dehydrogenase (E3) (By similarity). {ECO:0000250}.	branched-chain amino acid catabolic process [GO:0009083]; response to nutrient [GO:0007584]
3.89878	-1.85725	G3XD53	PA2321	Gluconokinase (EC 2.7.1.12)		D-gluconate catabolic process [GO:0046177]
2.61611	-1.82412	Q9I295	liuR	Regulator of liu genes		isoprenoid catabolic process [GO:0008300]
2.52542	-1.81821	Q9I1F6	gntR	HTH-type transcriptional regulator GntR	FUNCTION: Involved in the regulation of glucose metabolism. Represses its own expression as well as that of the gluconate permease GntP (PubMed:28752954). It employs an effector mediated de-repression mechanism: in the absence of ligand, GntR binds to the gntR and gntP promoters and represses their expression. The release of promoter bound GntR is induced by gluconate and 6-phosphogluconate that …	regulation of DNA-templated transcription [GO:0006355]; regulation of glucose metabolic process [GO:0010906]
3.3079	-1.8152	P14756	lasB	Elastase (EC 3.4.24.26) (Neutral metalloproteinase) (PAE) (Pseudolysin) [Cleaved into: Pro-elastase]	FUNCTION: Cleaves host elastin, collagen, IgG, and several complement components as well as endogenous pro-aminopeptidase (PubMed:11533066). Autocatalyses processing of its pro-peptide (PubMed:1744034, PubMed:9642203). Processes the pro-peptide of pro-chitin-binding protein (cbpD) (PubMed:9642203). Involved in the pathogenesis of P.aeruginosa infections. {ECO:0000269|PubMed:11533066, ECO:0000269|…	bacterial-type flagellum-dependent swarming motility [GO:0071978]; protein secretion by the type II secretion system [GO:0015628]; protein transport by the Sec complex [GO:0043952]; proteolysis [GO:0006508]; single-species biofilm formation [GO:0044010]
1.85853	-1.81358	Q9I298	liuC	3-methylglutaconyl-CoA hydratase		isoprenoid catabolic process [GO:0008300]; L-leucine catabolic process [GO:0006552]; terpene catabolic process [GO:0046247]
3.26151	-1.77949	P43334	phhA	Phenylalanine-4-hydroxylase (PAH) (EC 1.14.16.1) (Phe-4-monooxygenase)		L-phenylalanine catabolic process [GO:0006559]
3.12788	-1.76749	Q9HXS9	PA3712	Tellurite resistance TerB family protein
2.28695	-1.7613	Q9HV27	PA4781	Cyclic di-GMP phosphodiesterase PA4781 (EC 3.1.4.-)	FUNCTION: Phosphodiesterase (PDE) that catalyzes the hydrolysis of cyclic diguanylate (c-di-GMP) to GMP (PubMed:19170727, PubMed:24066157). Hydrolyzes c-di-GMP to GMP in a two-step reaction, via the linear intermediate 5'-phosphoguanylyl(3'->5')guanosine (pGpG). In vitro, can use pGpG as an alternative substrate and hydrolyze it into GMP (PubMed:24066157). Acts in regulation of motility, synthesi…	phosphorelay signal transduction system [GO:0000160]; positive regulation of cell motility [GO:2000147]; regulation of single-species biofilm formation on inanimate substrate [GO:1900231]
2.13793	-1.74183	Q9I1M0	bkdB	Lipoamide acyltransferase component of branched-chain alpha-keto acid dehydrogenase complex (EC 2.3.1.168) (Branched-chain alpha-keto acid dehydrogenase complex component E2) (BCKAD-E2) (BCKADE2) (Dihydrolipoamide acetyltransferase component of branched-chain alpha-keto acid dehydrogenase complex) (Dihydrolipoamide branched chain transacylase) (Dihydrolipoyllysine-residue (2-methylpropanoyl)trans…	FUNCTION: The branched-chain alpha-keto dehydrogenase complex catalyzes the overall conversion of alpha-keto acids to acyl-CoA and CO(2). It contains multiple copies of three enzymatic components: branched-chain alpha-keto acid decarboxylase (E1), lipoamide acyltransferase (E2) and lipoamide dehydrogenase (E3) (By similarity). {ECO:0000250}.	glycolytic process [GO:0006096]
1.86161	-1.73752	Q9I325	pcrH	Regulatory protein PcrH		chaperone-mediated protein complex assembly [GO:0051131]; protein secretion by the type III secretion system [GO:0030254]
3.09093	-1.69314	Q9HYR3	PA3332	Uncharacterized PhzA/B-like protein PA3332
2.12198	-1.66904	Q9I013	htpX	Protease HtpX (EC 3.4.24.-) (Heat shock protein HtpX)		proteolysis [GO:0006508]
2.14677	-1.65692	Q9I4H1	PA1166	Dienelactone hydrolase domain-containing protein
4.57132	-1.64906	Q9HXG6	PA3838	Probable ATP-binding component of ABC transporter
2.16623	-1.64261	Q9HTL0	hupA	DNA-binding protein HU-alpha	FUNCTION: Histone-like DNA-binding protein which is capable of wrapping DNA to stabilize it, and thus to prevent its denaturation under extreme environmental conditions. {ECO:0000250}.	chromosome condensation [GO:0030261]
2.21099	-1.62401	Q9I2B0	dhcA	3-oxoadipate CoA-transferase (EC 2.8.3.6)		beta-ketoadipate pathway [GO:0042952]; carnitine catabolic process [GO:0042413]
1.51555	-1.62372	Q9I2L7	PA1880	Probable oxidoreductase
2.47588	-1.59516	Q9HX91;Q9HYI4	PA3922	Uncharacterized protein PA3922
1.29547	-1.5927	Q9I4C2	PA1216	Methyltransferase domain-containing protein		methylation [GO:0032259]
3.85302	-1.57941	Q9HWA4	pprB	Two-component response regulator PprB	FUNCTION: Member of the two-component regulatory system PprA/PprB involved in biofilm formation by controlling the expression of many related genes including type IVb pili major subunit flp pilin, adhesin bapA or cupE fimbriae (PubMed:19151143, PubMed:21091863, PubMed:23209420, PubMed:31492668). Functions as a transcription regulator by direct binding to promoter regions (PubMed:12499175, PubMed:…	positive regulation of cell adhesion [GO:0045785]; positive regulation of single-species biofilm formation on inanimate substrate [GO:1900233]; regulation of DNA-templated transcription [GO:0006355]
1.7881	-1.55641	Q9I2M6	PA1870	Phosphotransferase system, HPr-related protein
1.51105	-1.54235	Q59635	katB	Catalase (EC 1.11.1.6) (Paraquat-inducible catalase isozyme B)	FUNCTION: Decomposes hydrogen peroxide into water and oxygen; serves to protect cells from the toxic effects of hydrogen peroxide.	hydrogen peroxide catabolic process [GO:0042744]; response to hydrogen peroxide [GO:0042542]
2.90682	-1.534	Q9HXE8	PA3858	Probable amino acid-binding protein		amino acid transport [GO:0006865]
2.00965	-1.53274	Q9I626	pxpA1	5-oxoprolinase subunit A 1 (5-OPase subunit A 1) (EC 3.5.2.9) (5-oxoprolinase (ATP-hydrolyzing) subunit A 1)	FUNCTION: Catalyzes the cleavage of 5-oxoproline to form L-glutamate coupled to the hydrolysis of ATP to ADP and inorganic phosphate. {ECO:0000255|HAMAP-Rule:MF_00691}.	carbohydrate metabolic process [GO:0005975]
1.77808	-1.53167	Q9HT41	PA5533	NADH:ubiquinone oxidoreductase
2.8859	-1.49432	Q9HU18	dctP	C4-dicarboxylate-binding periplasmic protein DctP	FUNCTION: Part of the tripartite ATP-independent periplasmic (TRAP) transport system DctPQM involved in C4-dicarboxylates uptake. {ECO:0000269|PubMed:21725012}.	C4-dicarboxylate transport [GO:0015740]; transmembrane transport [GO:0055085]
2.32936	-1.4934	Q9HYR5	PA3330	Probable short chain dehydrogenase
3.69834	-1.47148	Q9HXG8	PA3836	ABC transporter substrate-binding protein
3.08529	-1.45444	Q9I5F6	putA	Bifunctional protein PutA [Includes: Proline dehydrogenase (EC 1.5.5.2) (Proline oxidase); Delta-1-pyrroline-5-carboxylate dehydrogenase (P5C dehydrogenase) (EC 1.2.1.88) (L-glutamate gamma-semialdehyde dehydrogenase)]	FUNCTION: Oxidizes proline to glutamate for use as a carbon and nitrogen source. {ECO:0000256|PIRNR:PIRNR000197}.	proline biosynthetic process [GO:0006561]; proline catabolic process to glutamate [GO:0010133]
2.52293	-1.45142	G3XD93	PA3842	Probable chaperone		protein secretion by the type III secretion system [GO:0030254]
3.03668	-1.44742	Q9I0T0	PA2554	Probable short-chain dehydrogenase
2.31268	-1.43863	Q9I0T1	PA2553	Probable acyl-CoA thiolase
1.56982	-1.4365	Q9HXE2	dauR	Transcriptional regulator DauR	FUNCTION: DauR represses the dauBAR operon. {ECO:0000269|PubMed:19139398, ECO:0000269|PubMed:19850617}.
1.66224	-1.43214	Q9I2F8	rbsB	D-ribose/D-allose-binding protein	FUNCTION: Binds specifically both D-ribose and D-allose, with affinities in the lower micromolar range. {ECO:0000269|PubMed:31627455}.
3.0666	-1.42613	Q9HZ48	PA3190	Probable sugar-binding periplasmic protein	FUNCTION: Part of a binding-protein-dependent transport system for a sugar. {ECO:0000256|ARBA:ARBA00049629}.
4.00188	-1.40744	P21175	braC	Leucine-, isoleucine-, valine-, threonine-, and alanine-binding protein (LIVAT-BP) (Leu/Ile/Val/Thr/Ala-binding protein)	FUNCTION: Component of the high-affinity leucine, isoleucine, valine transport system I (LIV-I), which is operative without Na(+) and is specific for alanine and threonine, in addition to branched-chain amino acids (PubMed:2509433). Binds L-leucine, L-isoleucine, L-valine, L-threonine and L-alanine with nanomolar affinities. Can also bind L-homoserine with high affinity (PubMed:31627455). {ECO:00…	branched-chain amino acid transport [GO:0015803]; D-alanine transmembrane transport [GO:0042941]; L-alanine transport [GO:0015808]; L-isoleucine import across plasma membrane [GO:1903806]; L-valine import across plasma membrane [GO:1903805]
2.92858	-1.368	G3XD12	hcnC	Hydrogen cyanide synthase subunit HcnC (HcnC) (EC 1.4.99.5) (Glycine dehydrogenase (cyanide-forming))	FUNCTION: A three-component membrane-bound flavoenzyme that catalyzes the formation of hydrogen cyanide, a secondary metabolite, by transfer of electrons to a cyanide-resistant branch of the aerobic respiratory chain. {ECO:0000269|PubMed:10763748, ECO:0000269|PubMed:11092854, ECO:0000269|PubMed:11591663, ECO:0000269|PubMed:233722, ECO:0000269|PubMed:4813896}.
2.13381	-1.36393	Q9I0T2	PA2552	Probable acyl-CoA dehydrogenase
3.56024	-1.35367	Q9I402	PA1342	L-glutamate/L-aspartate-binding protein	FUNCTION: Binds L-glutamate and L-aspartate. {ECO:0000269|PubMed:31627455}.	amino acid transport [GO:0006865]; D-amino acid transport [GO:0042940]
2.4805	-1.31605	G3XD49	pcrV	Type III secretion protein PcrV		protein secretion by the type III secretion system [GO:0030254]
3.33065	-1.29967	Q9I710	PA0122	Hemolysin		hemolysis by symbiont of host erythrocytes [GO:0019836]
3.08739	-1.28241	P43335	phhB	Pterin-4-alpha-carbinolamine dehydratase (PHS) (EC 4.2.1.96) (4-alpha-hydroxy-tetrahydropterin dehydratase) (Pterin carbinolamine dehydratase) (PCD)	FUNCTION: Involved in tetrahydrobiopterin biosynthesis. Seems to both prevent the formation of 7-pterins and accelerate the formation of quinonoid-BH2. May also have a positive regulatory role in the expression of phhA.	tetrahydrobiopterin biosynthetic process [GO:0006729]
2.00537	-1.23786	Q9HV60	PA4739	BON domain-containing protein		response to osmotic stress [GO:0006970]
3.65822	-1.21129	P43336	phhC	Aromatic-amino-acid aminotransferase (EC 2.6.1.57)		L-phenylalanine biosynthetic process from chorismate via phenylpyruvate [GO:0033585]; tyrosine catabolic process [GO:0006572]
2.31028	-1.21048	Q9HYR9	clpP2	ATP-dependent Clp protease proteolytic subunit 2 (EC 3.4.21.92) (Endopeptidase Clp 2)	FUNCTION: Cleaves peptides in various proteins in a process that requires ATP hydrolysis. Has a chymotrypsin-like activity. Plays a major role in the degradation of misfolded proteins. {ECO:0000255|HAMAP-Rule:MF_00444}.	protein quality control for misfolded or incompletely synthesized proteins [GO:0006515]
2.41258	-1.2022	P27726	gap	Glyceraldehyde-3-phosphate dehydrogenase (GAPDH) (EC 1.2.1.12) (NAD-dependent glyceraldehyde-3-phosphate dehydrogenase)	FUNCTION: Catalyzes the oxidative phosphorylation of glyceraldehyde 3-phosphate (G3P) to 1,3-bisphosphoglycerate (BPG) using the cofactor NAD. The first reaction step involves the formation of a hemiacetal intermediate between G3P and a cysteine residue, and this hemiacetal intermediate is then oxidized to a thioester, with concomitant reduction of NAD to NADH. The reduced NADH is then exchanged …	glucose metabolic process [GO:0006006]; glycolytic process [GO:0006096]
2.29998	-1.18652	Q9I5U0	murU	N-acetylmuramate alpha-1-phosphate uridylyltransferase (MurNAc-1P uridylyltransferase) (MurNAc-alpha-1P uridylyltransferase) (EC 2.7.7.99)	FUNCTION: Catalyzes the formation of UDP-N-acetylmuramate (UDP-MurNAc), a crucial precursor of the bacterial peptidoglycan cell wall, from UTP and MurNAc-alpha-1P (By similarity). Is involved in peptidoglycan recycling as part of a cell wall recycling pathway that bypasses de novo biosynthesis of the peptidoglycan precursor UDP-MurNAc (PubMed:24819062). Plays a role in intrinsic resistance to fos…	cell wall organization [GO:0071555]; peptidoglycan biosynthetic process [GO:0009252]; peptidoglycan turnover [GO:0009254]; regulation of cell shape [GO:0008360]; response to antibiotic [GO:0046677]
1.55222	-1.18518	Q9HZG6	PA3042	Uncharacterized protein
1.4052	-1.17499	Q9HV61	PA4738	UPF0337 protein PA4738
1.51129	-1.17485	Q9I134	PA2448	Amidohydrolase 3 domain-containing protein
3.76426	-1.16478	Q9I6V3	PA0179	Probable two-component response regulator		phosphorelay signal transduction system [GO:0000160]
2.39687	-1.1511	Q9HX12	PA4015	MaoC-like domain-containing protein
2.12335	-1.14371	Q9HT89	PA5481	Uncharacterized protein PA5481
2.13328	-1.12206	Q9I1H5	chiC	chitinase (EC 3.2.1.14)		carbohydrate metabolic process [GO:0005975]; chitin catabolic process [GO:0006032]
2.64478	-1.11012	Q9I296	liuA	Isovaleryl-CoA dehydrogenase, mitochondrial (EC 1.3.8.4)		isoprenoid catabolic process [GO:0008300]; L-leucine catabolic process [GO:0006552]
3.93802	-1.08397	P80358	aruG	Arginine N-succinyltransferase subunit beta (EC 2.3.1.109) (AOST) (AST) (ARUAII)		arginine catabolic process [GO:0006527]; arginine catabolic process to succinate [GO:0019545]
3.23006	-1.07368	Q9HY56	fruK	Phosphofructokinase	FUNCTION: Catalyzes the ATP-dependent phosphorylation of fructose-l-phosphate to fructose-l,6-bisphosphate. {ECO:0000256|RuleBase:RU369061}.
1.46779	-1.03268	Q9I639	PA0479	Probable transcriptional regulator		regulation of DNA-templated transcription [GO:0006355]
2.79428	-1.02819	Q9I3D8	PA1579	Uncharacterized protein PA1579	FUNCTION: May play a role in the interaction of the bacterium with animal cells.
3.42206	-1.0235	Q9HT64	PA5509	N-formylglutamate amidohydrolase
2.93292	-1.01189	Q9I773	osmC	Osmotically inducible protein OsmC		response to oxidative stress [GO:0006979]
1.82425	-0.956718	Q9I297	liuB	Methylcrotonyl-CoA carboxylase, beta-subunit		isoprenoid catabolic process [GO:0008300]; L-leucine catabolic process [GO:0006552]
1.50412	-0.937443	Q9I624	PA0494	biotin carboxylase (EC 6.3.4.14)	FUNCTION: This protein is a component of the acetyl coenzyme A carboxylase complex; first, biotin carboxylase catalyzes the carboxylation of the carrier protein and then the transcarboxylase transfers the carboxyl group to form malonyl-CoA. {ECO:0000256|ARBA:ARBA00003761}.
2.65912	-0.92967	Q9HXR8	PA3723	Probable FMN oxidoreductase
2.17983	-0.927519	P80357	astA	Arginine N-succinyltransferase subunit alpha (ARUAI) (EC 2.3.1.109) (AOST) (AST)	FUNCTION: Catalyzes the transfer of succinyl-CoA to arginine to produce N(2)-succinylarginine. Also acts on L-ornithine.	arginine catabolic process [GO:0006527]; arginine catabolic process to succinate [GO:0019545]
1.70217	-0.920691	G3XD78	rsaL	Regulatory protein RsaL		negative regulation of cell motility [GO:2000146]; negative regulation of DNA-templated transcription [GO:0045892]; negative regulation of elastin catabolic process [GO:0060311]; negative regulation of secondary metabolite biosynthetic process [GO:1900377]; positive regulation of single-species biofilm formation [GO:1900192]; quorum sensing [GO:0009372]; regulation of DNA-templated transcription …
3.3233	-0.899186	Q9I4G3	napA	Periplasmic nitrate reductase (EC 1.9.6.1)	FUNCTION: Catalytic subunit of the periplasmic nitrate reductase complex NapAB. Receives electrons from NapB and catalyzes the reduction of nitrate to nitrite. {ECO:0000255|HAMAP-Rule:MF_01630}.	cellular respiration [GO:0045333]; Mo-molybdopterin cofactor biosynthetic process [GO:0006777]; nitrate assimilation [GO:0042128]
3.35307	-0.890761	O68283	eda	2-dehydro-3-deoxy-phosphogluconate aldolase (EC 4.1.2.14) (2-keto-3-deoxy-6-phosphogluconate aldolase) (KDPG aldolase)	FUNCTION: Involved in the degradation of glucose via the Entner-Doudoroff pathway (By similarity). Catalyzes the reversible, stereospecific retro-aldol cleavage of 2-keto-3-deoxy-6-phosphogluconate (KDPG) to pyruvate and D-glyceraldehyde-3-phosphate (By similarity). {ECO:0000250|UniProtKB:P0A955}.
3.32257	-0.888845	Q9HYI7	ldh	Leucine dehydrogenase	FUNCTION: Catalyzes the reversible oxidative deamination of glutamate to alpha-ketoglutarate and ammonia. {ECO:0000256|ARBA:ARBA00003868}.	amino acid metabolic process [GO:0006520]
2.4819	-0.888401	Q9I3L8	PA1494	Mucoidy inhibitor MuiA		regulation of polysaccharide biosynthetic process [GO:0032885]
2.15535	-0.884667	Q9HVI2	PA4607	DUF3015 domain-containing protein
1.9367	-0.883539	O50177	astE	Succinylglutamate desuccinylase (EC 3.5.1.96)	FUNCTION: Transforms N(2)-succinylglutamate into succinate and glutamate. {ECO:0000255|HAMAP-Rule:MF_00767}.	arginine catabolic process [GO:0006527]; arginine catabolic process to glutamate [GO:0019544]; arginine catabolic process to succinate [GO:0019545]
2.74648	-0.883357	Q9HTS6	rnk	Nucleoside diphosphate kinase regulator		DNA-templated transcription elongation [GO:0006354]; regulation of DNA-templated transcription elongation [GO:0032784]
3.8676	-0.8756	Q9HY55	fruI	phosphoenolpyruvate--protein phosphotransferase (EC 2.7.3.9)		phosphoenolpyruvate-dependent sugar phosphotransferase system [GO:0009401]
2.94689	-0.86097	Q9I5E3	prpC	Citrate synthase		carbohydrate metabolic process [GO:0005975]; propionate metabolic process, methylcitrate cycle [GO:0019679]; tricarboxylic acid cycle [GO:0006099]
2.55835	-0.858032	Q9HVP2	PA4535	DUF1780 domain-containing protein
2.03072	-0.851364	Q9I149	PA2433	Secreted protein
3.03549	-0.847039	Q9I4T1	PA1043	Collagen-like protein
2.03669	-0.842232	Q9I323	popD	Translocator outer membrane protein PopD
2.63057	-0.836109	Q9I407	ansB	Glutaminase-asparaginase (EC 3.5.1.38) (L-ASNase/L-GLNase) (L-asparagine/L-glutamine amidohydrolase)		asparagine catabolic process [GO:0006530]
2.89903	-0.835338	Q9I5J7	PA0732	L,D-TPase catalytic domain-containing protein		cell wall organization [GO:0071555]; peptidoglycan-protein cross-linking [GO:0018104]; regulation of cell shape [GO:0008360]
1.67379	-0.834258	Q9HWH7	ppgL	Periplasmic gluconolactonase, PpgL
1.43236	-0.830029	Q9HWM7	PA4154	SH3b domain-containing protein
2.47868	-0.826131	Q9I405;Q9HWI9	PA1339	Amino acid ABC transporter ATP binding protein		D-amino acid transport [GO:0042940]; L-glutamate import [GO:0051938]
2.95487	-0.823171	Q9HU46	PA5138	Solute-binding protein family 3/N-terminal domain-containing protein
2.00247	-0.815177	Q9HT67	PA5506	HTH rpiR-type domain-containing protein		carbohydrate derivative metabolic process [GO:1901135]
1.40165	-0.800107	Q9HUT3	PA4880	ferroxidase (EC 1.16.3.1)		intracellular sequestering of iron ion [GO:0006880]; iron ion transport [GO:0006826]
1.372	-0.789061	Q9HTF8;Q9HTF7	PA5406	Cell division protein ZapB
2.00766	-0.783064	Q9HT29	PA5545	C4-dicarboxylate ABC transporter
2.36044	-0.779891	Q9HVS1	PA4500	Dipeptide-binding protein	FUNCTION: Binds different dipeptides. Probably bind only L-amino acid containing dipeptides. {ECO:0000269|PubMed:31627455}.	dipeptide transport [GO:0042938]; peptide transport [GO:0015833]; protein transport [GO:0015031]
2.39316	-0.777184	Q9HYZ0	PA3250	ABC transporter substrate-binding protein		thiamine transport [GO:0015888]
2.24424	-0.776591	O68282	zwf	Glucose-6-phosphate 1-dehydrogenase (G6PD) (EC 1.1.1.363) (Glucose-6-phosphate dehydrogenase (NAD(P)(+)))	FUNCTION: Catalyzes the oxidation of glucose 6-phosphate to 6-phosphogluconolactone. Can utilize either NADP(+) or NAD(+). {ECO:0000255|HAMAP-Rule:MF_00966, ECO:0000269|PubMed:9537370}.	glucose metabolic process [GO:0006006]; pentose-phosphate shunt, oxidative branch [GO:0009051]
2.53013	-0.764867	Q9I690	PA0423	UPF0312 protein PA0423
3.2065	-0.764053	O30508	aruC	Succinylornithine transaminase/acetylornithine aminotransferase (ACOAT) (SOAT) (Succinylornithine aminotransferase) (EC 2.6.1.11) (EC 2.6.1.81)	FUNCTION: Transaminates both N(2)-acetylornithine and N(2)-succinylornithine.	arginine catabolic process [GO:0006527]; arginine catabolic process to succinate [GO:0019545]; L-arginine biosynthetic process [GO:0006526]
1.75442	-0.760168	P23926	anr	Transcriptional activator protein anr	FUNCTION: Transcriptional activator of anaerobic gene expression.	cellular response to decreased oxygen levels [GO:0036294]; cyanide biosynthetic process [GO:0046202]; regulation of arginine catabolic process [GO:1900081]; regulation of DNA-templated transcription [GO:0006355]; response to decreased oxygen levels [GO:0036293]
1.85873	-0.758281	Q9I3L9	cysP	Thiosulfate-binding protein	FUNCTION: Binds thiosulfate specifically and with high affinity. Has no detectable affinity for sulfate. {ECO:0000269|PubMed:31627455}.	sulfate transmembrane transport [GO:1902358]
2.41545	-0.756945	G3XD97	ptxS	HTH-type transcriptional regulator PtxS	FUNCTION: Negatively regulates glucose metabolism by binding directly to the promoter region of the kgu and gad operons (PubMed:22844393, PubMed:24019239). It also negatively regulates its own synthesis (PubMed:10438759, PubMed:10894751, PubMed:22844393). {ECO:0000269|PubMed:10438759, ECO:0000269|PubMed:10894751, ECO:0000269|PubMed:22844393, ECO:0000269|PubMed:24019239}.; FUNCTION: In addition, i…	negative regulation of DNA-templated transcription [GO:0045892]; regulation of DNA-templated transcription [GO:0006355]
3.10825	-0.756819	Q9HWI1	PA4200	Metallo-beta-lactamase domain-containing protein
3.24647	-0.755644	Q9HTQ0	dadA1	D-amino acid dehydrogenase 1 (EC 1.4.99.-) (D-alanine dehydrogenase 1)	FUNCTION: Catalyzes the oxidative deamination of D-amino acids. Has very broad substrate specificity; all the D-amino acids tested can be used as the substrate except D-Glu and D-Gln. Participates in the utilization of several D-amino acids as the sole source of nitrogen, i.e. D-alanine, D-histidine, D-phenylalanine, D-serine, D-threonine, and D-valine. {ECO:0000269|PubMed:21378189}.	D-alanine catabolic process [GO:0055130]
3.77544	-0.752282	Q9I4K0	hchA	Protein/nucleic acid deglycase HchA (EC 3.1.2.-) (EC 3.5.1.-) (EC 3.5.1.124) (Maillard deglycase)	FUNCTION: Protein and nucleotide deglycase that catalyzes the deglycation of the Maillard adducts formed between amino groups of proteins or nucleotides and reactive carbonyl groups of glyoxals. Thus, functions as a protein deglycase that repairs methylglyoxal- and glyoxal-glycated proteins, and releases repaired proteins and lactate or glycolate, respectively. Deglycates cysteine, arginine and l…	DNA repair [GO:0006281]; methylglyoxal catabolic process to D-lactate via S-lactoyl-glutathione [GO:0019243]; protein repair [GO:0030091]
1.3309	-0.749755	Q9I0C9	PA2713	HTH hxlR-type domain-containing protein
3.09683	-0.745065	G3XD40	PA3925	Probable acyl-CoA thiolase
2.06158	-0.732541	Q9HTP2	PA5312	Probable aldehyde dehydrogenase
3.9515	-0.728225	Q9I558	acsA1	Acetyl-coenzyme A synthetase 1 (AcCoA synthetase 1) (Acs 1) (EC 6.2.1.1) (Acetate--CoA ligase 1) (Acyl-activating enzyme 1)	FUNCTION: Catalyzes the conversion of acetate into acetyl-CoA (AcCoA), an essential intermediate at the junction of anabolic and catabolic pathways. AcsA undergoes a two-step reaction. In the first half reaction, AcsA combines acetate with ATP to form acetyl-adenylate (AcAMP) intermediate. In the second half reaction, it can then transfer the acetyl group from AcAMP to the sulfhydryl group of CoA…	acetyl-CoA biosynthetic process [GO:0006085]; acetyl-CoA biosynthetic process from acetate [GO:0019427]
1.34503	-0.728159	Q9X4G0	hmgA	Homogentisate 1,2-dioxygenase (HGDO) (EC 1.13.11.5) (Homogentisate oxygenase) (Homogentisic acid oxidase) (Homogentisicase)	FUNCTION: Involved in the catabolism of homogentisate (2,5-dihydroxyphenylacetate or 2,5-OH-PhAc), a central intermediate in the degradation of phenylalanine and tyrosine. Catalyzes the oxidative ring cleavage of the aromatic ring of homogentisate to yield maleylacetoacetate. {ECO:0000255|HAMAP-Rule:MF_00334}.	L-phenylalanine catabolic process [GO:0006559]; tyrosine catabolic process [GO:0006572]
2.03276	-0.725499	Q9I320	pscB	Type III export apparatus protein		protein secretion by the type III secretion system [GO:0030254]
2.57282	-0.725371	Q9I2Z5	PA1742	Probable amidotransferase		glutamine metabolic process [GO:0006541]
3.77458	-0.724527	O50175	astB	N-succinylarginine dihydrolase (EC 3.5.3.23)	FUNCTION: Catalyzes the hydrolysis of N(2)-succinylarginine into N(2)-succinylornithine, ammonia and CO(2).	arginine catabolic process [GO:0006527]; arginine catabolic process to glutamate [GO:0019544]; arginine catabolic process to succinate [GO:0019545]
2.1874	-0.713909	Q9I589	cbpD	Chitin-binding protein CbpD (Protease LasD)	FUNCTION: Binds chitin but does not hydrolyze it, has no detectable protease or staphylolytic activity. {ECO:0000269|PubMed:10671445}.	protein secretion by the type II secretion system [GO:0015628]; protein transport by the Sec complex [GO:0043952]
2.60196	-0.709966	Q9X2N2	pgl	6-phosphogluconolactonase (6PGL) (EC 3.1.1.31)	FUNCTION: Hydrolysis of 6-phosphogluconolactone to 6-phosphogluconate.	carbohydrate metabolic process [GO:0005975]; pentose-phosphate shunt, oxidative branch [GO:0009051]
3.14551	-0.707829	Q9HUP7	PA4916	Nudix hydrolase domain-containing protein
2.59136	-0.698883	O50174	astD	N-succinylglutamate 5-semialdehyde dehydrogenase (EC 1.2.1.71) (Succinylglutamic semialdehyde dehydrogenase) (SGSD)	FUNCTION: Catalyzes the NAD-dependent reduction of succinylglutamate semialdehyde into succinylglutamate. {ECO:0000250}.	arginine catabolic process [GO:0006527]; arginine catabolic process to glutamate [GO:0019544]; arginine catabolic process to succinate [GO:0019545]
1.3826	-0.696874	P0C2B2	dsbA	Thiol:disulfide interchange protein DsbA	FUNCTION: Involved in disulfide-bond formation. Acts by transferring its disulfide bond to other proteins (By similarity). {ECO:0000250}.
2.0997	-0.69485	Q9I6G2	PA0329	UPF0339 protein PA0329
2.27902	-0.692241	Q9HT95	PA5475	Acetyltransferase PA5475 (EC 2.3.1.-) (GCN5-related N-acetyltransferase) (GNAT)	FUNCTION: Catalyzes the transfer of an acetyl group from acetyl coenzyme A (AcCoA) to an acceptor substrate and releases both CoA and the acetylated product. It prefers the antibiotic chloramphenicol. {ECO:0000269|PubMed:23184347}.
2.09114	-0.690153	Q9HU15	fabY	Beta-ketoacyl-[acyl-carrier-protein] synthase FabY (Beta-ketoacyl-ACP synthase) (KAS) (EC 2.3.1.180) (Beta-ketoacyl synthase KAS I/II domain-containing enzyme)	FUNCTION: Involved in the initiation of the fatty acid biosynthesis. Catalyzes the condensation of acetyl coenzyme A (acetyl-CoA) with malonyl-acyl carrier protein (ACP) to make the fatty acid synthesis (FAS) primer beta-acetoacetyl-ACP. It can also use short-chain acyl-CoA as substrates, including butyryl-CoA, and hexanoyl-CoA, but does not use any of the longer chain acyl-CoA substrates. {ECO:0…	fatty acid biosynthetic process [GO:0006633]; lipid A biosynthetic process [GO:0009245]; quorum sensing [GO:0009372]; siderophore biosynthetic process [GO:0019290]
1.69093	-0.68815	Q9HZ46	glk	Glucokinase (EC 2.7.1.2) (Glucose kinase)		glycolytic process [GO:0006096]
2.18818	-0.685052	Q9I656	PA0462	Putative ATP-dependent zinc protease domain-containing protein
4.70028	-0.681995	Q9HT66	PA5507	Isochorismatase-like domain-containing protein
2.46859	-0.68	Q9I5E5	PA0793	2-methylaconitate cis-trans isomerase PrpF		propionate catabolic process, 2-methylcitrate cycle [GO:0019629]
1.66496	-0.675371	Q9I6D8	pfpI	Protease PfpI		bacterial-type flagellum-dependent swarming motility [GO:0071978]; cellular response to antibiotic [GO:0071236]; proteolysis [GO:0006508]; single-species biofilm formation [GO:0044010]; single-species biofilm formation on inanimate substrate [GO:0044011]
2.15203	-0.657988	Q9HWJ1	pqsL	Probable FAD-dependent monooxygenase		3-(3-hydroxy)phenylpropionate catabolic process [GO:0019622]
2.22997	-0.657292	Q9HZY7	PA2857	Probable ATP-binding component of ABC transporter
3.62793	-0.652621	Q9I6W1	PA0171	ATP-binding protein
3.23611	-0.631617	Q9HUE2	PA5027	UspA domain-containing protein
1.81249	-0.624909	Q9HZI4	PA3022	MOSC domain-containing protein
2.06642	-0.620347	Q9HYP8	PA3347	STAS domain-containing protein
2.32164	-0.617967	Q9I6J8;Q9HYA7	aguB	N-carbamoylputrescine amidohydrolase		putrescine biosynthetic process from arginine [GO:0033388]
2.21519	-0.617804	Q9HVS6	PA4495	DUF541 domain-containing protein		DNA damage response [GO:0006974]
1.69105	-0.614628	Q9I400	PA1344	Probable short-chain dehydrogenase
1.3993	-0.609479	Q9I234	kynB	Kynurenine formamidase (KFA) (KFase) (EC 3.5.1.9) (Arylformamidase) (N-formylkynurenine formamidase) (FKF)	FUNCTION: Catalyzes the hydrolysis of N-formyl-L-kynurenine to L-kynurenine, the second step in the kynurenine pathway of tryptophan degradation. {ECO:0000255|HAMAP-Rule:MF_01969, ECO:0000269|PubMed:14592712, ECO:0000269|PubMed:24942958}.	anthranilate metabolic process [GO:0043420]; tryptophan catabolic process to kynurenine [GO:0019441]
1.69549	-0.607733	Q9HV22	PA4786	Probable short-chain dehydrogenase
1.5681	-0.60673	Q9I658	PA0460	DUF2780 domain-containing protein
1.7171	-0.602289	Q9HZ98	ibpA	Heat-shock protein IbpA
2.61492	-0.601735	Q9I1A1	PA2378	Probable aldehyde dehydrogenase
2.54424	-0.599614	P37798	accC	Biotin carboxylase (EC 6.3.4.14) (Acetyl-coenzyme A carboxylase biotin carboxylase subunit A)	FUNCTION: This protein is a component of the acetyl coenzyme A carboxylase complex; first, biotin carboxylase catalyzes the carboxylation of the carrier protein and then the transcarboxylase transfers the carboxyl group to form malonyl-CoA. {ECO:0000250|UniProtKB:P24182}.	fatty acid biosynthetic process [GO:0006633]; malonyl-CoA biosynthetic process [GO:2001295]
3.21603	-0.588554	Q9HV37	lldD	L-lactate dehydrogenase (EC 1.1.-.-)	FUNCTION: Catalyzes the conversion of L-lactate to pyruvate. Is coupled to the respiratory chain. {ECO:0000255|HAMAP-Rule:MF_01559}.	aerobic respiration [GO:0009060]; lactate metabolic process [GO:0006089]
2.3738	0.585181	Q9HTT8	PA5257	HemY N-terminal domain-containing protein	FUNCTION: Involved in a late step of protoheme IX synthesis. {ECO:0000256|ARBA:ARBA00002962}.	heme metabolic process [GO:0042168]; porphyrin-containing compound biosynthetic process [GO:0006779]
3.96311	0.585632	Q9I5U2	lptD	LPS-assembly protein LptD	FUNCTION: Together with LptE, is involved in the assembly of lipopolysaccharide (LPS) at the surface of the outer membrane. {ECO:0000255|HAMAP-Rule:MF_01411}.	Gram-negative-bacterium-type cell outer membrane assembly [GO:0043165]; lipopolysaccharide transport [GO:0015920]; regulation of polysaccharide biosynthetic process [GO:0032885]
4.10455	0.586553	Q9I0L4	idh	Isocitrate dehydrogenase [NADP] (EC 1.1.1.42) (Oxalosuccinate decarboxylase)		glyoxylate cycle [GO:0006097]; tricarboxylic acid cycle [GO:0006099]
3.26576	0.587592	Q9I0J9	nuoC	NADH-quinone oxidoreductase subunit C/D (EC 7.1.1.-) (NADH dehydrogenase I subunit C/D) (NDH-1 subunit C/D)	FUNCTION: NDH-1 shuttles electrons from NADH, via FMN and iron-sulfur (Fe-S) centers, to quinones in the respiratory chain. The immediate electron acceptor for the enzyme in this species is believed to be ubiquinone. Couples the redox reaction to proton translocation (for every two electrons transferred, four hydrogen ions are translocated across the cytoplasmic membrane), and thus conserves the …
1.3056	0.588176	Q9HZJ9	psrA	Transcriptional regulator PsrA		negative regulation of DNA-templated transcription [GO:0045892]; positive regulation of DNA-templated transcription [GO:0045893]; positive regulation of protein secretion [GO:0050714]; regulation of DNA-templated transcription [GO:0006355]
1.9218	0.588842	Q9I4R0	PA1064	Lipoprotein
2.74654	0.59015	G3XD04	uvrD	DNA 3'-5' helicase (EC 5.6.2.4) (DNA 3'-5' helicase II)		DNA unwinding involved in DNA replication [GO:0006268]; mismatch repair [GO:0006298]; recombinational repair [GO:0000725]
2.17773	0.593587	Q9HY11	PA3615	AMP nucleosidase (EC 3.2.2.4) (AMP nucleosidase)
3.20511	0.601144	Q9HV72	pcnB	Poly(A) polymerase I (PAP I) (EC 2.7.7.19)	FUNCTION: Adds poly(A) tail to the 3' end of many RNAs, which usually targets these RNAs for decay. Plays a significant role in the global control of gene expression, through influencing the rate of transcript degradation, and in the general RNA quality control. {ECO:0000256|HAMAP-Rule:MF_00957}.	mRNA processing [GO:0006397]; polyadenylation-dependent RNA catabolic process [GO:0043633]
2.53608	0.601445	Q9I382	selU	tRNA 2-selenouridine synthase (EC 2.9.1.3)	FUNCTION: Involved in the post-transcriptional modification of the uridine at the wobble position (U34) of tRNA(Lys), tRNA(Glu) and tRNA(Gln). Catalyzes the conversion of 2-thiouridine (S2U-RNA) to 2-selenouridine (Se2U-RNA). Acts in a two-step process involving geranylation of 2-thiouridine (S2U) to S-geranyl-2-thiouridine (geS2U) and subsequent selenation of the latter derivative to 2-selenouri…	tRNA wobble uridine modification [GO:0002098]
5.04497	0.603109	Q9HZJ2	fadB	Fatty acid oxidation complex subunit alpha [Includes: Enoyl-CoA hydratase/Delta(3)-cis-Delta(2)-trans-enoyl-CoA isomerase/3-hydroxybutyryl-CoA epimerase (EC 4.2.1.17) (EC 5.1.2.3) (EC 5.3.3.8); 3-hydroxyacyl-CoA dehydrogenase (EC 1.1.1.35)]	FUNCTION: Involved in the aerobic and anaerobic degradation of long-chain fatty acids via beta-oxidation cycle. Catalyzes the formation of 3-oxoacyl-CoA from enoyl-CoA via L-3-hydroxyacyl-CoA. It can also use D-3-hydroxyacyl-CoA and cis-3-enoyl-CoA as substrate. {ECO:0000255|HAMAP-Rule:MF_01621}.	fatty acid beta-oxidation [GO:0006635]
2.96967	0.607149	Q9HXJ7	bamB	Outer membrane protein assembly factor BamB	FUNCTION: Part of the outer membrane protein assembly complex, which is involved in assembly and insertion of beta-barrel proteins into the outer membrane. {ECO:0000255|HAMAP-Rule:MF_00923}.	Gram-negative-bacterium-type cell outer membrane assembly [GO:0043165]; protein insertion into membrane [GO:0051205]
2.79077	0.610453	Q9HXI1	secD	Protein translocase subunit SecD	FUNCTION: Part of the Sec protein translocase complex. Interacts with the SecYEG preprotein conducting channel. SecDF uses the proton motive force (PMF) to complete protein translocation after the ATP-dependent function of SecA. {ECO:0000255|HAMAP-Rule:MF_01463}.	intracellular protein transmembrane transport [GO:0065002]; protein targeting [GO:0006605]; protein transport [GO:0015031]; protein transport by the Sec complex [GO:0043952]
2.25238	0.611833	Q9I1R9	PA2198	ABM domain-containing protein
2.4089	0.612579	Q9HY13	PA3613	Xylulose 5-phosphate/Fructose 6-phosphate phosphoketolase N-terminal domain-containing protein		carbohydrate metabolic process [GO:0005975]
3.44005	0.614516	Q9I3M9	cycH	Cytochrome c-type biogenesis protein CycH	FUNCTION: Required for the biogenesis of c-type cytochromes. Possible subunit of a heme lyase (By similarity). {ECO:0000250}.	cytochrome complex assembly [GO:0017004]
2.88536	0.616521	Q9I4W2	PA1011	Outer membrane protein assembly factor BamC
2.06841	0.619167	P38100	carB	Carbamoyl phosphate synthase large chain (EC 6.3.4.16) (EC 6.3.5.5) (Carbamoyl phosphate synthetase ammonia chain)	FUNCTION: Large subunit of the glutamine-dependent carbamoyl phosphate synthetase (CPSase). CPSase catalyzes the formation of carbamoyl phosphate from the ammonia moiety of glutamine, carbonate, and phosphate donated by ATP, constituting the first step of 2 biosynthetic pathways, one leading to arginine and/or urea and the other to pyrimidine nucleotides. The large subunit (synthetase) binds the …	'de novo' UMP biosynthetic process [GO:0044205]; cellular response to amino acid stimulus [GO:0071230]; glutamate metabolic process [GO:0006536]; glutamine metabolic process [GO:0006541]; L-arginine biosynthetic process [GO:0006526]
2.71451	0.623016	Q9HWF8	rpsK	Small ribosomal subunit protein uS11 (30S ribosomal protein S11)	FUNCTION: Located on the platform of the 30S subunit, it bridges several disparate RNA helices of the 16S rRNA. Forms part of the Shine-Dalgarno cleft in the 70S ribosome. {ECO:0000255|HAMAP-Rule:MF_01310}.	translation [GO:0006412]
1.31438	0.623454	G3XD09	gltD	Glutamate synthase small chain
3.66486	0.623665	Q9HXM6	guaA	GMP synthase [glutamine-hydrolyzing] (EC 6.3.5.2) (GMP synthetase) (Glutamine amidotransferase)	FUNCTION: Catalyzes the synthesis of GMP from XMP. {ECO:0000250}.	GMP biosynthetic process [GO:0006177]
2.2784	0.62654	G3XCW5	PA3031	Lipoprotein YgdI/YgdR-like SH3-like domain-containing protein
3.0976	0.62786	Q9HVF2	PA4639	Lipoprotein
3.55761	0.630042	Q59643	hemB	Delta-aminolevulinic acid dehydratase (ALAD) (ALADH) (EC 4.2.1.24) (Porphobilinogen synthase)	FUNCTION: Catalyzes an early step in the biosynthesis of tetrapyrroles. Binds two molecules of 5-aminolevulinate per subunit, each at a distinct site, and catalyzes their condensation to form porphobilinogen (By similarity). {ECO:0000250}.	heme biosynthetic process [GO:0006783]; porphyrin-containing compound biosynthetic process [GO:0006779]; protoporphyrinogen IX biosynthetic process [GO:0006782]
2.64876	0.634672	Q9HW93	pctC	Methyl-accepting chemotaxis protein PctC	FUNCTION: Chemotactic-signal transducers respond to changes in the concentration of attractants and repellents in the environment, transduce a signal from the outside to the inside of the cell, and facilitate sensory adaptation through the variation of the level of methylation. Responds to L-His, L-Pro and gamma-aminobutyrate (GABA). Also involved in repellent responses to trichloroethylene (TCE)…	chemotaxis [GO:0006935]; response to amino acid [GO:0043200]; signal transduction [GO:0007165]
2.12066	0.638286	G3XCX7	pilP	Type IV pilus inner membrane component PilP	FUNCTION: Inner membrane component of the type IV (T4S) secretion system that plays a role in surface and host cell adhesion, colonization, biofilm maturation, virulence, and twitching, a form of surface-associated motility. PilN/PilO heterodimers form the foundation of the inner-membrane PilM/PilN/PilO/PilP complex which plays an essential role in the assembly of a functional T4 pilus (PubMed:19…	type IV pilus assembly [GO:0043683]; type IV pilus-dependent motility [GO:0043107]
3.64819	0.638709	Q9HZA6	fimV	Motility hub protein FimV	FUNCTION: Inner membrane hub protein that plays both cAMP-dependent and cAMP-independent roles in twitching motility (PubMed:27297880, PubMed:28583947). Regulates intracellular cyclic AMP (cAMP) levels through the activation of adenylate cyclase CyaB (PubMed:20345659). Plays an essential role in a number of virulence mechanisms including type IV pilus (T4P)-mediated assembly and twitching motilit…
1.96589	0.647123	G3XD51	pilO	Type IV pilus inner membrane component PilO	FUNCTION: Inner membrane component of the type IV (T4S) secretion system that plays a role in surface and host cell adhesion, colonization, biofilm maturation, virulence, and twitching, a form of surface-associated motility. PilN/PilO heterodimers form the foundation of the inner-membrane PilM/PilN/PilO/PilP complex which plays an essential role in the assembly of a functional T4 pilus. {ECO:0000…	type IV pilus assembly [GO:0043683]; type IV pilus-dependent motility [GO:0043107]
1.58384	0.64853	Q9I3B9	PA1602	Probable oxidoreductase
2.94358	0.650077	Q9HZ86	wbpM	Nucleotide sugar epimerase/dehydratase WbpM		N-acetylglucosamine biosynthetic process [GO:0006045]; O antigen biosynthetic process [GO:0009243]
2.66261	0.655942	Q9I055	mcpN	Methyl-accepting chemotaxis protein McpN	FUNCTION: Chemotactic-signal transducers respond to changes in the concentration of attractants and repellents in the environment, transduce a signal from the outside to the inside of the cell, and facilitate sensory adaptation through the variation of the level of methylation. McpN is a chemoreceptor that recognizes specifically nitrate and mediates chemoattraction. Binds nitrate specifically an…	chemotaxis [GO:0006935]; signal transduction [GO:0007165]
1.30923	0.656136	P45682	PA3623	Lipoprotein NlpD/LppB homolog
3.17575	0.657332	Q9I1S0	PA2197	Enoyl reductase (ER) domain-containing protein
2.63655	0.657794	P34750	pilQ	Fimbrial assembly protein PilQ	FUNCTION: Essential for the formation of pili. Involved in the biogenesis of type 4 fimbriae probably by serving as a 'porthole' allowing passage of the fimbrae through the outer membrane.	protein secretion [GO:0009306]; type IV pilus assembly [GO:0043683]
3.13247	0.661758	G3XCT4	PA3580	Cys-tRNA(Pro)/Cys-tRNA(Cys) deacylase (EC 4.2.-.-)		translation [GO:0006412]
2.06168	0.662003	Q9HY24	PA3602	Glutamate synthase domain-containing protein		ammonia assimilation cycle [GO:0019676]; glutamate biosynthetic process [GO:0006537]
2.19757	0.662978	Q9I0M3	ftsK	DNA translocase FtsK	FUNCTION: Essential cell division protein that coordinates cell division and chromosome segregation. The N-terminus is involved in assembly of the cell-division machinery. The C-terminus functions as a DNA motor that moves dsDNA in an ATP-dependent manner towards the dif recombination site, which is located within the replication terminus region. Translocation stops specifically at Xer-dif sites,…	cell division [GO:0051301]; cellular response to antibiotic [GO:0071236]; chromosome segregation [GO:0007059]
3.30678	0.663233	Q9HT76	nrdJa	Vitamin B12-dependent ribonucleotide reductase (EC 1.17.4.1)	FUNCTION: Catalyzes the reduction of ribonucleotides to deoxyribonucleotides. May function to provide a pool of deoxyribonucleotide precursors for DNA repair during oxygen limitation and/or for immediate growth after restoration of oxygen. {ECO:0000256|RuleBase:RU364064}.	deoxyribonucleotide biosynthetic process [GO:0009263]; DNA biosynthetic process [GO:0071897]
2.25776	0.665871	P14165	gltA	Citrate synthase (EC 2.3.3.16)		tricarboxylic acid cycle [GO:0006099]
2.25803	0.667068	P33641	bamD	Outer membrane protein assembly factor BamD	FUNCTION: Part of the outer membrane protein assembly complex, which is involved in assembly and insertion of beta-barrel proteins into the outer membrane. {ECO:0000255|HAMAP-Rule:MF_00922}.	Gram-negative-bacterium-type cell outer membrane assembly [GO:0043165]; protein insertion into membrane [GO:0051205]
1.72211	0.673224	Q9HUZ8	fdnH	Formate dehydrogenase iron-sulfur subunit	FUNCTION: The beta chain is an electron transfer unit containing 4 cysteine clusters involved in the formation of iron-sulfur centers. {ECO:0000256|PIRNR:PIRNR036298}.	cellular respiration [GO:0045333]; formate oxidation [GO:0015944]
2.59553	0.673582	Q9HTY1	PA5209	CYTH domain-containing protein
3.37814	0.675709	Q9HZK3	mfd	Transcription-repair-coupling factor (TRCF) (EC 3.6.4.-)	FUNCTION: Couples transcription and DNA repair by recognizing RNA polymerase (RNAP) stalled at DNA lesions. Mediates ATP-dependent release of RNAP and its truncated transcript from the DNA, and recruitment of nucleotide excision repair machinery to the damaged site. {ECO:0000256|HAMAP-Rule:MF_00969}.	regulation of DNA-templated transcription [GO:0006355]; transcription-coupled nucleotide-excision repair, DNA damage recognition [GO:0000716]
2.49853	0.678614	Q9HX32	lptE	LPS-assembly lipoprotein LptE	FUNCTION: Together with LptD, is involved in the assembly of lipopolysaccharide (LPS) at the surface of the outer membrane. Required for the proper assembly of LptD. Binds LPS and may serve as the LPS recognition site at the outer membrane. {ECO:0000256|HAMAP-Rule:MF_01186}.	Gram-negative-bacterium-type cell outer membrane assembly [GO:0043165]; lipopolysaccharide transport [GO:0015920]
3.12059	0.686413	P0DP44	ppk	Polyphosphate kinase (EC 2.7.4.1) (ATP-polyphosphate phosphotransferase) (Polyphosphoric acid kinase)	FUNCTION: Catalyzes the reversible transfer of the terminal phosphate of ATP to form a long-chain polyphosphate (polyP). {ECO:0000255|HAMAP-Rule:MF_00347, ECO:0000269|PubMed:9734809}.	polyphosphate biosynthetic process [GO:0006799]
3.31285	0.688326	Q9I515	PA0943	Dehydrogenase
3.13851	0.690377	Q9HWE1	rpsC	Small ribosomal subunit protein uS3 (30S ribosomal protein S3)	FUNCTION: Binds the lower part of the 30S subunit head. Binds mRNA in the 70S ribosome, positioning it for translation. {ECO:0000255|HAMAP-Rule:MF_01309}.	translation [GO:0006412]
2.77294	0.696929	Q9HWH9	nmoA	Nitronate monooxygenase (NMO) (EC 1.13.12.-) (Propionate 3-nitronate monooxygenase) (P3N monooxygenase)	FUNCTION: Nitronate monooxygenase that uses molecular oxygen to catalyze the oxidative denitrification of alkyl nitronates. The toxin propionate 3-nitronate (P3N) is the best substrate (and the presumed physiological substrate), but this enzyme is also active on other primary and secondary nitronates such as propyl-1-nitronate, ethylnitronate, pentyl-1-nitronate, butyl-1-nitronate and propyl-2-ni…	response to toxic substance [GO:0009636]
2.69284	0.697053	Q9ZI86	lnt	Apolipoprotein N-acyltransferase (ALP N-acyltransferase) (EC 2.3.1.269) (Copper homeostasis protein CutE homolog)	FUNCTION: Catalyzes the phospholipid dependent N-acylation of the N-terminal cysteine of apolipoprotein, the last step in lipoprotein maturation. {ECO:0000255|HAMAP-Rule:MF_01148}.	lipoprotein biosynthetic process [GO:0042158]
2.36176	0.711645	Q9HXJ3	PA3804	HTH cro/C1-type domain-containing protein		DNA-templated transcription initiation [GO:0006352]
2.68346	0.716273	Q07806	mrcA	Penicillin-binding protein 1A (PBP-1a) (PBP1a) [Includes: Penicillin-insensitive transglycosylase (EC 2.4.99.28) (Peptidoglycan TGase); Penicillin-sensitive transpeptidase (EC 3.4.16.4) (DD-transpeptidase)]	FUNCTION: Cell wall formation. Synthesis of cross-linked peptidoglycan from the lipid intermediates. The enzyme has a penicillin-insensitive transglycosylase N-terminal domain (formation of linear glycan strands) and a penicillin-sensitive transpeptidase C-terminal domain (cross-linking of the peptide subunits). {ECO:0000250}.	cell wall organization [GO:0071555]; peptidoglycan biosynthetic process [GO:0009252]; proteolysis [GO:0006508]; regulation of cell shape [GO:0008360]; response to antibiotic [GO:0046677]
1.78204	0.721027	Q9I137	gcvP1	Glycine dehydrogenase (decarboxylating) 1 (EC 1.4.4.2) (Glycine cleavage system P-protein 1) (Glycine decarboxylase 1) (Glycine dehydrogenase (aminomethyl-transferring) 1)	FUNCTION: The glycine cleavage system catalyzes the degradation of glycine. The P protein binds the alpha-amino group of glycine through its pyridoxal phosphate cofactor; CO(2) is released and the remaining methylamine moiety is then transferred to the lipoamide cofactor of the H protein (By similarity). {ECO:0000250}.	glycine decarboxylation via glycine cleavage system [GO:0019464]
3.1096	0.726446	Q9HUK8	psd	Phosphatidylserine decarboxylase proenzyme (EC 4.1.1.65) [Cleaved into: Phosphatidylserine decarboxylase alpha chain; Phosphatidylserine decarboxylase beta chain]	FUNCTION: Catalyzes the formation of phosphatidylethanolamine (PtdEtn) from phosphatidylserine (PtdSer). {ECO:0000255|HAMAP-Rule:MF_00662}.	phosphatidylethanolamine biosynthetic process [GO:0006646]
2.03099	0.729349	Q9I3G1	ccoO2	Cytochrome c oxidase, cbb3-type, CcoO subunit
2.16354	0.733271	Q9HWV0	PA4078	Probable nonribosomal peptide synthetase		biosynthetic process [GO:0009058]; small molecule metabolic process [GO:0044281]
2.10263	0.73572	Q9HWD0	rpsL	Small ribosomal subunit protein uS12 (30S ribosomal protein S12)	FUNCTION: With S4 and S5 plays an important role in translational accuracy. {ECO:0000255|HAMAP-Rule:MF_00403}.; FUNCTION: Interacts with and stabilizes bases of the 16S rRNA that are involved in tRNA selection in the A site and with the mRNA backbone. Located at the interface of the 30S and 50S subunits, it traverses the body of the 30S subunit contacting proteins on the other side and probably h…	translation [GO:0006412]
3.12767	0.738086	Q9I3F6;Q9I6V2;Q9I2H4;Q9HUP8	aer	Methyl-accepting chemotaxis protein Aer (Aerotaxis receptor Aer)	FUNCTION: Chemotactic transducer for aerotaxis. {ECO:0000269|PubMed:14987771}.	aerotaxis [GO:0009454]; positive aerotaxis [GO:0052131]; signal transduction [GO:0007165]
1.62345	0.73868	Q9I028	PA2815	Acyl-coenzyme A dehydrogenase (EC 1.3.8.7) (EC 1.3.8.8)		fatty acid beta-oxidation using acyl-CoA dehydrogenase [GO:0033539]
2.52288	0.751558	Q9HV52	secG	Protein-export membrane protein SecG	FUNCTION: Involved in protein export. Participates in an early event of protein translocation (By similarity). {ECO:0000250}.	intracellular protein transmembrane transport [GO:0065002]; protein secretion [GO:0009306]; protein transport by the Sec complex [GO:0043952]
2.7031	0.756815	Q9HU38	PA5146	AsmA domain-containing protein		regulation of protein targeting to membrane [GO:0090313]
2.54248	0.757906	Q9HVY9	PA4426	BON domain-containing protein		response to osmotic stress [GO:0006970]
1.57772	0.759509	Q9I3B3;G3XDA3;Q9HVQ2	PA1608	Probable chemotaxis transducer		chemotaxis [GO:0006935]; signal transduction [GO:0007165]
3.48637	0.761941	Q9HXJ2	pilF	Type IV pilus assembly protein PilF	FUNCTION: Essential component of the type IV pilus (T4P) that plays a role in surface and host cell adhesion, colonization, biofilm maturation, virulence, and twitching, a form of surface-associated motility facilitated by cycles of extension, adhesion, and retraction of T4P fibers (PubMed:8973346). Plays an essential role in the outer membrane localization and assembly of PilQ into secretins whi…	pilus assembly [GO:0009297]; secretion [GO:0046903]; type IV pilus assembly [GO:0043683]; type IV pilus-dependent motility [GO:0043107]
2.50631	0.769972	P24474	nirS	Nitrite reductase (EC 1.7.2.1) (Cytochrome cd1) (Cytochrome oxidase) (Hydroxylamine reductase) (EC 1.7.99.1)
3.0016	0.7728	Q14T72	fdnG	Formate dehydrogenase-O, major subunit		anaerobic respiration [GO:0009061]
3.1563	0.777191	Q9HTK1	ubiC	Probable chorismate pyruvate-lyase (CL) (CPL) (EC 4.1.3.40)	FUNCTION: Removes the pyruvyl group from chorismate, with concomitant aromatization of the ring, to provide 4-hydroxybenzoate (4HB) for the ubiquinone pathway. {ECO:0000255|HAMAP-Rule:MF_01632}.	pyruvate biosynthetic process [GO:0042866]; ubiquinone biosynthetic process [GO:0006744]
1.64161	0.779846	Q9HU66	thiI	tRNA sulfurtransferase (EC 2.8.1.4) (Sulfur carrier protein ThiS sulfurtransferase) (Thiamine biosynthesis protein ThiI) (tRNA 4-thiouridine synthase)	FUNCTION: Catalyzes the ATP-dependent transfer of a sulfur to tRNA to produce 4-thiouridine in position 8 of tRNAs, which functions as a near-UV photosensor. Also catalyzes the transfer of sulfur to the sulfur carrier protein ThiS, forming ThiS-thiocarboxylate. This is a step in the synthesis of thiazole, in the thiamine biosynthesis pathway. The sulfur is donated as persulfide by IscS. {ECO:0000…	thiamine biosynthetic process [GO:0009228]; thiamine diphosphate biosynthetic process [GO:0009229]; thiazole biosynthetic process [GO:0052837]; tRNA 4-thiouridine biosynthesis [GO:0002937]
1.52641	0.780383	P14532	ccpA	Cytochrome c551 peroxidase (CCP) (Cytochrome c peroxidase) (EC 1.11.1.5)	FUNCTION: Catalyzes the peroxidative oxidation of azurin and cytochrome c551. Likely to provide protection against toxic peroxides.
3.34016	0.786936	Q9I696	chpA	histidine kinase (EC 2.7.13.3)		chemotaxis [GO:0006935]
2.10231	0.799194	Q9I3G7	PA1550	FixH family protein
3.04321	0.803706	Q9I609	nirN	Dihydro-heme d1 dehydrogenase (EC 1.3.-.-)	FUNCTION: Involved in heme d1 biosynthesis (PubMed:25204657, PubMed:8982003). Catalyzes the introduction of a double bond into the propionate side chain of pyrrole ring D of dihydro-heme d1, therefore converting dihydro-heme d1 to heme d1 (PubMed:25204657). {ECO:0000269|PubMed:25204657, ECO:0000269|PubMed:8982003}.	heme biosynthetic process [GO:0006783]
1.99385	0.808054	P15276	algP	Transcriptional regulatory protein AlgP (Alginate regulatory protein AlgR3)	FUNCTION: The promoter for a critical alginate biosynthetic gene, AlgD, encoding GDP-mannose dehydrogenase, is activated only under conditions reminiscent of the cystic fibrosis lung (i.e. under high osmolarity), and at least two regulatory genes, AlgP and AlgQ, have been implicated in this activation process.	alginic acid biosynthetic process [GO:0042121]; regulation of DNA-templated transcription [GO:0006355]; regulation of single-species biofilm formation [GO:1900190]
2.88891	0.819644	Q9HUA6	opgH	Glucans biosynthesis glucosyltransferase H (EC 2.4.1.-)	FUNCTION: Involved in the biosynthesis of osmoregulated periplasmic glucans (OPGs). {ECO:0000255|HAMAP-Rule:MF_01072}.	glucan biosynthetic process [GO:0009250]
2.4548	0.821674	Q9HXZ1	dnaE	DNA polymerase III subunit alpha (EC 2.7.7.7)	FUNCTION: DNA polymerase III is a complex, multichain enzyme responsible for most of the replicative synthesis in bacteria. This DNA polymerase also exhibits 3' to 5' exonuclease activity. The alpha chain is the DNA polymerase (By similarity). {ECO:0000250}.	DNA replication [GO:0006260]
2.13355	0.828917	Q9HTF0	PA5414	Secreted protein
1.92364	0.833474	Q9HVD1	pagL	Lipid A deacylase PagL (EC 3.1.1.77) (LPS 3-O-deacylase PagL) (Outer membrane enzyme PagL) (PhoP/PhoQ-activated gene product L)	FUNCTION: Has lipid A 3-O-deacylase activity. Hydrolyzes the ester bond at the 3 position of lipid A, a bioactive component of lipopolysaccharide (LPS), thereby releasing the primary fatty acyl moiety. Lacks fatty acyl chain-length specificity as removes both 3-OH C10 and 3-OH C14 fatty acids from lipid A. {ECO:0000269|PubMed:15611102, ECO:0000269|PubMed:16352835, ECO:0000269|PubMed:16632613}.	lipid A metabolic process [GO:0046493]; lipopolysaccharide metabolic process [GO:0008653]
2.9533	0.834018	Q9HUU6	ureB	Urease subunit beta (EC 3.5.1.5) (Urea amidohydrolase subunit beta)		urea catabolic process [GO:0043419]
2.26901	0.847658	Q9I129	PA2453	Lipoprotein YgdI/YgdR-like SH3-like domain-containing protein
1.72975	0.851732	Q9I2P9	cti	Cis/trans isomerase
4.11022	0.856593	Q9HZN1	PA2973	Probable peptidase		signal peptide processing [GO:0006465]
2.71423	0.878894	Q9HV40	smpB	SsrA-binding protein (Small protein B)	FUNCTION: Required for rescue of stalled ribosomes mediated by trans-translation. Binds to transfer-messenger RNA (tmRNA), required for stable association of tmRNA with ribosomes. tmRNA and SmpB together mimic tRNA shape, replacing the anticodon stem-loop with SmpB. tmRNA is encoded by the ssrA gene; the 2 termini fold to resemble tRNA(Ala) and it encodes a 'tag peptide', a short internal open re…	trans-translation [GO:0070929]
2.70667	0.881995	Q9I3D3	sucA	oxoglutarate dehydrogenase (succinyl-transferring) (EC 1.2.4.2)	FUNCTION: E1 component of the 2-oxoglutarate dehydrogenase (OGDH) complex which catalyzes the decarboxylation of 2-oxoglutarate, the first step in the conversion of 2-oxoglutarate to succinyl-CoA and CO(2). {ECO:0000256|ARBA:ARBA00003906}.	tricarboxylic acid cycle [GO:0006099]
2.12148	0.882712	Q9HZG0	rlmL	Ribosomal RNA large subunit methyltransferase K/L [Includes: 23S rRNA m2G2445 methyltransferase (EC 2.1.1.173) (rRNA (guanine-N(2)-)-methyltransferase RlmL); 23S rRNA m7G2069 methyltransferase (EC 2.1.1.264) (rRNA (guanine-N(7)-)-methyltransferase RlmK)]	FUNCTION: Specifically methylates the guanine in position 2445 (m2G2445) and the guanine in position 2069 (m7G2069) of 23S rRNA. {ECO:0000255|HAMAP-Rule:MF_01858}.
2.65075	0.888381	Q9I574	mliC	Membrane-bound lysozyme inhibitor of C-type lysozyme	FUNCTION: Specifically inhibits C-type lysozymes. {ECO:0000269|PubMed:19028453}.
1.57644	0.907947	Q9HVH2	PA4619	Probable c-type cytochrome
2.54884	0.94243	Q9I4L6	yfiB	Outer-membrane lipoprotein YfiB (Outer-membrane bound Pal-like protein)	FUNCTION: Activates the diguanylate cyclase TpbB/YfiN by sequestering YfiR at the outer membrane, which counteracts the YfiR-mediated repression of TpbB/YfiN at the inner membrane and leads to increased c-di-GMP production (PubMed:20300602, PubMed:22719254). May act as a sensor of envelope stress (PubMed:20300602, PubMed:22719254). {ECO:0000269|PubMed:20300602, ECO:0000269|PubMed:22719254}.; FUNC…
2.12684	0.951993	Q9I3G3	ccoN1	cytochrome-c oxidase (EC 7.1.1.9)		aerobic respiration [GO:0009060]; oxidative phosphorylation [GO:0006119]; respiratory electron transport chain [GO:0022904]
1.84176	0.956667	P42812	lolB	Outer-membrane lipoprotein LolB	FUNCTION: Plays a critical role in the incorporation of lipoproteins in the outer membrane after they are released by the LolA protein. {ECO:0000250}.	lipoprotein localization to outer membrane [GO:0044874]; protein localization to outer membrane [GO:0089705]; protein transport [GO:0015031]
2.12863	0.95701	Q9HVQ9	lpxO1	Lipopolysaccharide biosynthetic protein LpxO1
2.2642	0.973668	G3XCZ7	PA3119	Methyltransferase type 11 domain-containing protein
2.11366	0.977762	Q9I3D6	sdhD	Succinate dehydrogenase hydrophobic membrane anchor subunit	FUNCTION: Membrane-anchoring subunit of succinate dehydrogenase (SDH). {ECO:0000256|ARBA:ARBA00004050, ECO:0000256|PIRNR:PIRNR000169}.	aerobic respiration [GO:0009060]; cytochrome complex assembly [GO:0017004]; tricarboxylic acid cycle [GO:0006099]
1.69158	0.980493	Q9HVK6	PA4578	DUF3015 domain-containing protein
2.27546	0.981862	Q9HZA4	leuD	3-isopropylmalate dehydratase small subunit (EC 4.2.1.33) (Alpha-IPM isomerase) (IPMI) (Isopropylmalate isomerase)	FUNCTION: Catalyzes the isomerization between 2-isopropylmalate and 3-isopropylmalate, via the formation of 2-isopropylmaleate. {ECO:0000255|HAMAP-Rule:MF_01031}.	L-leucine biosynthetic process [GO:0009098]
2.03493	0.994918	Q9HYF1	PA3455	Polyphosphate:AMP phosphotransferase (PAP) (EC 2.7.4.33) (Polyphosphate kinase PPK2 3)	FUNCTION: Uses inorganic polyphosphate (polyP) as a donor to convert AMP to ADP. Can also convert GMP to GDP, with lower efficiency. Cannot dephosphorylate ADP in the presence of polyP. {ECO:0000269|PubMed:19001261}.	polyphosphate metabolic process [GO:0006797]
2.34872	1.00094	Q9HZM1	PA2983	Probable tolQ-type transport protein		protein import [GO:0017038]
2.18959	1.00268	Q9HZL1	nqrF	Na(+)-translocating NADH-quinone reductase subunit F (Na(+)-NQR subunit F) (Na(+)-translocating NQR subunit F) (EC 7.2.1.1) (NQR complex subunit F) (NQR-1 subunit F)	FUNCTION: NQR complex catalyzes the reduction of ubiquinone-1 to ubiquinol by two successive reactions, coupled with the transport of Na(+) ions from the cytoplasm to the periplasm. The first step is catalyzed by NqrF, which accepts electrons from NADH and reduces ubiquinone-1 to ubisemiquinone by a one-electron transfer pathway. {ECO:0000255|HAMAP-Rule:MF_00430}.	sodium ion transport [GO:0006814]
4.38264	1.01715	Q9HVY6	PA4429	Probable cytochrome c1
1.52877	1.01866	Q9HVJ7	gdhA	Glutamate dehydrogenase	FUNCTION: Catalyzes the reversible oxidative deamination of glutamate to alpha-ketoglutarate and ammonia. {ECO:0000256|ARBA:ARBA00003868}.	glutamate biosynthetic process [GO:0006537]
3.03282	1.03903	Q9I4S1	PA1053	Glycine zipper 2TM domain-containing protein
1.79898	1.04335	G3XD87	narH	Respiratory nitrate reductase beta chain		anaerobic respiration [GO:0009061]; nitrate metabolic process [GO:0042126]
1.70218	1.06183	Q9I1K7	PA2266	Probable cytochrome c
1.56382	1.06403	G3XD10	nirJ	Heme d1 biosynthesis protein NirJ		heme biosynthetic process [GO:0006783]
1.37666	1.07892	Q9HUB8	ubiB	Probable protein kinase UbiB (EC 2.7.-.-) (Ubiquinone biosynthesis protein UbiB)	FUNCTION: Is probably a protein kinase regulator of UbiI activity which is involved in aerobic coenzyme Q (ubiquinone) biosynthesis. {ECO:0000255|HAMAP-Rule:MF_00414}.	regulation of ubiquinone biosynthetic process [GO:0010795]; ubiquinone biosynthetic process [GO:0006744]
4.07777	1.08159	G3XCX1	narG	nitrate reductase (quinone) (EC 1.7.5.1)		cellular respiration [GO:0045333]; nitrate assimilation [GO:0042128]
3.50248	1.12255	Q9I1I5	gcd	Glucose dehydrogenase
4.04775	1.12524	P42257	pilJ	Protein PilJ	FUNCTION: May be a part of a signal-transduction system that regulates twitching motility by controlling pilus function (extension and retraction).	chemotaxis [GO:0006935]; signal transduction [GO:0007165]
3.98202	1.13688	Q9HZA3	leuC	3-isopropylmalate dehydratase large subunit (EC 4.2.1.33) (Alpha-IPM isomerase) (IPMI) (Isopropylmalate isomerase)	FUNCTION: Catalyzes the isomerization between 2-isopropylmalate and 3-isopropylmalate, via the formation of 2-isopropylmaleate. {ECO:0000255|HAMAP-Rule:MF_01026}.	L-leucine biosynthetic process [GO:0009098]
2.79411	1.1483	P22609	pilC	Type IV pilus assembly protein PilC	FUNCTION: Essential inner membrane component of the type IV pilus (T4P) that plays a role in surface and host cell adhesion, colonization, biofilm maturation, virulence, and twitching, a form of surface-associated motility facilitated by cycles of extension, adhesion, and retraction of T4P fibers. Controls both pilus assembly and disassembly and plays an important role in PilB localization to the…	protein secretion by the type II secretion system [GO:0015628]
1.35369	1.16843	Q9I3N1	dsbE	Thiol:disulfide interchange protein DsbE (Cytochrome c biogenesis protein CcmG)	FUNCTION: Involved in disulfide bond formation. Catalyzes a late, reductive step in the assembly of periplasmic c-type cytochromes, probably the reduction of disulfide bonds of the apocytochrome c to allow covalent linkage with the heme. Possible subunit of a heme lyase (By similarity). {ECO:0000250}.	cytochrome complex assembly [GO:0017004]
2.37909	1.17608	Q9I0I4;Q9I493	tlpQ	Methyl-accepting chemotaxis protein TlpQ (TlpQ chemoreceptor)	FUNCTION: Chemotactic-signal transducers respond to changes in the concentration of attractants and repellents in the environment, transduce a signal from the outside to the inside of the cell, and facilitate sensory adaptation through the variation of the level of methylation. TlpQ is a chemoreceptor that binds and mediates chemotaxis to histamine, a key biological signaling molecule. It binds h…	chemotaxis [GO:0006935]; signal transduction [GO:0007165]
2.61465	1.18146	Q9I6X0	opdC	Histidine porin OpdC
2.82413	1.18903	Q59646	norC	Nitric oxide reductase subunit C (NOR small subunit) (Nitric oxide reductase cytochrome c subunit)	FUNCTION: Component of the anaerobic respiratory chain that transforms nitrate to dinitrogen (denitrification).
4.29584	1.24981	Q9I3G2	ccoP2	Cbb3-type cytochrome c oxidase subunit	FUNCTION: C-type cytochrome. Part of the cbb3-type cytochrome c oxidase complex. {ECO:0000256|PIRNR:PIRNR000006}.	oxidative phosphorylation [GO:0006119]
2.20978	1.25047	Q9HT28	PA5546	Polyketide synthase methyltransferase domain-containing protein		lipid biosynthetic process [GO:0008610]; methylation [GO:0032259]
3.64969	1.25814	P33883	lasI	Acyl-homoserine-lactone synthase (EC 2.3.1.184) (Autoinducer synthesis protein LasI)	FUNCTION: Required for the synthesis of PAI consisting of 3-oxo-N-(tetrahydro-2-oxo-3-furanyl)-dodecanamide also known as N-(3-oxododecanoyl)homoserine lactone, an autoinducer molecule which binds to LasR and thus acts in elastase biosynthesis regulation.	quorum sensing [GO:0009372]; signal transduction [GO:0007165]
2.08977	1.28037	G3XD66	narX	Sensor protein (EC 2.7.13.3)
2.67739	1.28322	Q9I4L2	PA1123	PA1123-like domain-containing protein
2.76161	1.28322	Q9I6C8	calB	Probable coniferyl aldehyde dehydrogenase (CALDH) (EC 1.2.1.68)		aldehyde metabolic process [GO:0006081]
2.91926	1.30305	Q9I197	lldA	L-lactate dehydrogenase		aerobic respiration [GO:0009060]
3.99124	1.38171	Q9HYL2	nosZ	Nitrous-oxide reductase (EC 1.7.2.4) (N(2)OR) (N2O reductase)	FUNCTION: Nitrous-oxide reductase is part of a bacterial respiratory system which is activated under anaerobic conditions in the presence of nitrate or nitrous oxide. {ECO:0000250}.	denitrification pathway [GO:0019333]
3.01439	1.46934	Q9I0H4	hmp	Flavohemoprotein (Flavohemoglobin) (Hemoglobin-like protein) (Nitric oxide dioxygenase) (NO oxygenase) (NOD) (EC 1.14.12.17)	FUNCTION: Is involved in NO detoxification in an aerobic process, termed nitric oxide dioxygenase (NOD) reaction that utilizes O(2) and NAD(P)H to convert NO to nitrate, which protects the bacterium from various noxious nitrogen compounds. Therefore, plays a central role in the inducible response to nitrosative stress. {ECO:0000255|HAMAP-Rule:MF_01252}.	cellular response to nitrosative stress [GO:0071500]; nitric oxide catabolic process [GO:0046210]; response to toxic substance [GO:0009636]
5.28451	1.50801	Q9I4J5	PA1140	Cupin type-2 domain-containing protein
3.60128	1.57118	Q9I6C7	PA0367	Probable transcriptional regulator		regulation of DNA-templated transcription [GO:0006355]
3.65716	1.58166	Q9I3G6	PA1551	Probable ferredoxin
4.10813	1.59936	Q9I3G0	ccoN2	cytochrome-c oxidase (EC 7.1.1.9)		aerobic respiration [GO:0009060]; oxidative phosphorylation [GO:0006119]; respiratory electron transport chain [GO:0022904]
1.35134	1.61215	Q9HYU6	PA3297	Probable ATP-dependent helicase		response to antibiotic [GO:0046677]; rRNA processing [GO:0006364]
2.56516	1.65901	Q9HY65	arnB	UDP-4-amino-4-deoxy-L-arabinose--oxoglutarate aminotransferase (EC 2.6.1.87) (UDP-(beta-L-threo-pentapyranosyl-4''-ulose diphosphate) aminotransferase) (UDP-Ara4O aminotransferase) (UDP-4-amino-4-deoxy-L-arabinose aminotransferase)	FUNCTION: Catalyzes the conversion of UDP-4-keto-arabinose (UDP-Ara4O) to UDP-4-amino-4-deoxy-L-arabinose (UDP-L-Ara4N). The modified arabinose is attached to lipid A and is required for resistance to polymyxin and cationic antimicrobial peptides. {ECO:0000255|HAMAP-Rule:MF_01167}.	lipid A biosynthetic process [GO:0009245]; lipopolysaccharide biosynthetic process [GO:0009103]; polysaccharide biosynthetic process [GO:0000271]; response to antibiotic [GO:0046677]
3.39206	1.69058	Q9HY41	glpK1	Glycerol kinase 1 (EC 2.7.1.30) (ATP:glycerol 3-phosphotransferase 1) (Glycerokinase 1) (GK 1)	FUNCTION: Key enzyme in the regulation of glycerol uptake and metabolism. Catalyzes the phosphorylation of glycerol to yield sn-glycerol 3-phosphate. {ECO:0000255|HAMAP-Rule:MF_00186}.	glycerol catabolic process [GO:0019563]; glycerol metabolic process [GO:0006071]; glycerol-3-phosphate metabolic process [GO:0006072]
1.78026	1.70894	Q9I522	lpxO2	Lipopolysaccharide biosynthetic protein LpxO2
1.51672	1.72513	Q9HXU6	PA3694	Lipoprotein
1.9372	1.77264	Q9HVA3	pssA	CDP-diacylglycerol--glycerol-3-phosphate 3-phosphatidyltransferase (EC 2.7.8.5) (EC 2.7.8.8) (CDP-diacylglycerol--serine O-phosphatidyltransferase) (Phosphatidylserine synthase)	FUNCTION: This protein catalyzes the committed step to the synthesis of the acidic phospholipids. {ECO:0000256|ARBA:ARBA00003973}.	phospholipid biosynthetic process [GO:0008654]
3.13659	1.78069	Q9HY63	arnA	Bifunctional polymyxin resistance protein ArnA [Includes: UDP-4-amino-4-deoxy-L-arabinose formyltransferase (EC 2.1.2.13) (ArnAFT) (UDP-L-Ara4N formyltransferase); UDP-glucuronic acid oxidase, UDP-4-keto-hexauronic acid decarboxylating (EC 1.1.1.305) (ArnADH) (UDP-GlcUA decarboxylase) (UDP-glucuronic acid dehydrogenase)]	FUNCTION: Bifunctional enzyme that catalyzes the oxidative decarboxylation of UDP-glucuronic acid (UDP-GlcUA) to UDP-4-keto-arabinose (UDP-Ara4O) and the addition of a formyl group to UDP-4-amino-4-deoxy-L-arabinose (UDP-L-Ara4N) to form UDP-L-4-formamido-arabinose (UDP-L-Ara4FN). The modified arabinose is attached to lipid A and is required for resistance to polymyxin and cationic antimicrobial …	lipid A biosynthetic process [GO:0009245]; lipopolysaccharide biosynthetic process [GO:0009103]; response to antibiotic [GO:0046677]
1.90241	1.84968	Q9HUU5	ureC	Urease subunit alpha (EC 3.5.1.5) (Urea amidohydrolase subunit alpha)		urea catabolic process [GO:0043419]
1.87632	1.87568	Q51480	nirF	Protein NirF	FUNCTION: Required for the biosynthesis of heme d1 of nitrite reductase. Could have a dehydrogenase activity yielding sirohydrochlorin from precorrin-2 or dehydrogenation of propionate side chain C17.
1.36275	2.08803	Q9I426	cyoB	Cytochrome bo(3) ubiquinol oxidase subunit 1 (EC 7.1.1.3) (Cytochrome o ubiquinol oxidase subunit 1) (Cytochrome o subunit 1) (Oxidase bo(3) subunit 1) (Ubiquinol oxidase polypeptide I) (Ubiquinol oxidase subunit 1)	FUNCTION: Cytochrome bo(3) ubiquinol oxidase is the terminal enzyme in the aerobic respiratory chain. Catalyzes the four-electron reduction of O2 to water, using a ubiquinol as a membrane soluble electron donor for molecular oxygen reduction. Has proton pump activity across the membrane in addition to electron transfer, pumping 2 protons/electron and generating a proton motive force. All the redo…	aerobic respiration [GO:0009060]; electron transport coupled proton transport [GO:0015990]; respiratory electron transport chain [GO:0022904]
5.00716	2.12379	Q9HV32	pmrA	Response regulator protein PmrA	FUNCTION: Member of the two-component regulatory system PmrA/PmrB that plays a role in the regulation of resistance towards polymyxin B and cationic antimicrobial peptides in response to limiting concentrations of Mg(2+) (PubMed:14507375). Functions as a transcriptional activator by direct binding to a cis-acting sequence upstream of the target gene promoters including lipase lipA and pmrH promot…	phosphorelay signal transduction system [GO:0000160]; regulation of DNA-templated transcription [GO:0006355]
5.45112	2.14397	Q9HUD5	gltB	Glutamate synthase large chain		ammonia assimilation cycle [GO:0019676]; glutamate biosynthetic process [GO:0006537]
1.33439	2.16186	E1JGJ7;E1JGJ6	ccoQ2	Cytochrome c oxidase, cbb3-type, CcoQ subunit
1.74726	2.25198	Q9I023	PA2820	Uncharacterized protein
4.65108	2.52652	Q9I538	PA0919	Bacterial virulence domain-containing protein		phospholipid homeostasis [GO:0055091]
3.93693	2.55656	Q9I605	PA0531	Probable glutamine amidotransferase		glutamine metabolic process [GO:0006541]
4.30588	2.71724	Q9I607	PA0529	MOSC domain-containing protein
2.11847	3.2041	P52111	glpD	Glycerol-3-phosphate dehydrogenase (EC 1.1.5.3)		glycerol metabolic process [GO:0006071]; glycerol-3-phosphate catabolic process [GO:0046168]
4.59443	3.26303	Q9HV34	speE2	Polyamine aminopropyltransferase 2 (Putrescine aminopropyltransferase 2) (PAPT 2) (Spermidine synthase 2) (SPDS 2) (SPDSY 2) (EC 2.5.1.16)	FUNCTION: Catalyzes the irreversible transfer of a propylamine group from the amino donor S-adenosylmethioninamine (decarboxy-AdoMet) to putrescine (1,4-diaminobutane) to yield spermidine. {ECO:0000255|HAMAP-Rule:MF_00198}.	polyamine biosynthetic process [GO:0006596]; spermidine biosynthetic process [GO:0008295]
4.05359	3.43007	Q9HUS0	ureG	Urease accessory protein UreG	FUNCTION: Facilitates the functional incorporation of the urease nickel metallocenter. This process requires GTP hydrolysis, probably effectuated by UreG. {ECO:0000255|HAMAP-Rule:MF_01389}.	urea catabolic process [GO:0043419]
3.28881	3.51119	Q9HV35	speH	S-adenosylmethionine decarboxylase proenzyme (AdoMetDC) (SAMDC) (EC 4.1.1.50) [Cleaved into: S-adenosylmethionine decarboxylase beta chain; S-adenosylmethionine decarboxylase alpha chain]	FUNCTION: Catalyzes the decarboxylation of S-adenosylmethionine to S-adenosylmethioninamine (dcAdoMet), the propylamine donor required for the synthesis of the polyamines spermine and spermidine from the diamine putrescine. {ECO:0000255|HAMAP-Rule:MF_00464}.	spermidine biosynthetic process [GO:0008295]
4.32928	3.61019	Q9I5D3	PA0805	DUF3509 domain-containing protein
4.87753	3.872	Q9I427	cyoA	Cytochrome bo(3) ubiquinol oxidase subunit 2 (Cytochrome o ubiquinol oxidase subunit 2) (Cytochrome o subunit 2) (Oxidase bo(3) subunit 2) (Ubiquinol oxidase polypeptide II) (Ubiquinol oxidase subunit 2)	FUNCTION: Cytochrome bo(3) ubiquinol terminal oxidase is the component of the aerobic respiratory chain of E.coli that predominates when cells are grown at high aeration. Has proton pump activity across the membrane in addition to electron transfer, pumping 2 protons/electron (By similarity). {ECO:0000250}.	ATP synthesis coupled electron transport [GO:0042773]
4.73153	5.47882	Q9I3D7	sdhC	Succinate dehydrogenase cytochrome b556 subunit	FUNCTION: Membrane-anchoring subunit of succinate dehydrogenase (SDH). {ECO:0000256|ARBA:ARBA00004050}.	tricarboxylic acid cycle [GO:0006099]

## Sheet: LA vs CFS
Table S1. Statistically significant and differentially abundant proteins list of P. aeruginosa in the comparisons between CFS, LA and control. Sheet 1 shows the comparison between CFS vs CTRL, Sheet 2 shows the comparison between LA vs CTRL, and Sheet 3 shows the comparison between CFS vs LA. For each protein, the Protein ID, gene name, protein name, protein function, and a gene ontology Biologic…
Log(p-value)	Difference	Protein IDs	Gene Names	Protein names	Function [CC]	Gene Ontology (biological process)
3.42425	-5.53392	P00099	nirM PA0518	Cytochrome c-551 (Cytochrome C8) (Cytochrome c551)	FUNCTION: Electron donor for cytochrome cd1 in nitrite and nitrate respiration.
2.79292	-1.70592	Q9HYR4	PA3331	Cytochrome P450
1.39053	-1.66834	Q9HT41	PA5533	NADH:ubiquinone oxidoreductase
1.37468	-1.42543	Q9HXR3	PA3729	Flotillin family protein
1.99275	-1.13497	Q9I2F5	rbsR PA1949	Ribose operon repressor RbsR		regulation of DNA-templated transcription [GO:0006355]
2.06542	-0.911212	Q9HTC2	PA5445	Probable coenzyme A transferase		acetate metabolic process [GO:0006083]; acetyl-CoA metabolic process [GO:0006084]
1.35911	-0.786843	Q9I4V1	PA1023	Probable short-chain dehydrogenase		fatty acid beta-oxidation [GO:0006635]
1.65618	-0.738755	G3XD12	hcnC PA2195	Hydrogen cyanide synthase subunit HcnC (HcnC) (EC 1.4.99.5) (Glycine dehydrogenase (cyanide-forming))	FUNCTION: A three-component membrane-bound flavoenzyme that catalyzes the formation of hydrogen cyanide, a secondary metabolite, by transfer of electrons to a cyanide-resistant branch of the aerobic respiratory chain. {ECO:0000269|PubMed:10763748, ECO:0000269|PubMed:11092854, ECO:0000269|PubMed:11591663, ECO:0000269|PubMed:233722, ECO:0000269|PubMed:4813896}.
1.59985	-0.723372	Q9HVJ7	gdhA PA4588	Glutamate dehydrogenase	FUNCTION: Catalyzes the reversible oxidative deamination of glutamate to alpha-ketoglutarate and ammonia. {ECO:0000256|ARBA:ARBA00003868}.	glutamate biosynthetic process [GO:0006537]
1.87263	-0.670139	Q9HUS0	ureG PA4893	Urease accessory protein UreG	FUNCTION: Facilitates the functional incorporation of the urease nickel metallocenter. This process requires GTP hydrolysis, probably effectuated by UreG. {ECO:0000255|HAMAP-Rule:MF_01389}.	urea catabolic process [GO:0043419]
2.84482	-0.645912	Q9HVF1	mqo2 mqoB PA4640	Probable malate:quinone oxidoreductase 2 (EC 1.1.5.4) (MQO 2) (Malate dehydrogenase [quinone] 2)		tricarboxylic acid cycle [GO:0006099]
2.4895	-0.627128	Q9HZ35	PA3205	LTXXQ domain protein
1.42837	-0.622507	Q9I120	PA2462	Filamentous haemagglutinin FhaB/tRNA nuclease CdiA-like TPS domain-containing protein
1.52812	0.587774	Q9HTX6	gcvH2 PA5214	Glycine cleavage system H protein 2	FUNCTION: The glycine cleavage system catalyzes the degradation of glycine. The H protein shuttles the methylamine group of glycine from the P protein to the T protein. {ECO:0000255|HAMAP-Rule:MF_00272}.	glycine decarboxylation via glycine cleavage system [GO:0019464]
1.75413	0.594432	Q9I4Q9	PA1065	DUF488 domain-containing protein
2.14536	0.599866	Q9I5V1	PA0586	SpoVR family protein
1.41257	0.602988	Q9HYE8	PA3458	Probable transcriptional regulator		regulation of DNA-templated transcription [GO:0006355]; response to stress [GO:0006950]
1.77962	0.606558	G3XDA5	oprE PA0291	Anaerobically-induced outer membrane porin OprE
3.38649	0.615093	P08308	arcB PA5172	Ornithine carbamoyltransferase, catabolic (OTCase) (EC 2.1.3.3)	FUNCTION: Involved in the catabolism of arginine. Catalyzes the phosphorolysis of citrulline, the reverse reaction of the biosynthetic one, yielding ornithine and carbamoyl phosphate which serve to generate ATP from ADP (PubMed:2118516, PubMed:4962140). This catabolic OTCase does not carry out the biosynthetic reaction because of a poor affinity and a marked cooperativity for carbamoyl phosphate …	arginine biosynthetic process via ornithine [GO:0042450]; arginine catabolic process to ornithine [GO:0019547]; arginine deiminase pathway [GO:0019546]; citrulline biosynthetic process [GO:0019240]; L-arginine biosynthetic process [GO:0006526]
1.47706	0.617914	Q9I2Z1	PA1746	Macro domain-containing protein		DNA damage response [GO:0006974]; purine nucleoside metabolic process [GO:0042278]
1.69638	0.620382	P46384	pilG PA0408	Protein PilG	FUNCTION: Plays an essential role in both cAMP-dependent and independent regulation of twitching motility (PubMed:28583947). Regulates the cAMP-independent coordination of type IV pilus (T4P) biogenesis and retraction that plays a role in surface and host cell adhesion, colonization, biofilm maturation, virulence, and twitching (PubMed:20345659, PubMed:28583947). In addition, phosphorylated PilG …	phosphorelay signal transduction system [GO:0000160]
1.74	0.625533	Q9HTJ2	betA PA5372	Oxygen-dependent choline dehydrogenase (CDH) (CHD) (EC 1.1.99.1) (Betaine aldehyde dehydrogenase) (BADH) (EC 1.2.1.8)	FUNCTION: Involved in the biosynthesis of the osmoprotectant glycine betaine. Catalyzes the oxidation of choline to betaine aldehyde and betaine aldehyde to glycine betaine at the same rate. {ECO:0000255|HAMAP-Rule:MF_00750}.	glycine betaine biosynthetic process from choline [GO:0019285]
1.33954	0.630253	O68283	eda PA3181	2-dehydro-3-deoxy-phosphogluconate aldolase (EC 4.1.2.14) (2-keto-3-deoxy-6-phosphogluconate aldolase) (KDPG aldolase)	FUNCTION: Involved in the degradation of glucose via the Entner-Doudoroff pathway (By similarity). Catalyzes the reversible, stereospecific retro-aldol cleavage of 2-keto-3-deoxy-6-phosphogluconate (KDPG) to pyruvate and D-glyceraldehyde-3-phosphate (By similarity). {ECO:0000250|UniProtKB:P0A955}.
1.75396	0.638162	Q9HT95	PA5475	Acetyltransferase PA5475 (EC 2.3.1.-) (GCN5-related N-acetyltransferase) (GNAT)	FUNCTION: Catalyzes the transfer of an acetyl group from acetyl coenzyme A (AcCoA) to an acceptor substrate and releases both CoA and the acetylated product. It prefers the antibiotic chloramphenicol. {ECO:0000269|PubMed:23184347}.
1.35272	0.639067	Q9HTJ1	betB PA5373	NAD/NADP-dependent betaine aldehyde dehydrogenase (BADH) (EC 1.2.1.8)	FUNCTION: Involved in the biosynthesis of the osmoprotectant glycine betaine. Catalyzes the irreversible oxidation of betaine aldehyde to the corresponding acid. In P.aeruginosa this reaction is a compulsory step in the assimilation of carbon and nitrogen when bacteria are growing in choline or choline precursors. Can use NADP(+) with similar efficiency to NAD(+), a property that can be used by t…	glycine betaine biosynthetic process from choline [GO:0019285]
1.35125	0.695608	Q9HYZ0	PA3250	ABC transporter substrate-binding protein		thiamine transport [GO:0015888]
3.98022	0.698426	G3XD28	pilM PA5044	Type IV pilus inner membrane component PilM	FUNCTION: Inner membrane component of the type IV (T4S) secretion system that plays a role in surface and host cell adhesion, colonization, biofilm maturation, virulence, and twitching, a form of surface-associated motility. PilN/PilO heterodimers form the foundation of the inner-membrane PilM/PilN/PilO/PilP complex which plays an essential role in the assembly of a functional T4 pilus (PubMed:19…	cell division [GO:0051301]; type IV pilus assembly [GO:0043683]; type IV pilus-dependent motility [GO:0043107]
1.41784	0.703504	Q9I352	PA1673	Bacteriohemerythrin	FUNCTION: Oxygen-binding protein. May be involved in a storage mechanism or for delivery to oxygen-requiring enzymes. The oxygen-binding site contains two iron atoms. {ECO:0000255|HAMAP-Rule:MF_00556}.
1.49453	0.721764	G3XD55	pilY2 PA4555	Type 4 fimbrial biogenesis protein PilY2		type IV pilus-dependent motility [GO:0043107]
1.55401	0.743132	Q9X2N2	pgl devB PA3182	6-phosphogluconolactonase (6PGL) (EC 3.1.1.31)	FUNCTION: Hydrolysis of 6-phosphogluconolactone to 6-phosphogluconate.	carbohydrate metabolic process [GO:0005975]; pentose-phosphate shunt, oxidative branch [GO:0009051]
1.92734	0.753452	Q9I624	PA0494	biotin carboxylase (EC 6.3.4.14)	FUNCTION: This protein is a component of the acetyl coenzyme A carboxylase complex; first, biotin carboxylase catalyzes the carboxylation of the carrier protein and then the transcarboxylase transfers the carboxyl group to form malonyl-CoA. {ECO:0000256|ARBA:ARBA00003761}.
2.31847	0.764234	P13982	arcC PA5173	Carbamate kinase (CKase) (EC 2.7.2.2)	FUNCTION: Kinase that plays an important role in arginine catabolism (PubMed:6286599). Catalyzes the phosphorylation of ADP by carbamoyl phosphate (PubMed:6286599). Shows weak activity with acetylphosphate (PubMed:6286599). {ECO:0000269|PubMed:6286599}.	arginine deiminase pathway [GO:0019546]
1.58928	0.795611	Q9HZ46	glk PA3193	Glucokinase (EC 2.7.1.2) (Glucose kinase)		glycolytic process [GO:0006096]
2.03839	0.801273	Q9I5E6	prpD PA0792	2-methylcitrate dehydratase (EC 4.2.1.79)		propionate metabolic process, methylcitrate cycle [GO:0019679]
1.63746	0.801407	Q9HXN3	PA3762	NGG1p interacting factor NIF3
1.37309	0.845783	Q9HT83	PA5488	Endonuclease/exonuclease/phosphatase domain-containing protein		GPI anchor biosynthetic process [GO:0006506]
1.7449	0.855031	Q9HT29	PA5545	C4-dicarboxylate ABC transporter
2.07021	0.871335	Q9I2R5	PA1830	SCP2 domain-containing protein
1.92393	0.900115	P52111	glpD PA3584	Glycerol-3-phosphate dehydrogenase (EC 1.1.5.3)		glycerol metabolic process [GO:0006071]; glycerol-3-phosphate catabolic process [GO:0046168]
1.49046	0.902891	Q9HVK7	PA4577	Uncharacterized protein
1.50198	0.941262	G3XD30	pilN PA5043	Type IV pilus inner membrane component PilN	FUNCTION: Inner membrane component of the type IV (T4S) secretion system that plays a role in surface and host cell adhesion, colonization, biofilm maturation, virulence, and twitching, a form of surface-associated motility. PilN/PilO heterodimers form the foundation of the inner-membrane PilM/PilN/PilO/PilP complex which plays an essential role in the assembly of a functional T4 pilus (PubMed:19…	type IV pilus assembly [GO:0043683]; type IV pilus-dependent motility [GO:0043107]
1.77961	0.98834	P27726	gap hexC PA3195	Glyceraldehyde-3-phosphate dehydrogenase (GAPDH) (EC 1.2.1.12) (NAD-dependent glyceraldehyde-3-phosphate dehydrogenase)	FUNCTION: Catalyzes the oxidative phosphorylation of glyceraldehyde 3-phosphate (G3P) to 1,3-bisphosphoglycerate (BPG) using the cofactor NAD. The first reaction step involves the formation of a hemiacetal intermediate between G3P and a cysteine residue, and this hemiacetal intermediate is then oxidized to a thioester, with concomitant reduction of NAD to NADH. The reduced NADH is then exchanged …	glucose metabolic process [GO:0006006]; glycolytic process [GO:0006096]
1.97111	0.992753	G3XCU2	argR PA0893	HTH-type transcriptional regulator ArgR	FUNCTION: ArgR could be a transcriptional activator of the dauBAR operon in response to the presence of L-Arg. {ECO:0000305|PubMed:19850617}.	positive regulation of DNA-templated transcription [GO:0045893]; regulation of arginine biosynthetic process [GO:1900079]; regulation of arginine catabolic process [GO:1900081]; regulation of DNA-templated transcription [GO:0006355]
1.51414	1.00266	Q9HTD8	PA5428	Probable transcriptional regulator		regulation of DNA-templated transcription [GO:0006355]
1.30263	1.04555	Q9HXS9	PA3712	Tellurite resistance TerB family protein
1.33451	1.11244	Q9HU18	dctP PA5167	C4-dicarboxylate-binding periplasmic protein DctP	FUNCTION: Part of the tripartite ATP-independent periplasmic (TRAP) transport system DctPQM involved in C4-dicarboxylates uptake. {ECO:0000269|PubMed:21725012}.	C4-dicarboxylate transport [GO:0015740]; transmembrane transport [GO:0055085]
1.40882	1.13024	Q9I192	fpvR PA2388	FpvR		negative regulation of siderophore biosynthetic process [GO:1900705]
1.55817	1.14581	Q9I6V3	PA0179	Probable two-component response regulator		phosphorelay signal transduction system [GO:0000160]
1.51812	1.15571	Q9I321	exsD PA1714	Transcriptional antiactivator ExsD	FUNCTION: Negative regulator of the type III secretion system regulon. Acts by disrupting transcriptional activator ExsA self-association and DNA-binding activity in absence of inducing signals (PubMed:12421316, PubMed:19369699, PubMed:20008065, PubMed:23279839). Upon host cell contact, this interaction is disrupted by the anti-antiactivator protein ExsC leading to ExsA activation (PubMed:1522532…	cellular response to calcium ion [GO:0071277]; negative regulation of DNA-templated transcription [GO:0045892]; negative regulation of protein secretion [GO:0050709]
2.34178	1.21167	Q9I0E3	PA2699	Amidohydrolase 3 domain-containing protein
2.47624	1.39152	G3XD93	PA3842	Probable chaperone		protein secretion by the type III secretion system [GO:0030254]
1.43379	1.44224	Q9I198	PA2381	DUF1654 domain-containing protein
3.15776	1.51593	Q9HWW2	PA4066	DUF3299 domain-containing protein
1.70145	1.53048	Q9I4G3	napA PA1174	Periplasmic nitrate reductase (EC 1.9.6.1)	FUNCTION: Catalytic subunit of the periplasmic nitrate reductase complex NapAB. Receives electrons from NapB and catalyzes the reduction of nitrate to nitrite. {ECO:0000255|HAMAP-Rule:MF_01630}.	cellular respiration [GO:0045333]; Mo-molybdopterin cofactor biosynthetic process [GO:0006777]; nitrate assimilation [GO:0042128]
1.97813	1.54294	Q9I4U3	rmuC PA1031	DNA recombination protein RmuC homolog	FUNCTION: Involved in DNA recombination. {ECO:0000250}.	DNA recombination [GO:0006310]
3.53104	1.7478	Q9HU72	gloA PA5111	Lactoylglutathione lyase (EC 4.4.1.5) (Aldoketomutase) (Glyoxalase I) (Glx I) (Ketone-aldehyde mutase) (Methylglyoxalase) (S-D-lactoylglutathione methylglyoxal lyase)	FUNCTION: Catalyzes the conversion of hemimercaptal, formed from methylglyoxal and glutathione, to S-lactoylglutathione. {ECO:0000250}.	methylglyoxal catabolic process to D-lactate via S-lactoyl-glutathione [GO:0019243]
3.17974	2.11774	Q9HW65	PA4336	DJ-1/PfpI domain-containing protein
2.8052	2.20353	G3XD49	pcrV PA1706	Type III secretion protein PcrV		protein secretion by the type III secretion system [GO:0030254]
1.51565	2.52021	Q9HUP5	PA4918	nicotinamidase (EC 3.5.1.19) (Nicotinamide deamidase)		pyridine nucleotide biosynthetic process [GO:0019363]
1.33149	2.56768	Q9I199	PA2380	Uncharacterized protein
