# Supplementary material for: Proteomic Analysis of the Differential Response of Pseudomonas aeruginosa and Staphylococcus aureus to Lacticaseibacillus rhamnosus Cell-Free Supernatant and Lactic Acid
Source: Antibiotics (Basel). 2025 Dec 15;14(12):1271. doi: 10.3390/antibiotics14121271 (PMC12730115; doi:10.3390/antibiotics14121271)
Supplement: Supplementary file 1 [file antibiotics-14-01271-s001.zip › Table S2 _ SSDA_SA.xlsx]

## Sheet: CFS vs CTRL
Table S2. Statistically significant and differentially abundant proteins list of S. aureus in the comparisons between CFS, LA and control. Sheet 1 shows the comparison between CFS vs CTRL, Sheet 2 shows the comparison between LA vs CTRL, and Sheet 3 shows the comparison between CFS vs LA. For each protein, the Protein ID, gene name, protein name, protein function, and a gene ontology Biological P…
-Log(P-value)	Difference (CFS vs CTRL)	Protein IDs	Gene name	Protein names	Function [CC]	GOBP slim name
2.67938	5.39013	Q2FWF8	sceD	Probable transglycosylase SceD (EC 3.2.-.-)	FUNCTION: Is able to cleave peptidoglycan and affects clumping and separation of bacterial cells. Is required for normal growth under stressful conditions. Is essential for nasal colonization. {ECO:0000269|PubMed:17675373}.
2.98584	3.79731	Q2G1W1	SAOUHSC_02576	Secretory antigen SsaA, putative
3.87239	3.57638	Q2FV81	SAOUHSC_02855	LysM domain protein (EC 3.5.1.28)
3.95504	3.4638	Q2G2R8	sspP	Staphopain A (EC 3.4.22.48) (Staphylococcal cysteine proteinase A) (Staphylopain A)	FUNCTION: Cysteine protease that plays an important role in the inhibition of host innate immune response. Cleaves host elastins found in connective tissues, pulmonary surfactant protein A in the lungs, and the chemokine receptor CXCR2 on leukocytes. Proteolytic cleavage of surfactant protein A impairs bacterial phagocytosis by neutrophils while CXCR2 degradation blocks neutrophil activation and …	multi-organism process;pathogenesis
3.47421	3.41473	O33599	lytM	Glycyl-glycine endopeptidase LytM (EC 3.4.24.75) (Autolysin LytM)	FUNCTION: Peptidoglycan hydrolase (autolysin) specifically acting on polyglycine interpeptide bridges of the cell wall peptidoglycan. {ECO:0000269|PubMed:10220159, ECO:0000269|PubMed:8095258}.	cell wall organization;cell wall organization or biogenesis;multi-organism process;pathogenesis
3.89756	3.18807	Q2FV55	ssaA	Staphylococcal secretory antigen SsaA	FUNCTION: Not known; immunogenic protein. {ECO:0000250}.	multi-organism process;pathogenesis
3.70133	3.00294	Q2FW29	rpmJ	Large ribosomal subunit protein bL36 (50S ribosomal protein L36)		biosynthetic process;cellular metabolic process;cellular process;macromolecule metabolic process;metabolic process;primary metabolic process;protein metabolic process;translation
3.04111	2.96445	Q2FUQ9	SAOUHSC_03045	Cold shock protein CspA		biological regulation;biosynthetic process;cellular metabolic process;cellular nitrogen compound metabolic process;cellular process;macromolecule metabolic process;metabolic process;nitrogen compound metabolic process;nucleobase-containing compound metabolic process;primary metabolic process;RNA metabolic process
4.76203	2.81126	P0A0G2	rpmD	Large ribosomal subunit protein uL30 (50S ribosomal protein L30)		biosynthetic process;cellular metabolic process;cellular process;macromolecule metabolic process;metabolic process;primary metabolic process;protein metabolic process;translation
3.26589	2.7363	Q2G009	SAOUHSC_00819	Cold shock protein CspA		biological regulation
3.27931	2.71878	Q2G2M0	SAOUHSC_01362	Tautomerase (EC 5.3.2.-)		cellular aromatic compound metabolic process;cellular metabolic process;cellular process;metabolic process
3.02674	2.62587	Q2FV52	isaA	Probable transglycosylase IsaA (EC 3.2.-.-) (Immunodominant staphylococcal antigen A)	FUNCTION: Is able to cleave peptidoglycan. {ECO:0000269|PubMed:17675373}.
2.36236	2.4687	Q2FVD4	SAOUHSC_02779	DUF1413 domain-containing protein
2.79313	2.42386	Q2FXW2	SAOUHSC_01719	UPF0473 protein SAOUHSC_01719
4.37169	2.38394	Q2FWG2	thiM	Hydroxyethylthiazole kinase (EC 2.7.1.50) (4-methyl-5-beta-hydroxyethylthiazole kinase) (TH kinase) (Thz kinase)	FUNCTION: Catalyzes the phosphorylation of the hydroxyl group of 4-methyl-5-beta-hydroxyethylthiazole (THZ). {ECO:0000255|HAMAP-Rule:MF_00228}.	biosynthetic process;cellular aromatic compound metabolic process;cellular metabolic process;cellular nitrogen compound metabolic process;cellular process;cofactor metabolic process;heterocycle metabolic process;metabolic process;nitrogen compound metabolic process;small molecule metabolic process;sulfur compound metabolic process;vitamin metabolic process
5.38192	2.34075	Q2FXW0	SAOUHSC_01721	UPF0297 protein SAOUHSC_01721
2.67215	2.30355	Q2FWN3	groS	Co-chaperonin GroES (10 kDa chaperonin) (Chaperonin-10) (Cpn10)	FUNCTION: Together with the chaperonin GroEL, plays an essential role in assisting protein folding. The GroEL-GroES system forms a nano-cage that allows encapsulation of the non-native substrate proteins and provides a physical environment optimized to promote and accelerate protein folding. GroES binds to the apical surface of the GroEL ring, thereby capping the opening of the GroEL channel. {EC…	cellular metabolic process;cellular process;macromolecule metabolic process;metabolic process;primary metabolic process;protein folding;protein metabolic process
4.58504	2.29569	Q2G2J2	ssaA2	Staphylococcal secretory antigen ssaA2	FUNCTION: Not known; immunogenic protein. {ECO:0000250}.	multi-organism process;pathogenesis
2.91095	2.2843	Q2G2K6	ureB	Urease subunit beta (EC 3.5.1.5) (Urea amidohydrolase subunit beta)		catabolic process;cellular amide metabolic process;cellular metabolic process;cellular nitrogen compound metabolic process;cellular process;metabolic process;nitrogen compound metabolic process;nitrogen cycle metabolic process;small molecule metabolic process
5.01157	2.2701	Q2G2W5	SAOUHSC_02630	Membrane fusion protein biotin-lipoyl like domain-containing protein
2.37205	2.24237	Q2G2A2	SAOUHSC_01044	UPF0223 protein SAOUHSC_01044
2.37574	2.22804	Q2FYT9	SAOUHSC_01336	UPF0291 protein SAOUHSC_01336
3.1939	2.19328	Q2G2H1	SAOUHSC_02014	Cytosolic protein
2.83373	2.16419	Q2FW79	SAOUHSC_02425	UPF0457 protein SAOUHSC_02425
3.55494	2.15677	Q2FW14	rpmC	Large ribosomal subunit protein uL29 (50S ribosomal protein L29)		biosynthetic process;cellular metabolic process;cellular process;macromolecule metabolic process;metabolic process;primary metabolic process;protein metabolic process;translation
3.05177	2.10072	Q2FZZ8	gcvH	Glycine cleavage system H protein (Octanoyl/lipoyl carrier protein)	FUNCTION: The glycine cleavage system catalyzes the degradation of glycine. The H protein shuttles the methylamine group of glycine from the P protein to the T protein. {ECO:0000255|HAMAP-Rule:MF_00272}.; FUNCTION: Is also involved in protein lipoylation via its role as an octanoyl/lipoyl carrier protein intermediate. {ECO:0000255|HAMAP-Rule:MF_00272}.	amine metabolic process;catabolic process;cellular amino acid metabolic process;cellular ketone metabolic process;cellular metabolic process;cellular nitrogen compound metabolic process;cellular process;macromolecule metabolic process;macromolecule modification;metabolic process;nitrogen compound metabolic process;organic acid metabolic process;primary metabolic process;protein metabolic process;…
2.69565	2.10031	Q2G1I8	SAOUHSC_00134	Uncharacterized protein
2.30091	2.09937	Q2FXV1	SAOUHSC_01730	UPF0337 protein SAOUHSC_01730
3.87293	2.08779	Q2FUS9	SAOUHSC_03022	UPF0312 protein SAOUHSC_03022
3.27575	2.05283	Q2FYU6	rpmG1	Large ribosomal subunit protein bL33A (50S ribosomal protein L33 1)		biosynthetic process;cellular metabolic process;cellular process;macromolecule metabolic process;metabolic process;primary metabolic process;protein metabolic process;translation
3.37358	2.0484	Q2G0U9	sle1	N-acetylmuramoyl-L-alanine amidase sle1 (EC 3.5.1.28)	FUNCTION: Peptidoglycan hydrolase involved in the splitting of the septum during cell division. Binds to both alpha and beta-chains of human fibrinogen as well as fibronectin, which suggests a role in the colonization of host factor-coated material or host tissue. Also exhibits lytic activity against S.carnosus and S.aureus cells but not against M.luteus cells. {ECO:0000269|PubMed:16262792}.	cell death;cell wall organization;cell wall organization or biogenesis;cellular component assembly;cellular component organization;cellular process;death;multi-organism process;pathogenesis;response to biotic stimulus;response to stimulus;response to stress
3.43312	2.00062	Q2FYN2	cspA	Cold shock protein CspA	FUNCTION: Involved in cold stress response and in the susceptibility to an antimicrobial peptide of human cathepsin G (CG117-136). Regulates yellowish-orange pigment production through a still unclear SigB-dependent mechanism. {ECO:0000269|PubMed:12874306, ECO:0000269|PubMed:16291691}.	biological regulation
3.35691	1.96761	Q2FV63	copZ	Copper chaperone CopZ	FUNCTION: Chaperone that serves for the intracellular sequestration and transport of Cu(+). Delivers Cu(+) to the copper-exporting P-type ATPase A (CopA) (By similarity). {ECO:0000250, ECO:0000269|PubMed:18048940}.	establishment of localization;ion transport;transport
2.70671	1.95133	Q2FZG8	SAOUHSC_01036	DNA-directed RNA polymerase subunit epsilon (RNAP epsilon subunit) (EC 2.7.7.6) (RNA polymerase epsilon subunit) (Transcriptase subunit epsilon)	FUNCTION: A non-essential component of RNA polymerase (RNAP). {ECO:0000255|HAMAP-Rule:MF_01553}.
2.77849	1.95125	Q2G0Z0	SAOUHSC_00371	General stress protein 17M-like domain-containing protein
4.28774	1.93457	Q2FZI0	SAOUHSC_01024	Uncharacterized protein
3.25401	1.89284	Q2FY47	xseB	Exodeoxyribonuclease 7 small subunit (EC 3.1.11.6) (Exodeoxyribonuclease VII small subunit) (Exonuclease VII small subunit)	FUNCTION: Bidirectionally degrades single-stranded DNA into large acid-insoluble oligonucleotides, which are then degraded further into small acid-soluble oligonucleotides. {ECO:0000255|HAMAP-Rule:MF_00337}.	catabolic process;cellular metabolic process;cellular nitrogen compound metabolic process;cellular process;DNA metabolic process;macromolecule metabolic process;metabolic process;nitrogen compound metabolic process;nucleobase-containing compound metabolic process;primary metabolic process
4.95566	1.87239	Q2G170	SAOUHSC_00284	5'-nucleotidase, lipoprotein e(P4) family
2.57121	1.84982	Q2FXH3	SAOUHSC_01874	Rhodanese domain-containing protein
4.23541	1.83026	Q2FW17	rplX	Large ribosomal subunit protein uL24 (50S ribosomal protein L24)	FUNCTION: One of two assembly initiator proteins, it binds directly to the 5'-end of the 23S rRNA, where it nucleates assembly of the 50S subunit. {ECO:0000255|HAMAP-Rule:MF_01326}.; FUNCTION: One of the proteins that surrounds the polypeptide exit tunnel on the outside of the subunit. {ECO:0000255|HAMAP-Rule:MF_01326}.	biosynthetic process;cellular metabolic process;cellular process;macromolecule metabolic process;metabolic process;primary metabolic process;protein metabolic process;translation
2.08967	1.82916	Q2G276	SAOUHSC_00003	Uncharacterized protein
3.42221	1.78337	Q2G0F2	SAOUHSC_00617	Uncharacterized protein
2.40426	1.77051	Q2G015	clfA	Clumping factor A (Fibrinogen receptor A) (Fibrinogen-binding protein A)	FUNCTION: Cell surface-associated protein implicated in virulence. Promotes bacterial attachment exclusively to the gamma-chain of human fibrinogen. Induces formation of bacterial clumps, which diminish the ability of group IIA phospholipase A2 to cause bacterial phospholipid hydrolysis and killing. Significantly decreases macrophage phagocytosis possibly thanks to the clumps, clumped bacteria be…	biological adhesion;cell adhesion;cellular process;multi-organism process;pathogenesis
2.79481	1.75778	Q2FZH6	SAOUHSC_01028	Phosphocarrier protein HPr (Histidine-containing protein)	FUNCTION: General (non sugar-specific) component of the phosphoenolpyruvate-dependent sugar phosphotransferase system (sugar PTS). This major carbohydrate active-transport system catalyzes the phosphorylation of incoming sugar substrates concomitantly with their translocation across the cell membrane. The phosphoryl group from phosphoenolpyruvate (PEP) is transferred to the phosphoryl carrier pro…	carbohydrate transport;establishment of localization;transport
2.7547	1.75058	Q2FW50	SAOUHSC_02467	Alpha-acetolactate decarboxylase (EC 4.1.1.5)		biosynthetic process;cellular ketone metabolic process;cellular metabolic process;cellular process;metabolic process;small molecule metabolic process
2.7468	1.75036	Q2FX11	SAOUHSC_02096	YtxH domain-containing protein
2.79512	1.74538	Q2G0S5	spoVG	Putative septation protein SpoVG	FUNCTION: Could be involved in septation. {ECO:0000255|HAMAP-Rule:MF_00819}.	anatomical structure formation involved in morphogenesis;cell differentiation;cellular component assembly;cellular component organization;cellular process;developmental process;sporulation
3.32875	1.73001	Q2FXY6	rpsT	Small ribosomal subunit protein bS20 (30S ribosomal protein S20)	FUNCTION: Binds directly to 16S ribosomal RNA. {ECO:0000255|HAMAP-Rule:MF_00500}.	biosynthetic process;cellular metabolic process;cellular process;macromolecule metabolic process;metabolic process;primary metabolic process;protein metabolic process;translation
2.81861	1.69818	Q2FZW4	dltC	D-alanyl carrier protein (DCP) (D-alanine--poly(phosphoribitol) ligase subunit 2)	FUNCTION: Carrier protein involved in the D-alanylation of lipoteichoic acid (LTA). The loading of thioester-linked D-alanine onto DltC is catalyzed by D-alanine--D-alanyl carrier protein ligase DltA. The DltC-carried D-alanyl group is further transferred to cell membrane phosphatidylglycerol (PG) by forming an ester bond, probably catalyzed by DltD. D-alanylation of LTA plays an important role i…	biological regulation;biosynthetic process;carbohydrate metabolic process;cell wall organization;cell wall organization or biogenesis;cellular cell wall organization or biogenesis;cellular metabolic process;cellular process;macromolecule metabolic process;metabolic process;organic acid metabolic process;polysaccharide metabolic process;primary metabolic process;small molecule metabolic process
2.23367	1.69753	Q2FX13	SAOUHSC_02093	UPF0435 protein SAOUHSC_02093
4.01582	1.69314	Q2FZD2	trxA	Thioredoxin (Trx)	FUNCTION: Component of the thioredoxin-thioredoxin reductase system. Participates in various redox reactions through the reversible oxidation of its active center dithiol to a disulfide and catalyzes dithiol-disulfide exchange reactions (By similarity). {ECO:0000250}.	biological regulation;cellular homeostasis;cellular process;glycerol ether metabolic process;homeostatic process;metabolic process;small molecule metabolic process
2.18355	1.69248	Q2FW28	infA	Translation initiation factor IF-1	FUNCTION: One of the essential components for the initiation of protein synthesis. Stabilizes the binding of IF-2 and IF-3 on the 30S subunit to which N-formylmethionyl-tRNA(fMet) subsequently binds. Helps modulate mRNA selection, yielding the 30S pre-initiation complex (PIC). Upon addition of the 50S ribosomal subunit IF-1, IF-2 and IF-3 are released leaving the mature 70S translation initiation…
4.243	1.69191	Q2FZV8	SAOUHSC_00877	FeS cluster biogenesis domain-containing protein		biosynthetic process;cellular metabolic process;cellular process;cofactor metabolic process;metabolic process
2.84644	1.68733	Q2FZW1	SAOUHSC_00874	Disulfide oxidoreductase
2.76223	1.68431	P0A0J3	sodA	Superoxide dismutase [Mn] 1 (EC 1.15.1.1)	FUNCTION: Destroys superoxide anion radicals which are normally produced within the cells and which are toxic to biological systems. May play a role in maintaining cell viability throughout all stages of growth, but may be the major SOD activity in the exponential growth-phase. Has a role in resisting external superoxide stress. Involved in acid tolerance and the acid-adaptive response. Mediates …
3.42878	1.68212	Q2FZ45	rpsP	Small ribosomal subunit protein bS16 (30S ribosomal protein S16)		biosynthetic process;cellular metabolic process;cellular process;macromolecule metabolic process;metabolic process;primary metabolic process;protein metabolic process;translation
2.76275	1.6783	Q2G0D4	SAOUHSC_00671	Probable autolysin SsaALP (EC 3.5.1.28)	FUNCTION: Has weak lytic activity toward S.aureus cells. {ECO:0000269|PubMed:25690309}.
3.23027	1.65103	Q2FZ07	SAOUHSC_01264	Phage protein
1.90622	1.64167	P02976	spa	Immunoglobulin G-binding protein A (IgG-binding protein A) (Staphylococcal protein A) (SpA)	FUNCTION: Plays a role in the inhibition of the host innate and adaptive immune responses. Possesses five immunoglobulin-binding domains that capture both the fragment crystallizable region (Fc region) and the Fab region (part of Ig that identifies antigen) of immunoglobulins (PubMed:10805799, PubMed:2938951, PubMed:4163007). In turn, Staphylococcus aureus is protected from phagocytic killing via…	multi-organism process;pathogenesis
2.76611	1.62764	Q2FV27	SAOUHSC_02912	PhnB-like domain-containing protein
2.77579	1.61676	Q2FXW7	greA	Transcription elongation factor GreA (Transcript cleavage factor GreA)	FUNCTION: Necessary for efficient RNA polymerase transcription elongation past template-encoded arresting sites. The arresting sites in DNA have the property of trapping a certain fraction of elongating RNA polymerases that pass through, resulting in locked ternary complexes. Cleavage of the nascent transcript by cleavage factors such as GreA or GreB allows the resumption of elongation from the n…	biological regulation;biosynthetic process;cellular metabolic process;cellular nitrogen compound metabolic process;cellular process;macromolecule metabolic process;metabolic process;nitrogen compound metabolic process;nucleobase-containing compound metabolic process;primary metabolic process;RNA metabolic process
4.15574	1.61102	Q2G1S2	SAOUHSC_00462	Uncharacterized protein
2.0121	1.61078	Q2FYK2	SAOUHSC_01438	Scaffold protein Nfu/NifU N-terminal domain-containing protein
3.94968	1.60368	Q2FYU2	SAOUHSC_01332	CAP domain-containing protein
2.93513	1.59274	Q2FZ21	frr	Ribosome-recycling factor (RRF) (Ribosome-releasing factor)	FUNCTION: Responsible for the release of ribosomes from messenger RNA at the termination of protein biosynthesis. May increase the efficiency of translation by recycling ribosomes from one round of translation to another. {ECO:0000255|HAMAP-Rule:MF_00040}.	cellular component disassembly;cellular component organization;cellular process
3.6176	1.57498	Q2FXT0	rpmA	Large ribosomal subunit protein bL27 (50S ribosomal protein L27)		biosynthetic process;cellular metabolic process;cellular process;macromolecule metabolic process;metabolic process;primary metabolic process;protein metabolic process;translation
3.01517	1.57107	Q2FWY8	gatC	Aspartyl/glutamyl-tRNA(Asn/Gln) amidotransferase subunit C (Asp/Glu-ADT subunit C) (EC 6.3.5.-)	FUNCTION: Allows the formation of correctly charged Asn-tRNA(Asn) or Gln-tRNA(Gln) through the transamidation of misacylated Asp-tRNA(Asn) or Glu-tRNA(Gln) in organisms which lack either or both of asparaginyl-tRNA or glutaminyl-tRNA synthetases. The reaction takes place in the presence of glutamine and ATP through an activated phospho-Asp-tRNA(Asn) or phospho-Glu-tRNA(Gln). {ECO:0000255|HAMAP-Ru…	biological regulation;biosynthetic process;cellular metabolic process;cellular process;macromolecule metabolic process;metabolic process;primary metabolic process;protein metabolic process;regulation of translation;translation
1.83202	1.55058	Q2FWD8	rpmE2	Large ribosomal subunit protein bL31B (50S ribosomal protein L31 type B)		biosynthetic process;cellular metabolic process;cellular process;macromolecule metabolic process;metabolic process;primary metabolic process;protein metabolic process;translation
2.34524	1.54016	Q2FZY9	SAOUHSC_00845	UPF0337 protein SAOUHSC_00845
4.31486	1.51971	Q2G278	SAOUHSC_00773	Probable autolysin LDP (EC 3.5.1.28)	FUNCTION: Has weak lytic activity toward S.aureus cells. {ECO:0000269|PubMed:25690309}.
3.39748	1.51853	Q2FYG2	SAOUHSC_01490	DNA-binding protein HU, putative		cellular component organization;cellular metabolic process;cellular nitrogen compound metabolic process;cellular process;chromosome organization;DNA metabolic process;DNA packaging;macromolecule metabolic process;metabolic process;nitrogen compound metabolic process;nucleobase-containing compound metabolic process;organelle organization;primary metabolic process
2.6762	1.5183	Q2FXZ1	grpE	Protein GrpE (HSP-70 cofactor)	FUNCTION: Participates actively in the response to hyperosmotic and heat shock by preventing the aggregation of stress-denatured proteins, in association with DnaK and GrpE. It is the nucleotide exchange factor for DnaK and may function as a thermosensor. Unfolded proteins bind initially to DnaJ; upon interaction with the DnaJ-bound protein, DnaK hydrolyzes its bound ATP, resulting in the formati…	cellular metabolic process;cellular process;macromolecule metabolic process;metabolic process;primary metabolic process;protein folding;protein metabolic process
2.86624	1.51034	Q2G1T9	rpoZ	DNA-directed RNA polymerase subunit omega (RNAP omega subunit) (EC 2.7.7.6) (RNA polymerase omega subunit) (Transcriptase subunit omega)	FUNCTION: Promotes RNA polymerase assembly. Latches the N- and C-terminal regions of the beta' subunit thereby facilitating its interaction with the beta and alpha subunits. {ECO:0000255|HAMAP-Rule:MF_00366}.	biosynthetic process;cellular metabolic process;cellular nitrogen compound metabolic process;cellular process;macromolecule metabolic process;metabolic process;nitrogen compound metabolic process;nucleobase-containing compound metabolic process;primary metabolic process;RNA metabolic process
2.83139	1.50898	Q2FXH8	SAOUHSC_01869	YtxH domain-containing protein
2.88397	1.49958	Q2FXA0	SAOUHSC_01977	UPF0342 protein SAOUHSC_01977
2.55045	1.48586	Q2G2Q4	rbfA	Ribosome-binding factor A	FUNCTION: One of several proteins that assist in the late maturation steps of the functional core of the 30S ribosomal subunit. Associates with free 30S ribosomal subunits (but not with 30S subunits that are part of 70S ribosomes or polysomes). Required for efficient processing of 16S rRNA. May interact with the 5'-terminal helix region of 16S rRNA. {ECO:0000255|HAMAP-Rule:MF_00003}.	cellular metabolic process;cellular nitrogen compound metabolic process;cellular process;macromolecule metabolic process;metabolic process;nitrogen compound metabolic process;nucleobase-containing compound metabolic process;primary metabolic process;RNA metabolic process;RNA processing;rRNA processing
3.62775	1.48457	Q2FZU3	SAOUHSC_00897	GP-PDE domain-containing protein		alcohol metabolic process;carbohydrate metabolic process;cellular metabolic process;cellular process;lipid metabolic process;metabolic process;primary metabolic process;small molecule metabolic process
3.04443	1.48361	Q2FUW9	SAOUHSC_02982	Surface protein F
1.5875	1.46451	Q2G104	SAOUHSC_00357	HTH cro/C1-type domain-containing protein
3.40542	1.46388	Q2FW97	SAOUHSC_02402	Mannitol-specific phosphotransferase enzyme IIA component (EIIA) (EIII) (PTS system mannitol-specific EIIA component)	FUNCTION: The phosphoenolpyruvate-dependent sugar phosphotransferase system (sugar PTS), a major carbohydrate active transport system, catalyzes the phosphorylation of incoming sugar substrates concomitantly with their translocation across the cell membrane. The enzyme II CmtAB PTS system is involved in D-mannitol transport. {ECO:0000256|ARBA:ARBA00002434}.
2.23072	1.46336	Q2FW95	SAOUHSC_02404	DUF1542 domain-containing protein
3.42277	1.45141	Q2FXI6	SAOUHSC_01860	Thioredoxin domain-containing protein		biological regulation;cellular homeostasis;cellular process;glycerol ether metabolic process;homeostatic process;metabolic process;small molecule metabolic process
3.35523	1.45096	Q2G2T3	rplI	Large ribosomal subunit protein bL9 (50S ribosomal protein L9)	FUNCTION: Binds to the 23S rRNA. {ECO:0000255|HAMAP-Rule:MF_00503}.	biosynthetic process;cellular metabolic process;cellular process;macromolecule metabolic process;metabolic process;primary metabolic process;protein metabolic process;translation
2.68412	1.4417	Q2FY39	SAOUHSC_01627	Lipoprotein
1.92518	1.43533	Q2G0T4	SAOUHSC_00444	Nucleoid-associated protein SAOUHSC_00444	FUNCTION: Binds to DNA and alters its conformation. May be involved in regulation of gene expression, nucleoid organization and DNA protection. {ECO:0000255|HAMAP-Rule:MF_00274}.
2.58555	1.42759	P48860	rplL	Large ribosomal subunit protein bL12 (50S ribosomal protein L7/L12)	FUNCTION: Forms part of the ribosomal stalk which helps the ribosome interact with GTP-bound translation factors. Is thus essential for accurate translation. {ECO:0000255|HAMAP-Rule:MF_00368}.	biosynthetic process;cellular metabolic process;cellular process;macromolecule metabolic process;metabolic process;primary metabolic process;protein metabolic process;translation
3.87534	1.42286	Q2FZK7	atl	Bifunctional autolysin [Includes: N-acetylmuramoyl-L-alanine amidase (EC 3.5.1.28); Mannosyl-glycoprotein endo-beta-N-acetylglucosaminidase (EC 3.2.1.96)]	FUNCTION: Endohydrolysis of the di-N-acetylchitobiosyl unit in high-mannose glycopeptides and glycoproteins containing the -[(Man)5(GlcNAc)2]-Asn structure. One N-acetyl-D-glucosamine residue remains attached to the protein; the rest of the oligosaccharide is released intact. Cleaves the peptidoglycan connecting the daughter cells at the end of the cell division cycle, resulting in the separation…	amine metabolic process;carbohydrate metabolic process;catabolic process;cell wall organization;cell wall organization or biogenesis;macromolecule metabolic process;metabolic process;nitrogen compound metabolic process;polysaccharide metabolic process;primary metabolic process
2.09036	1.41212	Q2FUW1	sraP	Serine-rich adhesin for platelets (Adhesin SraP) (Staphylococcus aureus surface protein A) (SasA)	FUNCTION: Mediates binding to human platelets, possibly through a receptor-ligand interaction. Probably associated with virulence in endovascular infection (PubMed:15784571). Plays a positive role in biofilm formation, possibly by self-association via the non-repeat region (NRR or binding region, BR) (PubMed:20714350). Binds to and plays a role in human lung epithelial cell invasion via the L-lec…	multi-organism process;pathogenesis
1.77268	1.40855	Q2G066	SAOUHSC_00755	Bacillithiol system redox-active protein YtxJ
2.56325	1.40131	Q2FVY3	moaD	Molybdopterin synthase sulfur carrier subunit		biosynthetic process;cellular aromatic compound metabolic process;cellular metabolic process;cellular nitrogen compound metabolic process;cellular process;cofactor metabolic process;heterocycle metabolic process;metabolic process;nitrogen compound metabolic process;prosthetic group metabolic process
2.70133	1.37035	Q2G261	sodM	Superoxide dismutase [Mn/Fe] 2 (EC 1.15.1.1)	FUNCTION: Destroys superoxide anion radicals which are normally produced within the cells and which are toxic to biological systems. Catalyzes the dismutation of superoxide anion radicals into O2 and H2O2 by successive reduction and oxidation of the transition metal ion at the active site. May play a role in maintaining cell viability during the late-exponential and stationary phases of growth si…
2.88761	1.3603	Q2FWD0	rpoE	Probable DNA-directed RNA polymerase subunit delta (RNAP delta factor)	FUNCTION: Participates in both the initiation and recycling phases of transcription. In the presence of the delta subunit, RNAP displays an increased specificity of transcription, a decreased affinity for nucleic acids, and an increased efficiency of RNA synthesis because of enhanced recycling. {ECO:0000255|HAMAP-Rule:MF_00357}.	biological regulation;biosynthetic process;cellular metabolic process;cellular nitrogen compound metabolic process;cellular process;macromolecule metabolic process;metabolic process;nitrogen compound metabolic process;nucleobase-containing compound metabolic process;primary metabolic process;RNA metabolic process
2.76525	1.35907	Q2FXZ7	rpsU	Small ribosomal subunit protein bS21 (30S ribosomal protein S21)		biosynthetic process;cellular metabolic process;cellular process;macromolecule metabolic process;metabolic process;primary metabolic process;protein metabolic process;translation
2.79645	1.33899	Q2G0L5	sdrC	Serine-aspartate repeat-containing protein C	FUNCTION: Cell surface-associated calcium-binding protein which plays an important role in adhesion and pathogenesis. Mediates interactions with components of the extracellular matrix such as host NRXN1 to promote bacterial adhesion. {ECO:0000250|UniProtKB:O86487}.	biological adhesion;cell adhesion;cellular process
3.72367	1.32792	Q2G093	ltaS	Lipoteichoic acid synthase [Cleaved into: Glycerol phosphate lipoteichoic acid synthase (LTA synthase) (EC 2.7.8.-) (Polyglycerol phosphate synthase); Processed glycerol phosphate lipoteichoic acid synthase]	FUNCTION: Catalyzes the polymerization of lipoteichoic acid (LTA) polyglycerol phosphate, a reaction that presumably uses phosphatidylglycerol (PG) as substrate. Is required for staphylococcal growth and cell division process. {ECO:0000269|PubMed:17483484}.	biosynthetic process;carbohydrate metabolic process;cell wall organization;cell wall organization or biogenesis;cellular cell wall organization or biogenesis;cellular metabolic process;cellular process;macromolecule metabolic process;metabolic process;organic acid metabolic process;polysaccharide metabolic process;primary metabolic process;small molecule metabolic process
1.83503	1.31598	Q2G113	rpsF	Small ribosomal subunit protein bS6 (30S ribosomal protein S6)	FUNCTION: Binds together with bS18 to 16S ribosomal RNA. {ECO:0000255|HAMAP-Rule:MF_00360}.	biosynthetic process;cellular metabolic process;cellular process;macromolecule metabolic process;metabolic process;primary metabolic process;protein metabolic process;translation
2.81248	1.28633	P0A0B7	ahpC	Alkyl hydroperoxide reductase C (EC 1.11.1.26) (Peroxiredoxin) (Thioredoxin peroxidase)	FUNCTION: Thiol-specific peroxidase that catalyzes the reduction of hydrogen peroxide and organic hydroperoxides to water and alcohols, respectively. Plays a role in cell protection against oxidative stress by detoxifying peroxides. Is important for survival under desiccation conditions. Not required for virulence although is necessary for nasal colonization. {ECO:0000269|PubMed:17114262}.	response to chemical stimulus;response to oxidative stress;response to stimulus;response to stress
2.4498	1.2829	Q2G0B9	SAOUHSC_00686	Uncharacterized protein
1.95301	1.28	Q2FXG2	ribH	6,7-dimethyl-8-ribityllumazine synthase (DMRL synthase) (LS) (Lumazine synthase) (EC 2.5.1.78)	FUNCTION: Catalyzes the formation of 6,7-dimethyl-8-ribityllumazine by condensation of 5-amino-6-(D-ribitylamino)uracil with 3,4-dihydroxy-2-butanone 4-phosphate. This is the penultimate step in the biosynthesis of riboflavin. {ECO:0000255|HAMAP-Rule:MF_00178}.	biosynthetic process;cellular metabolic process;cellular nitrogen compound metabolic process;cellular process;heterocycle metabolic process;metabolic process;nitrogen compound metabolic process;small molecule metabolic process;vitamin metabolic process
2.65288	1.24532	Q2G280	SAOUHSC_01999	thioredoxin-dependent peroxiredoxin (EC 1.11.1.24) (Thioredoxin peroxidase)	FUNCTION: Thiol-specific peroxidase that catalyzes the reduction of hydrogen peroxide and organic hydroperoxides to water and alcohols, respectively. Plays a role in cell protection against oxidative stress by detoxifying peroxides and as sensor of hydrogen peroxide-mediated signaling events. {ECO:0000256|ARBA:ARBA00003330}.
1.81908	1.23791	Q2G2J7	SAOUHSC_01414	Phage protein
2.61449	1.22858	Q2FW49	SAOUHSC_02468	Acetolactate synthase, putative (EC 2.2.1.6)		alcohol metabolic process;metabolic process;small molecule metabolic process
1.91596	1.22703	Q2FUX3	isaB	Immunodominant staphylococcal antigen B
2.02843	1.22446	Q2FW66	asp23	Alkaline shock protein 23	FUNCTION: May play a key role in alkaline pH tolerance. {ECO:0000250}.
1.6438	1.22389	Q2FZJ2	purS	Phosphoribosylformylglycinamidine synthase subunit PurS (FGAM synthase) (EC 6.3.5.3) (Formylglycinamide ribonucleotide amidotransferase subunit III) (FGAR amidotransferase III) (FGAR-AT III) (Phosphoribosylformylglycinamidine synthase subunit III)	FUNCTION: Part of the phosphoribosylformylglycinamidine synthase complex involved in the purines biosynthetic pathway. Catalyzes the ATP-dependent conversion of formylglycinamide ribonucleotide (FGAR) and glutamine to yield formylglycinamidine ribonucleotide (FGAM) and glutamate. The FGAM synthase complex is composed of three subunits. PurQ produces an ammonia molecule by converting glutamine to …	biosynthetic process;cellular metabolic process;cellular nitrogen compound metabolic process;cellular process;heterocycle metabolic process;metabolic process;nitrogen compound metabolic process;nucleobase-containing compound metabolic process;nucleobase-containing small molecule metabolic process;nucleotide metabolic process;primary metabolic process;small molecule metabolic process
2.202	1.22276	Q2FXK7	SAOUHSC_01828	GAF domain protein
2.5974	1.21741	Q2FXS6	SAOUHSC_01759	Cell shape-determining protein MreC (Cell shape protein MreC)	FUNCTION: Involved in formation and maintenance of cell shape. {ECO:0000256|PIRNR:PIRNR038471}.	biological regulation
2.48101	1.21348	Q2FW91	SAOUHSC_02409	Arginase (EC 3.5.3.1)		amine metabolic process;cellular amino acid metabolic process;cellular ketone metabolic process;cellular metabolic process;cellular nitrogen compound metabolic process;cellular process;metabolic process;nitrogen compound metabolic process;organic acid metabolic process;primary metabolic process;small molecule metabolic process
3.3024	1.18701	Q2G000	SAOUHSC_00834	Thioredoxin, putative		biological regulation;cellular homeostasis;cellular process;glycerol ether metabolic process;homeostatic process;metabolic process;small molecule metabolic process
2.60527	1.18463	P0A0K3	SAOUHSC_02013	Uncharacterized protein SAOUHSC_02013 (ORF1)
3.25293	1.1711	Q2G2F3	traP	Signal transduction protein TRAP (Target of RNAIII-activating protein)	FUNCTION: Signal transduction protein, which is a major regulator of staphylococcal pathogenesis. Phosphorylated TRAP leads to the activation of agr system and consequent RNAIII synthesis resulting in the expression of several virulence factors. Up-regulates the expression of most toxins and genes known to be necessary for biofilm formation. {ECO:0000269|PubMed:11160124, ECO:0000269|PubMed:161772…	multi-organism process;pathogenesis
3.30091	1.16824	Q2FZ23	tsf	Elongation factor Ts (EF-Ts)	FUNCTION: Associates with the EF-Tu.GDP complex and induces the exchange of GDP to GTP. It remains bound to the aminoacyl-tRNA.EF-Tu.GTP complex up to the GTP hydrolysis stage on the ribosome. {ECO:0000255|HAMAP-Rule:MF_00050}.
3.47867	1.16791	Q2FXL7	ald2	Alanine dehydrogenase 2 (EC 1.4.1.1)	FUNCTION: May play a role in cell wall synthesis as L-alanine is an important constituent of the peptidoglycan layer. {ECO:0000250}.	amine metabolic process;catabolic process;cellular amino acid metabolic process;cellular ketone metabolic process;cellular metabolic process;cellular nitrogen compound metabolic process;cellular process;metabolic process;nitrogen compound metabolic process;organic acid metabolic process;primary metabolic process;small molecule metabolic process
1.86233	1.14127	Q2FW19	rpsZ	Small ribosomal subunit protein uS14B (30S ribosomal protein S14 type Z)	FUNCTION: Binds 16S rRNA, required for the assembly of 30S particles and may also be responsible for determining the conformation of the 16S rRNA at the A site. {ECO:0000255|HAMAP-Rule:MF_01364}.	biosynthetic process;cellular metabolic process;cellular process;macromolecule metabolic process;metabolic process;primary metabolic process;protein metabolic process;translation
3.2642	1.13558	Q2FV67	rocA	1-pyrroline-5-carboxylate dehydrogenase (P5C dehydrogenase) (EC 1.2.1.88) (L-glutamate gamma-semialdehyde dehydrogenase)		amine metabolic process;biosynthetic process;catabolic process;cellular amino acid metabolic process;cellular ketone metabolic process;cellular metabolic process;cellular nitrogen compound metabolic process;cellular process;heterocycle metabolic process;metabolic process;nitrogen compound metabolic process;organic acid metabolic process;primary metabolic process;small molecule metabolic process
3.01213	1.13207	Q2FXE8	SAOUHSC_01901	Transaldolase		alcohol metabolic process;carbohydrate metabolic process;catabolic process;cellular metabolic process;cellular nitrogen compound metabolic process;cellular process;cofactor metabolic process;heterocycle metabolic process;metabolic process;nitrogen compound metabolic process;nucleobase-containing compound metabolic process;nucleobase-containing small molecule metabolic process;nucleotide metabolic…
1.89203	1.12419	Q2G0L4	sdrD	Serine-aspartate repeat-containing protein D	FUNCTION: Cell surface-associated calcium-binding protein which plays an important role in adhesion and pathogenesis (PubMed:26924733). Mediates interactions with components of the extracellular matrix such as host DSG1 to promote bacterial adhesion to host cells (PubMed:26924733). Contributes to the resistance to killing by innate immune components such as neutrophils present in blood and thus a…	biological adhesion;cell adhesion;cellular process
4.46526	1.12252	Q2FY41	efp	Elongation factor P (EF-P)	FUNCTION: Involved in peptide bond synthesis. Stimulates efficient translation and peptide-bond synthesis on native or reconstituted 70S ribosomes in vitro. Probably functions indirectly by altering the affinity of the ribosome for aminoacyl-tRNA, thus increasing their reactivity as acceptors for peptidyl transferase. {ECO:0000255|HAMAP-Rule:MF_00141}.	biosynthetic process;cellular metabolic process;cellular process;metabolic process;peptide metabolic process
3.95717	1.1224	Q2G2P5	SAOUHSC_00201	Nickel-binding protein NikA (SaNikA)	FUNCTION: Part of the ABC transporter complex NikABCDE (Opp2) involved in nickel import. Binds nickel and transfers it to the membrane-bound permease. Required for full urease activity and plays a significant role in the virulence of S.aureus during urinary tract infection (UTI) (PubMed:20662775). May bind nickel via a nickel-chelator (PubMed:25611161). {ECO:0000269|PubMed:20662775, ECO:0000269|P…	cellular process;establishment of localization;transmembrane transport;transport
2.81106	1.1122	Q2FWW1	SAOUHSC_02161	MHC class II analog protein
3.42816	1.09403	Q2FYL4	SAOUHSC_01425	N-acetyltransferase domain-containing protein
3.81766	1.08605	Q2G190	SAOUHSC_00256	Peptidase C51 domain-containing protein
2.16854	1.08534	Q2FY61	SAOUHSC_01604	VOC domain-containing protein
1.7915	1.08201	P60070	rsbV	Anti-sigma-B factor antagonist (Anti-anti-sigma-B factor)	FUNCTION: Positive regulator of sigma-B activity. Non-phosphorylated RsbV binds to RsbW, preventing its association with sigma-B. When phosphorylated, releases RsbW, which is then free to complex with and inactivate sigma-B (By similarity). {ECO:0000250}.	biological regulation
2.07266	1.07964	Q2FZ51	acpP	Acyl carrier protein (ACP)	FUNCTION: Carrier of the growing fatty acid chain in fatty acid biosynthesis. {ECO:0000255|HAMAP-Rule:MF_01217}.
3.5089	1.07425	Q2FW10	rpsS	Small ribosomal subunit protein uS19 (30S ribosomal protein S19)	FUNCTION: Protein S19 forms a complex with S13 that binds strongly to the 16S ribosomal RNA. {ECO:0000255|HAMAP-Rule:MF_00531}.	biosynthetic process;cellular metabolic process;cellular process;macromolecule metabolic process;metabolic process;primary metabolic process;protein metabolic process;translation
2.78959	1.06359	Q2G264	SAOUHSC_01180	Lipoprotein
2.50843	1.05719	Q2G270	SAOUHSC_02568	YokE-like PH domain-containing protein
3.61931	1.05433	P52078	SAOUHSC_00997	Uncharacterized protein SAOUHSC_00997 (ORF1)
2.51792	1.04698	Q2FXW1	SAOUHSC_01720	Putative pre-16S rRNA nuclease (EC 3.1.-.-)	FUNCTION: Could be a nuclease involved in processing of the 5'-end of pre-16S rRNA. {ECO:0000255|HAMAP-Rule:MF_00651}.	cellular metabolic process;cellular nitrogen compound metabolic process;cellular process;DNA metabolic process;DNA recombination;DNA repair;macromolecule metabolic process;metabolic process;nitrogen compound metabolic process;nucleobase-containing compound metabolic process;primary metabolic process;response to DNA damage stimulus;response to stimulus;response to stress
2.05257	1.04554	Q2FZA5	SAOUHSC_01134	DNA-binding protein
2.57378	1.04403	Q2FVN7	SAOUHSC_02665	Pyridoxamine 5'-phosphate oxidase putative domain-containing protein
2.49814	1.0438	Q2G0M7	hchA	Protein/nucleic acid deglycase HchA (EC 3.1.2.-) (EC 3.5.1.-) (EC 3.5.1.124) (Maillard deglycase)	FUNCTION: Protein and nucleotide deglycase that catalyzes the deglycation of the Maillard adducts formed between amino groups of proteins or nucleotides and reactive carbonyl groups of glyoxals. Thus, functions as a protein deglycase that repairs methylglyoxal- and glyoxal-glycated proteins, and releases repaired proteins and lactate or glycolate, respectively. Deglycates cysteine, arginine and l…	cellular metabolic process;cellular process;macromolecule metabolic process;metabolic process;primary metabolic process;protein folding;protein metabolic process
2.18966	1.04072	Q2FVA5	SAOUHSC_02828	VOC domain-containing protein
3.17662	1.03943	Q2G041	SAOUHSC_00785	Thioredoxin reductase (EC 1.8.1.9)		cellular metabolic process;cellular process;metabolic process;response to chemical stimulus;response to oxidative stress;response to stimulus;response to stress
2.48109	1.03721	Q2FZW2	SAOUHSC_00873	NIF system FeS cluster assembly NifU C-terminal domain-containing protein		biosynthetic process;cellular metabolic process;cellular process;cofactor metabolic process;metabolic process
2.75974	1.02813	Q2FYU7	katA	Catalase (EC 1.11.1.6)	FUNCTION: Decomposes hydrogen peroxide into water and oxygen; serves to protect cells from the toxic effects of hydrogen peroxide. Involved in resistance to paraquat when fur is absent and to tert-butyl hydroperoxide. Is important for survival under glucose starvation and desiccation conditions. Not required for virulence although is necessary for nasal colonization. {ECO:0000269|PubMed:11349039,…	catabolic process;cellular metabolic process;cellular process;metabolic process;response to chemical stimulus;response to oxidative stress;response to stimulus;response to stress
2.00797	1.02581	Q2G2T0	SAOUHSC_01969	YtxH domain-containing protein
3.34264	1.02406	Q2FWA2	SAOUHSC_02396	Cof-type HAD-IIB family hydrolase
2.00807	1.02365	Q2FXM0	SAOUHSC_01815	UPF0173 metal-dependent hydrolase SAOUHSC_01815
2.18623	1.02322	Q2FWB1	SAOUHSC_02387	NAD(P)-binding domain-containing protein
2.03529	1.01748	Q2G0S9	SAOUHSC_00465	Veg protein
2.77906	1.01363	Q2FZ48	ftsY	Signal recognition particle receptor FtsY (SRP receptor) (EC 3.6.5.4)	FUNCTION: Involved in targeting and insertion of nascent membrane proteins into the cytoplasmic membrane. Acts as a receptor for the complex formed by the signal recognition particle (SRP) and the ribosome-nascent chain (RNC). {ECO:0000256|HAMAP-Rule:MF_00920}.	establishment of localization;protein targeting;protein transport;transport
2.83298	1.0062	Q2FZ04	SAOUHSC_01267	2-oxoacid:ferredoxin oxidoreductase subunit beta
3.12797	1.00485	Q2FYI5	gpsB	Cell cycle protein GpsB (Guiding PBP1-shuttling protein)	FUNCTION: Divisome component that associates with the complex late in its assembly, after the Z-ring is formed, and is dependent on DivIC and PBP2B for its recruitment to the divisome. Together with EzrA, is a key component of the system that regulates PBP1 localization during cell cycle progression. Its main role could be the removal of PBP1 from the cell pole after pole maturation is completed.…	biological regulation;cell cycle;cell division;cellular process
3.62471	1.00263	Q2FWN0	SAOUHSC_02258	Nitroreductase domain-containing protein
2.07859	1.00185	Q2FVT6	hutI	Imidazolonepropionase (EC 3.5.2.7) (Imidazolone-5-propionate hydrolase)	FUNCTION: Catalyzes the hydrolytic cleavage of the carbon-nitrogen bond in imidazolone-5-propanoate to yield N-formimidoyl-L-glutamate. It is the third step in the universal histidine degradation pathway. {ECO:0000255|HAMAP-Rule:MF_00372}.	amine metabolic process;catabolic process;cellular amino acid metabolic process;cellular ketone metabolic process;cellular metabolic process;cellular nitrogen compound metabolic process;cellular process;heterocycle metabolic process;metabolic process;nitrogen compound metabolic process;organic acid metabolic process;primary metabolic process;small molecule metabolic process
3.20236	0.988259	Q2FY59	SAOUHSC_01606	Peptidase T, putative (EC 3.4.11.14)
3.13614	0.983745	Q2FW27	adk	Adenylate kinase (AK) (EC 2.7.4.3) (ATP-AMP transphosphorylase) (ATP:AMP phosphotransferase) (Adenylate monophosphate kinase)	FUNCTION: Catalyzes the reversible transfer of the terminal phosphate group between ATP and AMP. Plays an important role in cellular energy homeostasis and in adenine nucleotide metabolism. {ECO:0000256|HAMAP-Rule:MF_00235}.	biosynthetic process;cellular metabolic compound salvage;cellular metabolic process;cellular nitrogen compound metabolic process;cellular process;heterocycle metabolic process;metabolic process;nitrogen compound metabolic process;nucleobase-containing compound metabolic process;nucleobase-containing small molecule metabolic process;nucleotide metabolic process;primary metabolic process;purine-con…
2.75843	0.981887	Q2FZU7	SAOUHSC_00893	FMN oxidoreductase, putative
2.82102	0.973349	Q2FXL3	tpx	Thiol peroxidase (Tpx) (EC 1.11.1.24) (Peroxiredoxin tpx) (Prx) (Thioredoxin peroxidase) (Thioredoxin-dependent peroxiredoxin)	FUNCTION: Thiol-specific peroxidase that catalyzes the reduction of hydrogen peroxide and organic hydroperoxides to water and alcohols, respectively. Plays a role in cell protection against oxidative stress by detoxifying peroxides. {ECO:0000256|HAMAP-Rule:MF_00269}.	biological regulation;cellular homeostasis;cellular process;homeostatic process
2.17496	0.968228	Q2FYG7	ndk	Nucleoside diphosphate kinase (NDK) (NDP kinase) (EC 2.7.4.6) (Nucleoside-2-P kinase)	FUNCTION: Major role in the synthesis of nucleoside triphosphates other than ATP. The ATP gamma phosphate is transferred to the NDP beta phosphate via a ping-pong mechanism, using a phosphorylated active-site intermediate. {ECO:0000255|HAMAP-Rule:MF_00451}.	biosynthetic process;cellular metabolic process;cellular nitrogen compound metabolic process;cellular process;heterocycle metabolic process;metabolic process;nitrogen compound metabolic process;nucleobase-containing compound metabolic process;nucleobase-containing small molecule metabolic process;nucleoside metabolic process;nucleotide metabolic process;primary metabolic process;small molecule me…
1.41989	0.965899	Q2FYV0	SAOUHSC_01324	Uncharacterized protein
2.57929	0.958229	P0A0F4	rplK	Large ribosomal subunit protein uL11 (50S ribosomal protein L11)	FUNCTION: Forms part of the ribosomal stalk which helps the ribosome interact with GTP-bound translation factors. {ECO:0000255|HAMAP-Rule:MF_00736}.	biosynthetic process;cellular metabolic process;cellular process;macromolecule metabolic process;metabolic process;primary metabolic process;protein metabolic process;translation
1.949	0.952939	Q2FYS7	SAOUHSC_01349	Uncharacterized protein SAOUHSC_01349
2.59289	0.952505	O34090	hemC	Porphobilinogen deaminase (PBG) (EC 2.5.1.61) (Hydroxymethylbilane synthase) (HMBS) (Pre-uroporphyrinogen synthase)	FUNCTION: Tetrapolymerization of the monopyrrole PBG into the hydroxymethylbilane pre-uroporphyrinogen in several discrete steps. {ECO:0000250}.	biosynthetic process;cellular aromatic compound metabolic process;cellular metabolic process;cellular nitrogen compound metabolic process;cellular process;cofactor metabolic process;heterocycle metabolic process;macromolecule metabolic process;macromolecule modification;metabolic process;nitrogen compound metabolic process;peptidyl-amino acid modification;primary metabolic process;protein metabol…
3.15669	0.948751	Q2FZ05	SAOUHSC_01266	2-oxoacid:acceptor oxidoreductase subunit alpha
3.13191	0.945711	Q2FVV8	SAOUHSC_02583	Transcriptional regulator, putative
5.09809	0.936869	Q2G2A4	SAOUHSC_01042	Dihydrolipoamide acetyltransferase component of pyruvate dehydrogenase complex (EC 2.3.1.-)	FUNCTION: The pyruvate dehydrogenase complex catalyzes the overall conversion of pyruvate to acetyl-CoA and CO(2). It contains multiple copies of three enzymatic components: pyruvate dehydrogenase (E1), dihydrolipoamide acetyltransferase (E2) and lipoamide dehydrogenase (E3). {ECO:0000256|ARBA:ARBA00025211}.
1.69405	0.936411	Q2FZD6	SAOUHSC_01096	Cell division protein ZapA (Z ring-associated protein ZapA)	FUNCTION: Activator of cell division through the inhibition of FtsZ GTPase activity, therefore promoting FtsZ assembly into bundles of protofilaments necessary for the formation of the division Z ring. It is recruited early at mid-cell but it is not essential for cell division. {ECO:0000256|ARBA:ARBA00024910}.	cellular component assembly;cellular component organization;cellular process
2.05714	0.936147	Q2FYY6	SAOUHSC_01287	Glutamine synthetase (EC 6.3.1.2)	FUNCTION: Glutamine synthetase (GS) is an unusual multitasking protein that functions as an enzyme, a transcription coregulator, and a chaperone in ammonium assimilation and in the regulation of genes involved in nitrogen metabolism. It catalyzes the ATP-dependent biosynthesis of glutamine from glutamate and ammonia. Feedback-inhibited GlnA also interacts with and regulates the activity of the tr…	amine metabolic process;biosynthetic process;cellular amino acid metabolic process;cellular ketone metabolic process;cellular metabolic process;cellular nitrogen compound metabolic process;cellular process;metabolic process;nitrogen compound metabolic process;nitrogen cycle metabolic process;organic acid metabolic process;primary metabolic process;small molecule metabolic process
2.40247	0.933206	Q2FYH9	SAOUHSC_01468	YpoC-like domain-containing protein
2.37671	0.929745	Q2G2U0	SAOUHSC_00710	N-acetylglucosamine-6-phosphate deacetylase (EC 3.5.1.25)		alcohol metabolic process;carbohydrate metabolic process;cellular metabolic process;cellular process;metabolic process;primary metabolic process;small molecule metabolic process
2.03142	0.926659	Q2G0K7	SAOUHSC_00553	3-hexulose-6-phosphate synthase (HPS) (EC 4.1.2.43) (D-arabino-3-hexulose-6-phosphate formaldehyde lyase)	FUNCTION: Catalyzes the condensation of ribulose 5-phosphate with formaldehyde to form 3-hexulose 6-phosphate. {ECO:0000250}.	biosynthetic process;carbohydrate metabolic process;cellular aldehyde metabolic process;cellular aromatic compound metabolic process;cellular metabolic process;cellular nitrogen compound metabolic process;cellular process;heterocycle metabolic process;metabolic process;nitrogen compound metabolic process;nucleobase-containing compound metabolic process;nucleobase-containing small molecule metabol…
2.49155	0.925833	Q2FYS9	SAOUHSC_01347	Aconitate hydratase (Aconitase) (EC 4.2.1.3)	FUNCTION: Catalyzes the isomerization of citrate to isocitrate via cis-aconitate. {ECO:0000256|RuleBase:RU361275}.; FUNCTION: Involved in the catabolism of short chain fatty acids (SCFA) via the tricarboxylic acid (TCA)(acetyl degradation route) and probably the 2-methylcitrate cycle I (propionate degradation route). Catalyzes the reversible isomerization of citrate to isocitrate via cis-aconitat…
3.11643	0.918617	Q2FWZ8	ftnA	Bacterial non-heme ferritin (EC 1.16.3.2)	FUNCTION: Iron-storage protein. {ECO:0000250}.	biological regulation;cellular homeostasis;cellular ion homeostasis;cellular process;establishment of localization;homeostatic process;ion transport;transport
2.06751	0.911842	Q2FZG6	def	Peptide deformylase (PDF) (EC 3.5.1.88) (Polypeptide deformylase)	FUNCTION: Removes the formyl group from the N-terminal Met of newly synthesized proteins. Requires at least a dipeptide for an efficient rate of reaction. N-terminal L-methionine is a prerequisite for activity but the enzyme has broad specificity at other positions. {ECO:0000256|ARBA:ARBA00037144, ECO:0000256|HAMAP-Rule:MF_00163}.	biosynthetic process;cellular metabolic process;cellular process;macromolecule metabolic process;metabolic process;primary metabolic process;protein metabolic process;translation
2.88005	0.905085	Q2G0W9	SAOUHSC_00405	Uncharacterized lipoprotein SAOUHSC_00405
1.83168	0.883652	Q2FZN6	SAOUHSC_00964	DUF2187 domain-containing protein
3.92208	0.879091	Q2G2D7	SAOUHSC_02447	Enoyl reductase (ER) domain-containing protein
2.17647	0.875455	Q2FZI8	purM	Phosphoribosylformylglycinamidine cyclo-ligase (EC 6.3.3.1) (AIR synthase) (AIRS) (Phosphoribosyl-aminoimidazole synthetase)		biosynthetic process;cellular metabolic process;cellular nitrogen compound metabolic process;cellular process;heterocycle metabolic process;metabolic process;nitrogen compound metabolic process;nucleobase-containing compound metabolic process;nucleobase-containing small molecule metabolic process;nucleotide metabolic process;primary metabolic process;small molecule metabolic process
1.94776	0.874968	Q2FZU5	SAOUHSC_00895	Glutamate dehydrogenase		amine metabolic process;cellular amino acid metabolic process;cellular ketone metabolic process;cellular metabolic process;cellular nitrogen compound metabolic process;cellular process;metabolic process;nitrogen compound metabolic process;organic acid metabolic process;primary metabolic process;small molecule metabolic process
1.60474	0.874393	Q2G1X1	SAOUHSC_01120	Phage protein
2.62806	0.864631	Q2FY60	SAOUHSC_01605	6-phosphogluconate dehydrogenase, decarboxylating (EC 1.1.1.44)	FUNCTION: Catalyzes the oxidative decarboxylation of 6-phosphogluconate to ribulose 5-phosphate and CO(2), with concomitant reduction of NADP to NADPH. {ECO:0000256|PIRNR:PIRNR000109}.	alcohol metabolic process;carbohydrate metabolic process;catabolic process;cellular ketone metabolic process;cellular metabolic process;cellular nitrogen compound metabolic process;cellular process;cofactor metabolic process;heterocycle metabolic process;metabolic process;nitrogen compound metabolic process;nucleobase-containing compound metabolic process;nucleobase-containing small molecule meta…
2.54446	0.862878	Q2FZ94	SAOUHSC_01145	Penicillin-binding protein 1
3.53846	0.859202	Q2G2K5	ureC	Urease subunit alpha (EC 3.5.1.5) (Urea amidohydrolase subunit alpha)		catabolic process;cellular amide metabolic process;cellular metabolic process;cellular nitrogen compound metabolic process;cellular process;metabolic process;nitrogen compound metabolic process;nitrogen cycle metabolic process;small molecule metabolic process
1.91327	0.857658	Q2FVA6	SAOUHSC_02827	Uncharacterized protein
3.19363	0.851736	Q2FXH9	SAOUHSC_01868	Putative dipeptidase SAOUHSC_01868 (EC 3.4.13.-)
3.30641	0.850467	O05204	ahpF	Alkyl hydroperoxide reductase subunit F (EC 1.8.1.-)	FUNCTION: Serves to protect the cell against DNA damage by alkyl hydroperoxides. It can use either NADH or NADPH as electron donor for direct reduction of redox dyes or of alkyl hydroperoxides when combined with the AhpC protein (By similarity). {ECO:0000250}.	biological regulation;cellular homeostasis;cellular process;homeostatic process;response to chemical stimulus;response to oxidative stress;response to stimulus;response to stress
3.58155	0.84793	Q2FXL9	SAOUHSC_01816	Uncharacterized peptidase SAOUHSC_01816 (EC 3.4.-.-)
2.40998	0.846048	Q2G241	gltX	Glutamate--tRNA ligase (EC 6.1.1.17) (Glutamyl-tRNA synthetase) (GluRS)	FUNCTION: Catalyzes the attachment of glutamate to tRNA(Glu) in a two-step reaction: glutamate is first activated by ATP to form Glu-AMP and then transferred to the acceptor end of tRNA(Glu). {ECO:0000255|HAMAP-Rule:MF_00022}.	amine metabolic process;cellular amino acid metabolic process;cellular ketone metabolic process;cellular metabolic process;cellular nitrogen compound metabolic process;cellular process;macromolecule metabolic process;metabolic process;nitrogen compound metabolic process;nucleobase-containing compound metabolic process;organic acid metabolic process;primary metabolic process;RNA metabolic process;…
2.06267	0.842955	Q2G2K8	ureE	Urease accessory protein UreE	FUNCTION: Involved in urease metallocenter assembly. Binds nickel. Probably functions as a nickel donor during metallocenter assembly. {ECO:0000255|HAMAP-Rule:MF_00822}.	cellular amide metabolic process;cellular component assembly;cellular component organization;cellular metabolic process;cellular nitrogen compound metabolic process;cellular process;macromolecular complex assembly;macromolecule metabolic process;macromolecule modification;metabolic process;nitrogen compound metabolic process;nitrogen cycle metabolic process;primary metabolic process;protein compl…
2.72812	0.833885	Q2FWX1	SAOUHSC_02150	Thioredoxin family protein
2.4918	0.832722	Q2G0Z5	nfrA	NADPH-dependent oxidoreductase (EC 1.6.-.-)	FUNCTION: Reduces FMN, organic nitro compounds and disulfide DTNB. Involved in maintenance of the cellular redox state and the disulfide stress response.
3.31027	0.828342	Q2FW33	rplQ	Large ribosomal subunit protein bL17 (50S ribosomal protein L17)		biosynthetic process;cellular metabolic process;cellular process;macromolecule metabolic process;metabolic process;primary metabolic process;protein metabolic process;translation
2.20852	0.826419	Q2FVC2	SAOUHSC_02791	8-oxo-dGTP diphosphatase (EC 3.6.1.55)
1.86457	0.819743	Q2FZ03	SAOUHSC_01268	Thiamine-binding protein domain-containing protein
3.09038	0.810823	Q2FXR3	hemB	Delta-aminolevulinic acid dehydratase (ALAD) (ALADH) (EC 4.2.1.24) (Porphobilinogen synthase)	FUNCTION: Catalyzes an early step in the biosynthesis of tetrapyrroles. Binds two molecules of 5-aminolevulinate per subunit, each at a distinct site, and catalyzes their condensation to form porphobilinogen (By similarity). {ECO:0000250}.	biosynthetic process;cellular aromatic compound metabolic process;cellular metabolic process;cellular nitrogen compound metabolic process;cellular process;cofactor metabolic process;heterocycle metabolic process;metabolic process;nitrogen compound metabolic process
2.83931	0.801209	Q2G0J0	SAOUHSC_00574	Phosphate acetyltransferase (EC 2.3.1.8) (Phosphotransacetylase)
2.72064	0.790541	Q2FXQ6	tig	Trigger factor (TF) (EC 5.2.1.8) (PPIase)	FUNCTION: Involved in protein export. Acts as a chaperone by maintaining the newly synthesized protein in an open conformation. Functions as a peptidyl-prolyl cis-trans isomerase. {ECO:0000255|HAMAP-Rule:MF_00303}.	cell cycle;cell division;cellular metabolic process;cellular process;establishment of localization;macromolecule metabolic process;metabolic process;primary metabolic process;protein folding;protein metabolic process;protein transport;transport
2.79569	0.786437	Q2G0Q9	hslO	33 kDa chaperonin (Heat shock protein 33 homolog) (HSP33)	FUNCTION: Redox regulated molecular chaperone. Protects both thermally unfolding and oxidatively damaged proteins from irreversible aggregation. Plays an important role in the bacterial defense system toward oxidative stress. {ECO:0000255|HAMAP-Rule:MF_00117}.	cellular metabolic process;cellular process;macromolecule metabolic process;metabolic process;primary metabolic process;protein folding;protein metabolic process
3.55547	0.782912	Q2G1T3	SAOUHSC_00831	Organic hydroperoxide resistance protein-like		response to chemical stimulus;response to oxidative stress;response to stimulus;response to stress
2.42681	0.779089	Q2G222	SAOUHSC_02979	N-acetylmuramoyl-L-alanine amidase domain-containing protein SAOUHSC_02979
1.71754	0.777994	Q2FXX8	mtnN	5'-methylthioadenosine/S-adenosylhomocysteine nucleosidase (MTA/SAH nucleosidase) (MTAN) (EC 3.2.2.9) (5'-deoxyadenosine nucleosidase) (DOA nucleosidase) (dAdo nucleosidase) (5'-methylthioadenosine nucleosidase) (MTA nucleosidase) (S-adenosylhomocysteine nucleosidase) (AdoHcy nucleosidase) (SAH nucleosidase) (SRH nucleosidase)	FUNCTION: Catalyzes the irreversible cleavage of the glycosidic bond in both 5'-methylthioadenosine (MTA) and S-adenosylhomocysteine (SAH/AdoHcy) to adenine and the corresponding thioribose, 5'-methylthioribose and S-ribosylhomocysteine, respectively. Also cleaves 5'-deoxyadenosine, a toxic by-product of radical S-adenosylmethionine (SAM) enzymes, into 5-deoxyribose and adenine. {ECO:0000255|HAMA…	amine metabolic process;biosynthetic process;catabolic process;cellular amino acid metabolic process;cellular ketone metabolic process;cellular metabolic compound salvage;cellular metabolic process;cellular nitrogen compound metabolic process;cellular process;cofactor metabolic process;heterocycle metabolic process;metabolic process;nitrogen compound metabolic process;nucleobase-containing compou…
2.11968	0.772294	Q2G0Z2	SAOUHSC_00369	DNA-binding protein
3.05926	0.771341	Q2FZJ5	purE	N5-carboxyaminoimidazole ribonucleotide mutase (N5-CAIR mutase) (EC 5.4.99.18) (5-(carboxyamino)imidazole ribonucleotide mutase)	FUNCTION: Catalyzes the conversion of N5-carboxyaminoimidazole ribonucleotide (N5-CAIR) to 4-carboxy-5-aminoimidazole ribonucleotide (CAIR). {ECO:0000256|HAMAP-Rule:MF_01929}.	biosynthetic process;cellular metabolic process;cellular nitrogen compound metabolic process;cellular process;heterocycle metabolic process;metabolic process;nitrogen compound metabolic process;nucleobase-containing compound metabolic process;nucleobase-containing small molecule metabolic process;nucleotide metabolic process;primary metabolic process;small molecule metabolic process
2.89324	0.765993	Q2FZX0	nagD	Acid sugar phosphatase (EC 3.1.3.-)	FUNCTION: Catalyzes the dephosphorylation of 2-6 carbon acid sugars in vitro. {ECO:0000250|UniProtKB:Q99VE8}.
2.28226	0.763898	Q2FXQ3	SAOUHSC_01782	Nudix hydrolase domain-containing protein
1.57328	0.757704	Q2G131	SAOUHSC_00325	Efem/EfeO family lipoprotein
1.68546	0.756676	Q2FYL0	SAOUHSC_01430	PTS system glucose-specific EIIA component (EIIA-Glc) (EIII-Glc) (Glucose-specific phosphotransferase enzyme IIA component)	FUNCTION: The phosphoenolpyruvate-dependent sugar phosphotransferase system (sugar PTS), a major carbohydrate active transport system, catalyzes the phosphorylation of incoming sugar substrates concomitantly with their translocation across the cell membrane. The enzyme II complex composed of PtsG and Crr is involved in glucose transport. {ECO:0000256|ARBA:ARBA00037252}.	carbohydrate transport;establishment of localization;transport
2.0471	0.756082	Q2FY28	SAOUHSC_01645	Thiamine-binding protein domain-containing protein
1.91515	0.754819	Q2FZ86	sepF	Cell division protein SepF	FUNCTION: Cell division protein that is part of the divisome complex and is recruited early to the Z-ring. Probably stimulates Z-ring formation, perhaps through the cross-linking of FtsZ protofilaments. Its function overlaps with FtsA. {ECO:0000255|HAMAP-Rule:MF_01197}.	cellular component assembly;cellular component organization;cellular process;cytokinesis;reproduction
2.63661	0.754342	Q2G1L7	SAOUHSC_00105	Phosphonate ABC transporter, substrate-binding protein, putative		cellular process;establishment of localization;transmembrane transport;transport
3.43506	0.740144	Q2FY02	ybeY	Endoribonuclease YbeY (EC 3.1.-.-)	FUNCTION: Single strand-specific metallo-endoribonuclease involved in late-stage 70S ribosome quality control and in maturation of the 3' terminus of the 16S rRNA. {ECO:0000255|HAMAP-Rule:MF_00009}.	cellular metabolic process;cellular nitrogen compound metabolic process;cellular process;macromolecule metabolic process;metabolic process;nitrogen compound metabolic process;nucleobase-containing compound metabolic process;primary metabolic process;RNA metabolic process;RNA processing;rRNA processing
2.06594	0.726715	Q2G1Y7	SAOUHSC_01061	Uncharacterized protein
2.01063	0.723594	Q2FVX9	moaC	Cyclic pyranopterin monophosphate synthase (EC 4.6.1.17) (Molybdenum cofactor biosynthesis protein C)	FUNCTION: Catalyzes the conversion of (8S)-3',8-cyclo-7,8-dihydroguanosine 5'-triphosphate to cyclic pyranopterin monophosphate (cPMP). {ECO:0000255|HAMAP-Rule:MF_01224, ECO:0000269|PubMed:23627491}.	biosynthetic process;cellular aromatic compound metabolic process;cellular metabolic process;cellular nitrogen compound metabolic process;cellular process;cofactor metabolic process;heterocycle metabolic process;metabolic process;nitrogen compound metabolic process;prosthetic group metabolic process
2.17843	0.716228	Q2G064	pepT	Peptidase T (EC 3.4.11.4) (Aminotripeptidase) (Tripeptidase) (Tripeptide aminopeptidase)	FUNCTION: Cleaves the N-terminal amino acid of tripeptides. {ECO:0000255|HAMAP-Rule:MF_00550}.	catabolic process;cellular metabolic process;cellular process;metabolic process;peptide metabolic process
2.06977	0.707686	Q2FX14	SAOUHSC_02092	Aminopeptidase PepS, putative (EC 3.4.11.-)
2.687	0.698417	Q2FVQ2	SAOUHSC_02650	Uncharacterized lipoprotein SAOUHSC_02650
2.33863	0.697446	Q2FZ74	pyrC	Dihydroorotase (DHOase) (EC 3.5.2.3)	FUNCTION: Catalyzes the reversible cyclization of carbamoyl aspartate to dihydroorotate. {ECO:0000256|ARBA:ARBA00002368, ECO:0000256|HAMAP-Rule:MF_00220}.	biosynthetic process;cellular metabolic process;cellular nitrogen compound metabolic process;cellular process;heterocycle metabolic process;metabolic process;nitrogen compound metabolic process;nucleobase-containing compound metabolic process;nucleobase-containing small molecule metabolic process;nucleoside metabolic process;nucleotide metabolic process;primary metabolic process;small molecule me…
2.25011	0.697402	Q2FX05	map	Methionine aminopeptidase (MAP) (MetAP) (EC 3.4.11.18) (Peptidase M)	FUNCTION: Removes the N-terminal methionine from nascent proteins. The N-terminal methionine is often cleaved when the second residue in the primary sequence is small and uncharged (Met-Ala-, Cys, Gly, Pro, Ser, Thr, or Val). Requires deformylation of the N(alpha)-formylated initiator methionine before it can be hydrolyzed. {ECO:0000256|ARBA:ARBA00002521, ECO:0000256|HAMAP-Rule:MF_01974}.	cellular metabolic process;cellular process;macromolecule metabolic process;macromolecule modification;metabolic process;primary metabolic process;protein metabolic process;protein modification process
2.90957	0.684895	Q2G1I7	SAOUHSC_00135	DUF4242 domain-containing protein
2.88833	0.684203	Q2FW96	mtlD	Mannitol-1-phosphate 5-dehydrogenase (EC 1.1.1.17)		alcohol metabolic process;carbohydrate metabolic process;cellular metabolic process;cellular process;metabolic process;primary metabolic process;small molecule metabolic process
1.35387	0.674906	Q2FZZ0	SAOUHSC_00844	Lipoprotein
2.13438	0.664116	Q2FVW0	SAOUHSC_02581	DUF1641 domain-containing protein
2.54344	0.663733	P95689	serS	Serine--tRNA ligase (EC 6.1.1.11) (Seryl-tRNA synthetase) (SerRS) (Seryl-tRNA(Ser/Sec) synthetase)	FUNCTION: Catalyzes the attachment of serine to tRNA(Ser). Is also probably able to aminoacylate tRNA(Sec) with serine, to form the misacylated tRNA L-seryl-tRNA(Sec), which will be further converted into selenocysteinyl-tRNA(Sec). {ECO:0000269|PubMed:9565680}.	amine metabolic process;biosynthetic process;cellular amino acid metabolic process;cellular ketone metabolic process;cellular metabolic process;cellular nitrogen compound metabolic process;cellular process;macromolecule metabolic process;metabolic process;nitrogen compound metabolic process;nucleobase-containing compound metabolic process;organic acid metabolic process;primary metabolic process;R…
2.36685	0.662902	Q2FX90	SAOUHSC_01987	Glucosamine-6-phosphate isomerase
2.38178	0.660584	Q2FXB6	SAOUHSC_01949	Leader peptide-processing serine protease (EC 3.4.21.-)
3.29058	0.644993	Q2FVV9	SAOUHSC_02582	Putative formate dehydrogenase SAOUHSC_02582 (EC 1.17.1.9)		cellular ketone metabolic process;cellular metabolic process;cellular process;metabolic process;organic acid metabolic process;small molecule metabolic process
2.66355	0.639037	Q2G273	ureG	Urease accessory protein UreG	FUNCTION: Facilitates the functional incorporation of the urease nickel metallocenter. This process requires GTP hydrolysis, probably effectuated by UreG. {ECO:0000255|HAMAP-Rule:MF_01389}.	metabolic process;nitrogen compound metabolic process
1.53143	0.637434	Q2FVN2	SAOUHSC_02670	SHSP domain-containing protein
1.55837	0.608896	Q2FWD3	SAOUHSC_02366	Fructose-bisphosphate aldolase (EC 4.1.2.13) (Fructose-1,6-bisphosphate aldolase)	FUNCTION: Catalyzes the aldol condensation of dihydroxyacetone phosphate (DHAP or glycerone-phosphate) with glyceraldehyde 3-phosphate (G3P) to form fructose 1,6-bisphosphate (FBP) in gluconeogenesis and the reverse reaction in glycolysis. {ECO:0000256|ARBA:ARBA00002181}.	alcohol metabolic process;carbohydrate metabolic process;catabolic process;cellular metabolic process;cellular process;generation of precursor metabolites and energy;metabolic process;primary metabolic process;small molecule metabolic process
1.49678	0.598122	Q2G0K6	SAOUHSC_00554	SIS domain protein		carbohydrate metabolic process;metabolic process;primary metabolic process
2.44399	-0.590275	Q2FZV7	SAOUHSC_00878	Type II NADH:quinone oxidoreductase (EC 1.6.5.9) (NDH-2)	FUNCTION: Alternative, nonproton pumping NADH:quinone oxidoreductase that delivers electrons to the respiratory chain by oxidation of NADH and reduction of quinones, and contributes to the regeneration of NAD(+) (PubMed:26172206, PubMed:28801048). Can use DMN, a menaquinone analog, 2,3-dimethoxy-5,6-dimethyl-benzoquinone (DDB), an ubiquinone analog, or 2,3,5,6-tetramethyl-1,4-benzoquinone (Duroqu…
3.65373	-0.592746	Q2FZ02	miaB	tRNA-2-methylthio-N(6)-dimethylallyladenosine synthase (EC 2.8.4.3) ((Dimethylallyl)adenosine tRNA methylthiotransferase MiaB) (tRNA-i(6)A37 methylthiotransferase)	FUNCTION: Catalyzes the methylthiolation of N6-(dimethylallyl)adenosine (i(6)A), leading to the formation of 2-methylthio-N6-(dimethylallyl)adenosine (ms(2)i(6)A) at position 37 in tRNAs that read codons beginning with uridine. {ECO:0000255|HAMAP-Rule:MF_01864}.	cellular metabolic process;cellular nitrogen compound metabolic process;cellular process;macromolecule metabolic process;macromolecule modification;metabolic process;nitrogen compound metabolic process;nucleobase-containing compound metabolic process;primary metabolic process;RNA metabolic process;RNA modification;RNA processing;tRNA metabolic process;tRNA processing
2.78829	-0.59525	Q2FY54	SAOUHSC_01611	Dihydrolipoamide acetyltransferase component of pyruvate dehydrogenase complex (EC 2.3.1.-)	FUNCTION: The pyruvate dehydrogenase complex catalyzes the overall conversion of pyruvate to acetyl-CoA and CO(2). It contains multiple copies of three enzymatic components: pyruvate dehydrogenase (E1), dihydrolipoamide acetyltransferase (E2) and lipoamide dehydrogenase (E3). {ECO:0000256|ARBA:ARBA00025211}.
4.07381	-0.595269	Q2FZ82	ileS	Isoleucine--tRNA ligase (EC 6.1.1.5) (Isoleucyl-tRNA synthetase) (IleRS)	FUNCTION: Catalyzes the attachment of isoleucine to tRNA(Ile). As IleRS can inadvertently accommodate and process structurally similar amino acids such as valine, to avoid such errors it has two additional distinct tRNA(Ile)-dependent editing activities. One activity is designated as 'pretransfer' editing and involves the hydrolysis of activated Val-AMP. The other activity is designated 'posttran…	amine metabolic process;cellular amino acid metabolic process;cellular ketone metabolic process;cellular metabolic process;cellular nitrogen compound metabolic process;cellular process;macromolecule metabolic process;metabolic process;nitrogen compound metabolic process;nucleobase-containing compound metabolic process;organic acid metabolic process;primary metabolic process;RNA metabolic process;…
1.77034	-0.595441	Q2FYV1	SAOUHSC_01323	Cof-type HAD-IIB family hydrolase
3.13753	-0.595505	Q2FV77	SAOUHSC_02859	3-hydroxy-3-methylglutaryl coenzyme A reductase (HMG-CoA reductase) (EC 1.1.1.88)		cellular metabolic process;cellular nitrogen compound metabolic process;cellular process;cofactor metabolic process;heterocycle metabolic process;metabolic process;nitrogen compound metabolic process;nucleobase-containing compound metabolic process;nucleobase-containing small molecule metabolic process;nucleoside metabolic process;nucleotide metabolic process;primary metabolic process;small molec…
2.29531	-0.596135	Q2FXT3	ruvA	Holliday junction branch migration complex subunit RuvA	FUNCTION: The RuvA-RuvB-RuvC complex processes Holliday junction (HJ) DNA during genetic recombination and DNA repair, while the RuvA-RuvB complex plays an important role in the rescue of blocked DNA replication forks via replication fork reversal (RFR). RuvA specifically binds to HJ cruciform DNA, conferring on it an open structure. The RuvB hexamer acts as an ATP-dependent pump, pulling dsDNA i…	cell communication;cellular metabolic process;cellular nitrogen compound metabolic process;cellular process;DNA metabolic process;DNA recombination;DNA repair;macromolecule metabolic process;metabolic process;nitrogen compound metabolic process;nucleobase-containing compound metabolic process;primary metabolic process;response to DNA damage stimulus;response to external stimulus;response to extra…
3.47009	-0.596263	Q2G235	SAOUHSC_02133	Nicotinate phosphoribosyltransferase (EC 6.3.4.21)	FUNCTION: Catalyzes the first step in the biosynthesis of NAD from nicotinic acid, the ATP-dependent synthesis of beta-nicotinate D-ribonucleotide from nicotinate and 5-phospho-D-ribose 1-phosphate. {ECO:0000256|RuleBase:RU365100}.	biosynthetic process;cellular metabolic compound salvage;cellular metabolic process;cellular nitrogen compound metabolic process;cellular process;cofactor metabolic process;heterocycle metabolic process;metabolic process;nitrogen compound metabolic process;nucleobase-containing compound metabolic process;nucleobase-containing small molecule metabolic process;nucleotide metabolic process;primary m…
3.09426	-0.596265	Q2FZS8	clpB	Chaperone protein ClpB	FUNCTION: Part of a stress-induced multi-chaperone system, it is involved in the recovery of the cell from heat-induced damage, in cooperation with DnaK, DnaJ and GrpE. Acts before DnaK, in the processing of protein aggregates. Protein binding stimulates the ATPase activity; ATP hydrolysis unfolds the denatured protein aggregates, which probably helps expose new hydrophobic binding sites on the s…	macromolecule metabolic process;metabolic process;primary metabolic process;protein maturation;protein metabolic process;response to abiotic stimulus;response to heat;response to stimulus;response to stress
3.10021	-0.596469	Q2FW18	rplE	Large ribosomal subunit protein uL5 (50S ribosomal protein L5)	FUNCTION: This is one of the proteins that bind and probably mediate the attachment of the 5S RNA into the large ribosomal subunit, where it forms part of the central protuberance. In the 70S ribosome it contacts protein S13 of the 30S subunit (bridge B1b), connecting the 2 subunits; this bridge is implicated in subunit movement. Contacts the P site tRNA; the 5S rRNA and some of its associated pr…	biosynthetic process;cellular metabolic process;cellular process;macromolecule metabolic process;metabolic process;primary metabolic process;protein metabolic process;translation
3.73208	-0.596483	Q2FZR9	SAOUHSC_00921	3-oxoacyl-[acyl-carrier-protein] synthase 2 (EC 2.3.1.179)	FUNCTION: Involved in the type II fatty acid elongation cycle. Catalyzes the elongation of a wide range of acyl-ACP by the addition of two carbons from malonyl-ACP to an acyl acceptor. Can efficiently catalyze the conversion of palmitoleoyl-ACP (cis-hexadec-9-enoyl-ACP) to cis-vaccenoyl-ACP (cis-octadec-11-enoyl-ACP), an essential step in the thermal regulation of fatty acid composition. {ECO:000…	biosynthetic process;cellular ketone metabolic process;cellular lipid metabolic process;cellular metabolic process;cellular process;lipid metabolic process;metabolic process;organic acid metabolic process;primary metabolic process;small molecule metabolic process
2.94249	-0.598448	Q2FZ08	rny	Ribonuclease Y (RNase Y) (EC 3.1.-.-) (Conserved virulence factor A)	FUNCTION: Endoribonuclease that initiates mRNA decay (By similarity). In vitro, catalyzes the hydrolysis of both 2',3'-cyclic AMP and 2',3'-cyclic GMP into 3'-AMP and 3'-GMP, respectively, at the 3'-terminal of RNA. Activates sarZ and agr operon resulting in the expression of virulence genes such as hemolysin, DNase and protease. Contributes to virulence in both silkworm-infection model and mice.…	catabolic process;cellular metabolic process;cellular nitrogen compound metabolic process;cellular process;macromolecule metabolic process;metabolic process;mRNA metabolic process;multi-organism process;nitrogen compound metabolic process;nucleobase-containing compound metabolic process;pathogenesis;primary metabolic process;RNA catabolic process;RNA metabolic process
2.66368	-0.60169	Q2FY27	SAOUHSC_01646	Glucokinase (EC 2.7.1.2) (Glucose kinase)		alcohol metabolic process;carbohydrate metabolic process;catabolic process;cellular metabolic process;cellular process;generation of precursor metabolites and energy;metabolic process;primary metabolic process;small molecule metabolic process
2.93665	-0.604607	Q2FYJ0	SAOUHSC_01455	Dynamin N-terminal domain-containing protein
2.94674	-0.605147	Q2G0F3	SAOUHSC_00616	AB hydrolase-1 domain-containing protein
3.11577	-0.607538	O06446	secA1	Protein translocase subunit SecA 1 (EC 7.4.2.8)	FUNCTION: Part of the Sec protein translocase complex. Interacts with the SecYEG preprotein conducting channel. Has a central role in coupling the hydrolysis of ATP to the transfer of proteins into and across the cell membrane, serving as an ATP-driven molecular motor driving the stepwise translocation of polypeptide chains across the membrane. {ECO:0000255|HAMAP-Rule:MF_01382}.	cellular process;establishment of localization;protein targeting;protein transport;transmembrane transport;transport
2.07065	-0.61364	Q2FY00	SAOUHSC_01675	Iron transporter
2.39966	-0.614925	Q2G0L8	SAOUHSC_00542	Cof-type HAD-IIB family hydrolase
3.17532	-0.614957	Q2FVZ4	femX	Lipid II:glycine glycyltransferase (EC 2.3.2.16) (Factor essential for expression of methicillin resistance X)	FUNCTION: Catalyzes the incorporation of the first glycine of the pentaglycine interpeptide bridge, which is characteristic of the S.aureus peptidoglycan. This glycine is added to the epsilon-amino group of the L-lysine of the membrane-bound lipid II intermediate (GlcNAc-(beta-1,4)-N-acetylmuramic acid(-L-Ala-D-iGln-L-Lys-D-Ala-D-Ala)-pyrophosphoryl-undecaprenol), using glycyl-tRNA(Gly) as donor,…	amine metabolic process;biological regulation;biosynthetic process;carbohydrate metabolic process;cell wall organization;cell wall organization or biogenesis;cellular cell wall organization or biogenesis;cellular metabolic process;cellular process;macromolecule metabolic process;metabolic process;nitrogen compound metabolic process;polysaccharide metabolic process;primary metabolic process;respon…
2.44856	-0.615293	Q2G2G4	SAOUHSC_01055	Inositol monophosphatase family protein, putative		cellular lipid metabolic process;cellular metabolic process;cellular process;lipid metabolic process;metabolic process;phosphorus metabolic process;primary metabolic process
2.78722	-0.615753	Q2G2D2	nusA	Transcription termination/antitermination protein NusA	FUNCTION: Participates in both transcription termination and antitermination. {ECO:0000256|HAMAP-Rule:MF_00945}.	biological regulation;biosynthetic process;cellular metabolic process;cellular nitrogen compound metabolic process;cellular process;macromolecule metabolic process;metabolic process;nitrogen compound metabolic process;nucleobase-containing compound metabolic process;primary metabolic process;RNA metabolic process;transcription termination, DNA-dependent
3.16446	-0.617278	Q2FZF6	SAOUHSC_01074	Uncharacterized protein		cellular metabolic process;cellular nitrogen compound metabolic process;cellular process;macromolecule metabolic process;macromolecule modification;metabolic process;nitrogen compound metabolic process;nucleobase-containing compound metabolic process;one-carbon metabolic process;primary metabolic process;RNA metabolic process;RNA modification;RNA processing;rRNA processing;small molecule metaboli…
2.67779	-0.620441	Q2G2M6	cysS	Cysteine--tRNA ligase (EC 6.1.1.16) (Cysteinyl-tRNA synthetase) (CysRS)		amine metabolic process;cellular amino acid metabolic process;cellular ketone metabolic process;cellular metabolic process;cellular nitrogen compound metabolic process;cellular process;macromolecule metabolic process;metabolic process;nitrogen compound metabolic process;nucleobase-containing compound metabolic process;organic acid metabolic process;primary metabolic process;RNA metabolic process;…
2.88646	-0.622662	Q2FZG9	rnj1	Ribonuclease J 1 (RNase J1) (EC 3.1.-.-)	FUNCTION: An RNase that has 5'-3' exonuclease and endonuclease activity, with the exonuclease activity probably being most important in vivo. Involved in maturation of 16S rRNA, rnpB (the RNA component of RNase P) maturation and degradation, and mRNA maturation and/or decay. This subunit has the exonuclease activity. {ECO:0000269|PubMed:24586213}.	cellular metabolic process;cellular nitrogen compound metabolic process;cellular process;macromolecule metabolic process;metabolic process;mRNA metabolic process;mRNA processing;nitrogen compound metabolic process;nucleobase-containing compound metabolic process;primary metabolic process;RNA metabolic process;RNA processing;rRNA processing
2.51481	-0.625249	Q2FX00	SAOUHSC_02106	Lipid II isoglutaminyl synthase (glutamine-hydrolyzing) subunit GatD (EC 6.3.5.13) (Lipid II isoglutaminyl synthase glutaminase subunit) (EC 3.5.1.2)	FUNCTION: The lipid II isoglutaminyl synthase complex catalyzes the formation of alpha-D-isoglutamine in the cell wall lipid II stem peptide. The GatD subunit catalyzes the hydrolysis of glutamine to glutamate and ammonia. The resulting ammonia molecule is channeled to the active site of MurT. {ECO:0000256|HAMAP-Rule:MF_02213}.	biosynthetic process;cellular metabolic process;cellular nitrogen compound metabolic process;cellular process;cofactor metabolic process;heterocycle metabolic process;metabolic process;nitrogen compound metabolic process;small molecule metabolic process;vitamin metabolic process
1.7657	-0.628175	Q2FXM6	accD	Acetyl-coenzyme A carboxylase carboxyl transferase subunit beta (ACCase subunit beta) (Acetyl-CoA carboxylase carboxyltransferase subunit beta) (EC 2.1.3.15)	FUNCTION: Component of the acetyl coenzyme A carboxylase (ACC) complex. Biotin carboxylase (BC) catalyzes the carboxylation of biotin on its carrier protein (BCCP) and then the CO(2) group is transferred by the transcarboxylase to acetyl-CoA to form malonyl-CoA. {ECO:0000255|HAMAP-Rule:MF_01395}.	biosynthetic process;cellular ketone metabolic process;cellular lipid metabolic process;cellular metabolic process;cellular process;lipid metabolic process;metabolic process;organic acid metabolic process;primary metabolic process;small molecule metabolic process
3.22277	-0.628894	Q2G2C1	SAOUHSC_01064	Pyruvate carboxylase (EC 6.4.1.1)	FUNCTION: Catalyzes a 2-step reaction, involving the ATP-dependent carboxylation of the covalently attached biotin in the first step and the transfer of the carboxyl group to pyruvate in the second. {ECO:0000256|PIRNR:PIRNR001594}.	alcohol metabolic process;biosynthetic process;carbohydrate metabolic process;cellular metabolic process;cellular process;metabolic process;primary metabolic process;small molecule metabolic process
2.66478	-0.629976	Q2FWE5	glyA	Serine hydroxymethyltransferase (SHMT) (Serine methylase) (EC 2.1.2.1)	FUNCTION: Catalyzes the reversible interconversion of serine and glycine with tetrahydrofolate (THF) serving as the one-carbon carrier. This reaction serves as the major source of one-carbon groups required for the biosynthesis of purines, thymidylate, methionine, and other important biomolecules. Also exhibits THF-independent aldolase activity toward beta-hydroxyamino acids, producing glycine an…	amine metabolic process;biosynthetic process;cellular amino acid metabolic process;cellular aromatic compound metabolic process;cellular ketone metabolic process;cellular metabolic process;cellular nitrogen compound metabolic process;cellular process;cofactor metabolic process;heterocycle metabolic process;metabolic process;nitrogen compound metabolic process;one-carbon metabolic process;organic …
2.92745	-0.631497	Q2G1W4	metK	S-adenosylmethionine synthase (AdoMet synthase) (EC 2.5.1.6) (MAT) (Methionine adenosyltransferase)	FUNCTION: Catalyzes the formation of S-adenosylmethionine (AdoMet) from methionine and ATP. The overall synthetic reaction is composed of two sequential steps, AdoMet formation and the subsequent tripolyphosphate hydrolysis which occurs prior to release of AdoMet from the enzyme. {ECO:0000255|HAMAP-Rule:MF_00086}.	amine metabolic process;biosynthetic process;cellular amino acid metabolic process;cellular ketone metabolic process;cellular metabolic process;cellular nitrogen compound metabolic process;cellular process;cofactor metabolic process;heterocycle metabolic process;metabolic process;nitrogen compound metabolic process;nucleobase-containing compound metabolic process;nucleobase-containing small molec…
3.39593	-0.631872	Q2FWJ5	SAOUHSC_02297	S1 RNA binding domain protein		cellular metabolic process;cellular nitrogen compound metabolic process;cellular process;metabolic process;nitrogen compound metabolic process;nucleobase-containing compound metabolic process;primary metabolic process
2.27183	-0.632989	Q2G0N7	SAOUHSC_00523	Methyltransferase small domain-containing protein
1.87539	-0.635063	Q2FYU1	lexA	LexA repressor (EC 3.4.21.88)	FUNCTION: Represses a number of genes involved in the response to DNA damage (SOS response), including recA and lexA. In the presence of single-stranded DNA, RecA interacts with LexA causing an autocatalytic cleavage which disrupts the DNA-binding part of LexA, leading to derepression of the SOS regulon and eventually DNA repair. {ECO:0000255|HAMAP-Rule:MF_00015}.	biological regulation;biosynthetic process;cell communication;cellular metabolic process;cellular nitrogen compound metabolic process;cellular process;DNA metabolic process;DNA repair;DNA replication;macromolecule metabolic process;metabolic process;nitrogen compound metabolic process;nucleobase-containing compound metabolic process;primary metabolic process;response to DNA damage stimulus;respon…
3.17127	-0.636518	Q2FZY7	SAOUHSC_00847	ABC transporter, ATP-binding protein, putative		establishment of localization;transport
3.20819	-0.638276	Q2FXM5	SAOUHSC_01810	NADP-dependent malic enzyme, putative		cellular ketone metabolic process;cellular metabolic process;cellular process;metabolic process;organic acid metabolic process;small molecule metabolic process
3.04929	-0.64137	Q2FXQ7	clpX	ATP-dependent Clp protease ATP-binding subunit ClpX	FUNCTION: ATP-dependent specificity component of the Clp protease. It directs the protease to specific substrates. Can perform chaperone functions in the absence of ClpP. {ECO:0000255|HAMAP-Rule:MF_00175}.	cellular metabolic process;cellular process;macromolecule metabolic process;metabolic process;primary metabolic process;protein folding;protein metabolic process
1.84802	-0.641438	Q2FZ16	SAOUHSC_01255	Peptidase M16 C-terminal domain-containing protein
2.38031	-0.643152	Q2FXL6	SAOUHSC_01819	Putative universal stress protein SAOUHSC_01819		response to stimulus;response to stress
1.70195	-0.648452	Q2FWJ0	SAOUHSC_02302	SigmaB regulation protein RsbU, putative		cellular metabolic process;cellular process;macromolecule metabolic process;macromolecule modification;metabolic process;phosphorus metabolic process;primary metabolic process;protein metabolic process;protein modification process;protein phosphorylation
4.62746	-0.649748	O07325	ftsA	Cell division protein FtsA	FUNCTION: Cell division protein that is involved in the assembly of the Z ring. May serve as a membrane anchor for the Z ring. {ECO:0000255|HAMAP-Rule:MF_02033}.	biological regulation;cell cycle;cell division;cellular process
1.42868	-0.651156	Q2FX09	SAOUHSC_02098	Response regulator protein VraR	FUNCTION: Member of the two-component regulatory system VraS/VraR involved in the control of the cell wall peptidoglycan biosynthesis. Upon cellular stress, the histidine kinase VraS transfers the phosphoryl group onto VraR. Upon phosphorylation, VraR dimerizes at the N-terminal domain. In turn, phosphorylation-induced dimerization expand and enhance the VraR binding to its own promoter leading t…	biological regulation;biosynthetic process;cellular metabolic process;cellular nitrogen compound metabolic process;cellular process;macromolecule metabolic process;metabolic process;nitrogen compound metabolic process;nucleobase-containing compound metabolic process;primary metabolic process;response to stimulus;RNA metabolic process;signal transduction
3.58546	-0.651172	Q2G0R1	SAOUHSC_00485	Hypoxanthine phosphoribosyltransferase (EC 2.4.2.8)	FUNCTION: Purine salvage pathway enzyme that catalyzes the transfer of the ribosyl-5-phosphate group from 5-phospho-alpha-D-ribose 1-diphosphate (PRPP) to the N9 position of the 6-oxopurines hypoxanthine and guanine to form the corresponding ribonucleotides IMP (inosine 5'-monophosphate) and GMP (guanosine 5'-monophosphate), with the release of PPi. {ECO:0000256|ARBA:ARBA00002049}.	biosynthetic process;cellular metabolic compound salvage;cellular metabolic process;cellular nitrogen compound metabolic process;cellular process;heterocycle metabolic process;metabolic process;nitrogen compound metabolic process;nucleobase-containing compound metabolic process;nucleobase-containing small molecule metabolic process;nucleoside metabolic process;primary metabolic process;purine-con…
4.27085	-0.655354	Q2G1R9	metG	Methionine--tRNA ligase (EC 6.1.1.10) (Methionyl-tRNA synthetase) (MetRS)	FUNCTION: Is required not only for elongation of protein synthesis but also for the initiation of all mRNA translation through initiator tRNA(fMet) aminoacylation. {ECO:0000256|ARBA:ARBA00003314, ECO:0000256|HAMAP-Rule:MF_01228}.	amine metabolic process;cellular amino acid metabolic process;cellular ketone metabolic process;cellular metabolic process;cellular nitrogen compound metabolic process;cellular process;macromolecule metabolic process;metabolic process;nitrogen compound metabolic process;nucleobase-containing compound metabolic process;organic acid metabolic process;primary metabolic process;RNA metabolic process;…
1.51484	-0.657897	Q2G257	SAOUHSC_01477	Zinc metallopeptidase
3.56814	-0.661267	Q2FY52	SAOUHSC_01613	2-oxoisovalerate dehydrogenase subunit alpha (EC 1.2.4.4) (Branched-chain alpha-keto acid dehydrogenase E1 component alpha chain)	FUNCTION: The branched-chain alpha-keto dehydrogenase complex catalyzes the overall conversion of alpha-keto acids to acyl-CoA and CO(2). It contains multiple copies of three enzymatic components: branched-chain alpha-keto acid decarboxylase (E1), lipoamide acyltransferase (E2) and lipoamide dehydrogenase (E3). {ECO:0000256|RuleBase:RU365014}.
1.93176	-0.662068	Q2FWW9	SAOUHSC_02152	ABC transporter, ATP-binding protein, putative
2.82113	-0.663244	Q2FVS7	SAOUHSC_02614	Aldose 1-epimerase (Galactose mutarotase) (Type-1 mutarotase)		carbohydrate metabolic process;metabolic process;primary metabolic process
3.05614	-0.663573	Q2FWE7	atpH	ATP synthase subunit delta (ATP synthase F(1) sector subunit delta) (F-type ATPase subunit delta) (F-ATPase subunit delta)	FUNCTION: F(1)F(0) ATP synthase produces ATP from ADP in the presence of a proton or sodium gradient. F-type ATPases consist of two structural domains, F(1) containing the extramembraneous catalytic core and F(0) containing the membrane proton channel, linked together by a central stalk and a peripheral stalk. During catalysis, ATP synthesis in the catalytic domain of F(1) is coupled via a rotary…	biosynthetic process;cellular metabolic process;cellular nitrogen compound metabolic process;cellular process;establishment of localization;heterocycle metabolic process;hydrogen transport;ion transport;metabolic process;nitrogen compound metabolic process;nucleobase-containing compound metabolic process;nucleobase-containing small molecule metabolic process;nucleotide metabolic process;primary m…
2.81922	-0.66409	Q2G0V7	SAOUHSC_00417	Serine aminopeptidase S33 domain-containing protein
1.64349	-0.664918	Q2FWD2	SAOUHSC_02367	DUF2529 domain-containing protein
3.79343	-0.668099	Q2G2Q2	SAOUHSC_01249	Riboflavin biosynthesis protein [Includes: Riboflavin kinase (EC 2.7.1.26) (Flavokinase); FMN adenylyltransferase (EC 2.7.7.2) (FAD pyrophosphorylase) (FAD synthase)]		biosynthetic process;cellular metabolic process;cellular nitrogen compound metabolic process;cellular process;cofactor metabolic process;heterocycle metabolic process;metabolic process;nitrogen compound metabolic process;nucleobase-containing compound metabolic process;nucleobase-containing small molecule metabolic process;nucleotide metabolic process;primary metabolic process;small molecule meta…
3.6277	-0.668196	Q2G111	rpsR	Small ribosomal subunit protein bS18 (30S ribosomal protein S18)	FUNCTION: Binds as a heterodimer with protein bS6 to the central domain of the 16S rRNA, where it helps stabilize the platform of the 30S subunit. {ECO:0000255|HAMAP-Rule:MF_00270}.	biosynthetic process;cellular metabolic process;cellular process;macromolecule metabolic process;metabolic process;primary metabolic process;protein metabolic process;translation
2.92929	-0.672517	Q2FW16	rplN	Large ribosomal subunit protein uL14 (50S ribosomal protein L14)	FUNCTION: Binds to 23S rRNA. Forms part of two intersubunit bridges in the 70S ribosome. {ECO:0000255|HAMAP-Rule:MF_01367}.	biosynthetic process;cellular metabolic process;cellular process;macromolecule metabolic process;metabolic process;primary metabolic process;protein metabolic process;translation
2.81379	-0.67649	Q2FY50	SAOUHSC_01615	DNA repair protein RecN (Recombination protein N)	FUNCTION: May be involved in recombinational repair of damaged DNA. {ECO:0000256|ARBA:ARBA00003618, ECO:0000256|PIRNR:PIRNR003128}.	cellular metabolic process;cellular nitrogen compound metabolic process;cellular process;DNA metabolic process;DNA recombination;DNA repair;macromolecule metabolic process;metabolic process;nitrogen compound metabolic process;nucleobase-containing compound metabolic process;primary metabolic process;response to DNA damage stimulus;response to stimulus;response to stress
4.52471	-0.677482	Q2FV16	mqo	Probable malate:quinone oxidoreductase (EC 1.1.5.4) (MQO) (Malate dehydrogenase [quinone])		catabolic process;cellular metabolic process;cellular process;cofactor metabolic process;metabolic process
3.32831	-0.680637	Q2FX95	SAOUHSC_01982	Ribosomal large subunit pseudouridine synthase, RluD subfamily, putative (EC 4.2.1.70)
3.34326	-0.682419	Q2G0R0	ftsH	ATP-dependent zinc metalloprotease FtsH (EC 3.4.24.-)	FUNCTION: Acts as a processive, ATP-dependent zinc metallopeptidase for both cytoplasmic and membrane proteins. Plays a role in the quality control of integral membrane proteins. {ECO:0000256|HAMAP-Rule:MF_01458}.	catabolic process;macromolecule metabolic process;metabolic process;primary metabolic process;protein catabolic process;protein metabolic process
4.16735	-0.682941	Q2G0I8	SAOUHSC_00577	mevalonate kinase (EC 2.7.1.36)		biosynthetic process;cellular lipid metabolic process;cellular metabolic process;cellular process;lipid metabolic process;metabolic process;primary metabolic process
2.1393	-0.683078	Q2FVN6	SAOUHSC_02666	DUF4889 domain-containing protein
2.7258	-0.683309	Q2FY49	argR	Arginine repressor	FUNCTION: Regulates arginine biosynthesis genes. {ECO:0000255|HAMAP-Rule:MF_00173}.	amine metabolic process;biosynthetic process;cellular amino acid metabolic process;cellular component assembly;cellular component organization;cellular ketone metabolic process;cellular metabolic process;cellular nitrogen compound metabolic process;cellular process;macromolecular complex assembly;macromolecule metabolic process;metabolic process;nitrogen compound metabolic process;nucleobase-cont…
3.79288	-0.685379	Q2FYJ1	SAOUHSC_01454	5'-3' exonuclease domain-containing protein
4.08264	-0.686525	Q2FY53	SAOUHSC_01612	2-oxoisovalerate dehydrogenase, E1 component, beta subunit, putative (EC 1.2.4.1)
3.5202	-0.687171	Q2FZ92	murD	UDP-N-acetylmuramoylalanine--D-glutamate ligase (EC 6.3.2.9) (D-glutamic acid-adding enzyme) (UDP-N-acetylmuramoyl-L-alanyl-D-glutamate synthetase)	FUNCTION: Cell wall formation (PubMed:20659527). Catalyzes the addition of glutamate to the nucleotide precursor UDP-N-acetylmuramoyl-L-alanine (UMA) (PubMed:20659527). {ECO:0000269|PubMed:20659527}.	amine metabolic process;biological regulation;biosynthetic process;carbohydrate metabolic process;cell cycle;cell division;cell wall organization;cell wall organization or biogenesis;cellular cell wall organization or biogenesis;cellular metabolic process;cellular process;macromolecule metabolic process;metabolic process;nitrogen compound metabolic process;polysaccharide metabolic process;primary…
2.82175	-0.688258	Q2FXI2	trmB	tRNA (guanine-N(7)-)-methyltransferase (EC 2.1.1.33) (tRNA (guanine(46)-N(7))-methyltransferase) (tRNA(m7G46)-methyltransferase)	FUNCTION: Catalyzes the formation of N(7)-methylguanine at position 46 (m7G46) in tRNA. {ECO:0000255|HAMAP-Rule:MF_01057}.
1.96875	-0.690377	Q2G2X2	SAOUHSC_00645	Glycerol-3-phosphate cytidylyltransferase (GCT) (GCTase) (Gro-PCT) (EC 2.7.7.39) (CDP-glycerol pyrophosphorylase)	FUNCTION: Catalyzes the transfer of the cytidylyl group of CTP to sn-glycerol 3-phosphate so the activated glycerol 3-phosphate can be used for teichoic acid synthesis, via incorporation into both the linkage unit by TarB and TarF. {ECO:0000269|PubMed:12637027}.	biosynthetic process;carbohydrate metabolic process;cell wall organization or biogenesis;cellular cell wall organization or biogenesis;cellular metabolic process;cellular process;macromolecule metabolic process;metabolic process;organic acid metabolic process;polysaccharide metabolic process;primary metabolic process;small molecule metabolic process
2.18943	-0.690528	Q2G238	SAOUHSC_00707	Tagatose-6-phosphate kinase (EC 2.7.1.144)	FUNCTION: Catalyzes the ATP-dependent phosphorylation of fructose-l-phosphate to fructose-l,6-bisphosphate. {ECO:0000256|RuleBase:RU369061}.	alcohol metabolic process;carbohydrate metabolic process;catabolic process;cellular metabolic process;cellular process;metabolic process;nitrogen compound metabolic process;oligosaccharide metabolic process;primary metabolic process;small molecule metabolic process
2.87012	-0.691911	Q2FXT6	tgt	Queuine tRNA-ribosyltransferase (EC 2.4.2.29) (Guanine insertion enzyme) (tRNA-guanine transglycosylase)	FUNCTION: Catalyzes the base-exchange of a guanine (G) residue with the queuine precursor 7-aminomethyl-7-deazaguanine (PreQ1) at position 34 (anticodon wobble position) in tRNAs with GU(N) anticodons (tRNA-Asp, -Asn, -His and -Tyr). Catalysis occurs through a double-displacement mechanism. The nucleophile active site attacks the C1' of nucleotide 34 to detach the guanine base from the RNA, formi…	biosynthetic process;cellular metabolic process;cellular nitrogen compound metabolic process;cellular process;heterocycle metabolic process;macromolecule metabolic process;macromolecule modification;metabolic process;nitrogen compound metabolic process;nucleobase-containing compound metabolic process;nucleobase-containing small molecule metabolic process;nucleoside metabolic process;primary metab…
3.0933	-0.702406	Q2FZF9	SAOUHSC_01071	Glycerophosphoryl diester phosphodiesterase, putative (EC 3.1.4.46)		alcohol metabolic process;carbohydrate metabolic process;cellular metabolic process;cellular process;lipid metabolic process;metabolic process;primary metabolic process;small molecule metabolic process
4.05847	-0.702408	Q2FZC6	murI	Glutamate racemase (EC 5.1.1.3)	FUNCTION: Provides the (R)-glutamate required for cell wall biosynthesis. {ECO:0000255|HAMAP-Rule:MF_00258}.	amine metabolic process;biological regulation;biosynthetic process;carbohydrate metabolic process;cell wall organization;cell wall organization or biogenesis;cellular cell wall organization or biogenesis;cellular metabolic process;cellular process;macromolecule metabolic process;metabolic process;nitrogen compound metabolic process;polysaccharide metabolic process;primary metabolic process
1.6089	-0.703434	Q2FUQ4	rsmG	Ribosomal RNA small subunit methyltransferase G (EC 2.1.1.-) (16S rRNA 7-methylguanosine methyltransferase) (16S rRNA m7G methyltransferase)	FUNCTION: Specifically methylates the N7 position of guanine in position 535 of 16S rRNA. {ECO:0000255|HAMAP-Rule:MF_00074}.
2.128	-0.704194	Q2FY06	era	GTPase Era	FUNCTION: An essential GTPase that binds both GDP and GTP, with rapid nucleotide exchange. Plays a role in 16S rRNA processing and 30S ribosomal subunit biogenesis and possibly also in cell cycle regulation and energy metabolism. {ECO:0000255|HAMAP-Rule:MF_00367}.	cellular process;ribosomal small subunit biogenesis
2.75459	-0.704697	Q2G0R9	pth	Peptidyl-tRNA hydrolase (PTH) (EC 3.1.1.29) (SaPth)	FUNCTION: The natural substrate for this enzyme may be peptidyl-tRNAs which drop off the ribosome during protein synthesis. {ECO:0000255|HAMAP-Rule:MF_00083}.	biosynthetic process;cellular metabolic process;cellular process;macromolecule metabolic process;metabolic process;primary metabolic process;protein metabolic process;translation
4.20688	-0.707588	Q2FXY7	lepA	Elongation factor 4 (EF-4) (EC 3.6.5.n1) (Ribosomal back-translocase LepA)	FUNCTION: Required for accurate and efficient protein synthesis under certain stress conditions. May act as a fidelity factor of the translation reaction, by catalyzing a one-codon backward translocation of tRNAs on improperly translocated ribosomes. Back-translocation proceeds from a post-translocation (POST) complex to a pre-translocation (PRE) complex, thus giving elongation factor G a second …	biological regulation;regulation of translation
1.47344	-0.709033	Q2FVW3	SAOUHSC_02579	FAD-binding domain-containing protein
4.14509	-0.709095	Q2G0Q3	lysS	Lysine--tRNA ligase (EC 6.1.1.6) (Lysyl-tRNA synthetase) (LysRS)		amine metabolic process;cellular amino acid metabolic process;cellular ketone metabolic process;cellular metabolic process;cellular nitrogen compound metabolic process;cellular process;macromolecule metabolic process;metabolic process;nitrogen compound metabolic process;nucleobase-containing compound metabolic process;organic acid metabolic process;primary metabolic process;RNA metabolic process;…
4.41331	-0.711426	Q2G0Y9	xpt	Xanthine phosphoribosyltransferase (XPRTase) (EC 2.4.2.22)	FUNCTION: Converts the preformed base xanthine, a product of nucleic acid breakdown, to xanthosine 5'-monophosphate (XMP), so it can be reused for RNA or DNA synthesis. {ECO:0000255|HAMAP-Rule:MF_01184}.	biosynthetic process;cellular aromatic compound metabolic process;cellular metabolic compound salvage;cellular metabolic process;cellular nitrogen compound metabolic process;cellular process;heterocycle metabolic process;metabolic process;nitrogen compound metabolic process;nucleobase-containing compound metabolic process;nucleobase-containing small molecule metabolic process;nucleoside metabolic…
2.08855	-0.711576	Q2FYK5	thyA	Thymidylate synthase (TS) (TSase) (EC 2.1.1.45)	FUNCTION: Catalyzes the reductive methylation of 2'-deoxyuridine-5'-monophosphate (dUMP) to 2'-deoxythymidine-5'-monophosphate (dTMP) while utilizing 5,10-methylenetetrahydrofolate (mTHF) as the methyl donor and reductant in the reaction, yielding dihydrofolate (DHF) as a by-product. This enzymatic reaction provides an intracellular de novo source of dTMP, an essential precursor for DNA biosynthe…	biosynthetic process;cellular metabolic process;cellular nitrogen compound metabolic process;cellular process;heterocycle metabolic process;metabolic process;nitrogen compound metabolic process;nucleobase-containing compound metabolic process;nucleobase-containing small molecule metabolic process;nucleotide metabolic process;primary metabolic process;small molecule metabolic process
2.51271	-0.713219	Q2G1C2	SAOUHSC_00222	Teichoic acid ribitol-phosphate polymerase TarK (EC 2.7.8.14) (Poly(ribitol phosphate) polymerase TarK) (Ribitol-phosphate polymerase TarK) (Tar polymerase TarK)	FUNCTION: Can catalyze the polymerization of the main chain of the major teichoic acid by sequential transfer of ribitol phosphate units from CDP-ribitol to the second glycerol phosphate attached to the disaccharide linkage unit. {ECO:0000269|PubMed:18556787, ECO:0000269|PubMed:21035733}.
1.34591	-0.71495	Q2FXT7	SAOUHSC_01747	Preprotein translocase, YajC subunit
3.32207	-0.716165	Q2FYU4	guaC	GMP reductase (EC 1.7.1.7) (Guanosine 5'-monophosphate oxidoreductase) (Guanosine monophosphate reductase)	FUNCTION: Catalyzes the irreversible NADPH-dependent deamination of GMP to IMP. It functions in the conversion of nucleobase, nucleoside and nucleotide derivatives of G to A nucleotides, and in maintaining the intracellular balance of A and G nucleotides. {ECO:0000255|HAMAP-Rule:MF_01511}.	cellular metabolic process;cellular nitrogen compound metabolic process;cellular process;heterocycle metabolic process;metabolic process;nitrogen compound metabolic process;nucleobase-containing compound metabolic process;nucleobase-containing small molecule metabolic process;nucleotide metabolic process;primary metabolic process;small molecule metabolic process
1.92236	-0.718184	Q2FW39	rpsI	Small ribosomal subunit protein uS9 (30S ribosomal protein S9)		biosynthetic process;cellular metabolic process;cellular process;macromolecule metabolic process;metabolic process;primary metabolic process;protein metabolic process;translation
2.60915	-0.720712	Q2FYF4	SAOUHSC_01497	L-asparaginase, putative (EC 3.5.1.1)		amine metabolic process;cellular amino acid metabolic process;cellular ketone metabolic process;cellular metabolic process;cellular nitrogen compound metabolic process;cellular process;metabolic process;nitrogen compound metabolic process;organic acid metabolic process;primary metabolic process;small molecule metabolic process
2.76331	-0.723548	Q05615	aroA	3-phosphoshikimate 1-carboxyvinyltransferase (EC 2.5.1.19) (5-enolpyruvylshikimate-3-phosphate synthase) (EPSP synthase) (EPSPS)	FUNCTION: Catalyzes the transfer of the enolpyruvyl moiety of phosphoenolpyruvate (PEP) to the 5-hydroxyl of shikimate-3-phosphate (S3P) to produce enolpyruvyl shikimate-3-phosphate and inorganic phosphate. {ECO:0000255|HAMAP-Rule:MF_00210}.	amine metabolic process;biosynthetic process;cellular amino acid metabolic process;cellular aromatic compound metabolic process;cellular ketone metabolic process;cellular metabolic process;cellular nitrogen compound metabolic process;cellular process;metabolic process;nitrogen compound metabolic process;organic acid metabolic process;primary metabolic process;small molecule metabolic process
2.78634	-0.726871	Q2FWC1	pdp	Pyrimidine-nucleoside phosphorylase (PYNP) (Py-NPase) (EC 2.4.2.2)	FUNCTION: Catalyzes phosphorolysis of the pyrimidine nucleosides uridine, thymidine and 2'-deoxyuridine with the formation of the corresponding pyrimidine base and ribose-1-phosphate. {ECO:0000250|UniProtKB:P77836}.	cellular aromatic compound metabolic process;cellular metabolic process;cellular nitrogen compound metabolic process;cellular process;heterocycle metabolic process;metabolic process;nitrogen compound metabolic process;nucleobase-containing compound metabolic process;nucleobase-containing small molecule metabolic process;nucleoside metabolic process;primary metabolic process;small molecule metabol…
4.02871	-0.727891	Q2FW12	rpsC	Small ribosomal subunit protein uS3 (30S ribosomal protein S3)	FUNCTION: Binds the lower part of the 30S subunit head. Binds mRNA in the 70S ribosome, positioning it for translation. {ECO:0000255|HAMAP-Rule:MF_01309}.	biosynthetic process;cellular metabolic process;cellular process;macromolecule metabolic process;metabolic process;primary metabolic process;protein metabolic process;translation
2.59654	-0.730276	Q2FZD3	mutS2	Endonuclease MutS2 (EC 3.1.-.-) (Ribosome-associated protein quality control-upstream factor) (RQC-upstream factor) (RqcU) (EC 3.6.4.-)	FUNCTION: Endonuclease that is involved in the suppression of homologous recombination and thus may have a key role in the control of bacterial genetic diversity. {ECO:0000255|HAMAP-Rule:MF_00092}.; FUNCTION: Acts as a ribosome collision sensor, splitting the ribosome into its 2 subunits. Detects stalled/collided 70S ribosomes which it binds and splits by an ATP-hydrolysis driven conformational c…	biological regulation;cellular metabolic process;cellular nitrogen compound metabolic process;cellular process;DNA metabolic process;DNA repair;macromolecule metabolic process;metabolic process;nitrogen compound metabolic process;nucleobase-containing compound metabolic process;primary metabolic process;regulation of DNA metabolic process;response to DNA damage stimulus;response to stimulus;respo…
3.05345	-0.733641	Q2FXQ1	rplT	Large ribosomal subunit protein bL20 (50S ribosomal protein L20)	FUNCTION: Binds directly to 23S ribosomal RNA and is necessary for the in vitro assembly process of the 50S ribosomal subunit. It is not involved in the protein synthesizing functions of that subunit. {ECO:0000255|HAMAP-Rule:MF_00382}.	biosynthetic process;cellular component assembly;cellular component organization;cellular macromolecular complex assembly;cellular metabolic process;cellular process;macromolecular complex assembly;macromolecule metabolic process;metabolic process;primary metabolic process;protein metabolic process;ribonucleoprotein complex assembly;translation
3.14604	-0.737249	Q2FZ78	SAOUHSC_01163	Pseudouridine synthase (EC 5.4.99.-)	FUNCTION: Responsible for synthesis of pseudouridine from uracil. {ECO:0000256|RuleBase:RU362028}.	cellular metabolic process;cellular nitrogen compound metabolic process;cellular process;macromolecule metabolic process;macromolecule modification;metabolic process;nitrogen compound metabolic process;nucleobase-containing compound metabolic process;primary metabolic process;RNA metabolic process;RNA modification
1.33486	-0.739276	Q2G050	SAOUHSC_00776	Excinuclease ABC, B subunit		cell communication;cellular metabolic process;cellular nitrogen compound metabolic process;cellular process;DNA metabolic process;DNA repair;macromolecule metabolic process;metabolic process;nitrogen compound metabolic process;nucleobase-containing compound metabolic process;primary metabolic process;response to DNA damage stimulus;response to external stimulus;response to extracellular stimulus;…
1.60061	-0.746421	Q2FWX6	SAOUHSC_02145	Phage protein
3.46846	-0.746634	Q2FXR9	SAOUHSC_01766	tetrahydrofolate synthase (EC 6.3.2.17) (Tetrahydrofolylpolyglutamate synthase)
3.79373	-0.748329	Q2G1Y0	ligA	DNA ligase (EC 6.5.1.2) (Polydeoxyribonucleotide synthase [NAD(+)])	FUNCTION: DNA ligase that catalyzes the formation of phosphodiester linkages between 5'-phosphoryl and 3'-hydroxyl groups in double-stranded DNA using NAD as a coenzyme and as the energy source for the reaction. It is essential for DNA replication and repair of damaged DNA. {ECO:0000255|HAMAP-Rule:MF_01588}.	biosynthetic process;cellular metabolic process;cellular nitrogen compound metabolic process;cellular process;DNA metabolic process;DNA repair;DNA replication;macromolecule metabolic process;metabolic process;nitrogen compound metabolic process;nucleobase-containing compound metabolic process;primary metabolic process;response to DNA damage stimulus;response to stimulus;response to stress
4.23899	-0.749219	Q2G0S2	prs	Ribose-phosphate pyrophosphokinase (RPPK) (EC 2.7.6.1) (5-phospho-D-ribosyl alpha-1-diphosphate synthase) (Phosphoribosyl diphosphate synthase) (Phosphoribosyl pyrophosphate synthase) (P-Rib-PP synthase) (PRPP synthase) (PRPPase)	FUNCTION: Involved in the biosynthesis of the central metabolite phospho-alpha-D-ribosyl-1-pyrophosphate (PRPP) via the transfer of pyrophosphoryl group from ATP to 1-hydroxyl of ribose-5-phosphate (Rib-5-P). {ECO:0000256|HAMAP-Rule:MF_00583}.	alcohol metabolic process;biosynthetic process;carbohydrate metabolic process;cellular metabolic process;cellular nitrogen compound metabolic process;cellular process;heterocycle metabolic process;metabolic process;nitrogen compound metabolic process;nucleobase-containing compound metabolic process;nucleobase-containing small molecule metabolic process;nucleotide metabolic process;primary metabol…
3.39403	-0.75256	Q2FZ68	fmt	Methionyl-tRNA formyltransferase (EC 2.1.2.9)	FUNCTION: Attaches a formyl group to the free amino group of methionyl-tRNA(fMet). The formyl group appears to play a dual role in the initiator identity of N-formylmethionyl-tRNA by promoting its recognition by IF2 and preventing the misappropriation of this tRNA by the elongation apparatus. {ECO:0000255|HAMAP-Rule:MF_00182}.
2.20007	-0.752702	Q2FW07	rplD	Large ribosomal subunit protein uL4 (50S ribosomal protein L4)	FUNCTION: One of the primary rRNA binding proteins, this protein initially binds near the 5'-end of the 23S rRNA. It is important during the early stages of 50S assembly. It makes multiple contacts with different domains of the 23S rRNA in the assembled 50S subunit and ribosome. {ECO:0000255|HAMAP-Rule:MF_01328}.; FUNCTION: Forms part of the polypeptide exit tunnel. {ECO:0000255|HAMAP-Rule:MF_013…	biosynthetic process;cellular metabolic process;cellular process;macromolecule metabolic process;metabolic process;primary metabolic process;protein metabolic process;translation
2.57904	-0.757888	Q2FY65	SAOUHSC_01600	HTH araC/xylS-type domain-containing protein
3.23684	-0.759402	Q2FXA5	SAOUHSC_01960	Coproporphyrinogen III oxidase (EC 1.3.3.15) (Coproporphyrin III synthase)	FUNCTION: Involved in coproporphyrin-dependent heme b biosynthesis (PubMed:25908396). Catalyzes the oxidation of coproporphyrinogen III to coproporphyrin III (PubMed:25908396, PubMed:27597779). Can also oxidize protoporphyrinogen IX (PubMed:27597779). {ECO:0000269|PubMed:25908396, ECO:0000269|PubMed:27597779}.	biosynthetic process;cellular metabolic process;cellular nitrogen compound metabolic process;cellular process;cofactor metabolic process;heterocycle metabolic process;metabolic process;nitrogen compound metabolic process
1.51084	-0.759403	Q2G0K8	nagB	Glucosamine-6-phosphate deaminase (EC 3.5.99.6) (GlcN6P deaminase) (GNPDA) (Glucosamine-6-phosphate isomerase)	FUNCTION: Catalyzes the reversible isomerization-deamination of glucosamine 6-phosphate (GlcN6P) to form fructose 6-phosphate (Fru6P) and ammonium ion. {ECO:0000255|HAMAP-Rule:MF_01241}.	alcohol metabolic process;carbohydrate metabolic process;catabolic process;cellular ketone metabolic process;cellular metabolic process;cellular process;metabolic process;organic acid metabolic process;primary metabolic process;small molecule metabolic process
3.40072	-0.759501	Q2FWD7	rho	Transcription termination factor Rho (EC 3.6.4.-) (ATP-dependent helicase Rho)	FUNCTION: Facilitates transcription termination by a mechanism that involves Rho binding to the nascent RNA, activation of Rho's RNA-dependent ATPase activity, and release of the mRNA from the DNA template. {ECO:0000256|HAMAP-Rule:MF_01884}.	biological regulation;biosynthetic process;cellular metabolic process;cellular nitrogen compound metabolic process;cellular process;macromolecule metabolic process;metabolic process;nitrogen compound metabolic process;nucleobase-containing compound metabolic process;primary metabolic process;RNA metabolic process;transcription termination, DNA-dependent
4.40029	-0.765223	Q2FY48	SAOUHSC_01618	Geranyltranstransferase, putative (EC 2.5.1.10)		biosynthetic process;cellular lipid metabolic process;cellular metabolic process;cellular process;lipid metabolic process;metabolic process;primary metabolic process
3.5536	-0.769577	Q2FZ89	ftsZ	Cell division protein FtsZ	FUNCTION: Essential cell division protein that forms a contractile ring structure (Z ring) at the future cell division site. The regulation of the ring assembly controls the timing and the location of cell division. One of the functions of the FtsZ ring is to recruit other cell division proteins to the septum to produce a new cell wall between the dividing cells. Binds GTP and shows GTPase activi…	cellular component assembly;cellular component organization;cellular macromolecular complex assembly;cellular process;cytokinesis;macromolecular complex assembly;protein complex assembly;protein polymerization;reproduction
3.45606	-0.770372	Q2FYP2	SAOUHSC_01392	ABC transporter, ATP-binding protein, putative
3.18104	-0.770686	Q2FZY5	SAOUHSC_00849	Probable cysteine desulfurase (EC 2.8.1.7)	FUNCTION: Catalyzes the removal of elemental sulfur and selenium atoms from L-cysteine, L-cystine, L-selenocysteine, and L-selenocystine to produce L-alanine. {ECO:0000256|ARBA:ARBA00002824}.	amine metabolic process;cellular amino acid metabolic process;cellular ketone metabolic process;cellular metabolic process;cellular nitrogen compound metabolic process;cellular process;metabolic process;nitrogen compound metabolic process;organic acid metabolic process;primary metabolic process;small molecule metabolic process;sulfur compound metabolic process
3.4878	-0.77527	Q2FWB5	SAOUHSC_02383	EVE domain-containing protein
2.93409	-0.775824	Q2FW23	rpsE	Small ribosomal subunit protein uS5 (30S ribosomal protein S5)	FUNCTION: With S4 and S12 plays an important role in translational accuracy. {ECO:0000255|HAMAP-Rule:MF_01307}.; FUNCTION: Located at the back of the 30S subunit body where it stabilizes the conformation of the head with respect to the body. {ECO:0000255|HAMAP-Rule:MF_01307}.	biosynthetic process;cellular metabolic process;cellular process;macromolecule metabolic process;metabolic process;primary metabolic process;protein metabolic process;translation
2.58205	-0.777617	Q2G1B9	SAOUHSC_00226	Ribulose-5-phosphate reductase 1 (Ribulose-5-P reductase 1) (EC 1.1.1.405) (Ribitol-5-phosphate dehydrogenase 1)	FUNCTION: Catalyzes the NADPH dependent reduction of D-ribulose 5-phosphate to D-ribitol 5-phosphate. {ECO:0000255|HAMAP-Rule:MF_02069, ECO:0000269|PubMed:15362865}.
3.85495	-0.787505	Q2G028	eno	Enolase (EC 4.2.1.11) (2-phospho-D-glycerate hydro-lyase) (2-phosphoglycerate dehydratase)	FUNCTION: Catalyzes the reversible conversion of 2-phosphoglycerate (2-PG) into phosphoenolpyruvate (PEP). It is essential for the degradation of carbohydrates via glycolysis. {ECO:0000255|HAMAP-Rule:MF_00318}.; FUNCTION: Probably part of the RNA degradosome. {ECO:0000269|PubMed:21764917}.	alcohol metabolic process;carbohydrate metabolic process;catabolic process;cellular metabolic process;cellular process;generation of precursor metabolites and energy;metabolic process;multi-organism process;pathogenesis;primary metabolic process;small molecule metabolic process
5.03722	-0.791077	Q2G2H5	dnaA	Chromosomal replication initiator protein DnaA	FUNCTION: Plays an important role in the initiation and regulation of chromosomal replication. Binds to the origin of replication; it binds specifically double-stranded DNA at a 9 bp consensus (dnaA box): 5'-TTATC[CA]A[CA]A-3'. DnaA binds to ATP and to acidic phospholipids. {ECO:0000255|HAMAP-Rule:MF_00377}.	biological regulation;cellular metabolic process;cellular nitrogen compound metabolic process;cellular process;DNA metabolic process;macromolecule metabolic process;metabolic process;nitrogen compound metabolic process;nucleobase-containing compound metabolic process;primary metabolic process;regulation of DNA metabolic process
3.684	-0.792293	Q2FY15	cshB	DEAD-box ATP-dependent RNA helicase CshB (EC 3.6.4.13)	FUNCTION: Probable DEAD-box RNA helicase. May work in conjunction with the cold shock proteins to ensure proper initiation of transcription at low and optimal temperatures. {ECO:0000255|HAMAP-Rule:MF_01494}.	catabolic process;cellular metabolic process;cellular nitrogen compound metabolic process;cellular process;macromolecule metabolic process;metabolic process;nitrogen compound metabolic process;nucleobase-containing compound metabolic process;primary metabolic process;RNA catabolic process;RNA metabolic process
3.75107	-0.799915	Q2G2J8	SAOUHSC_01413	Uncharacterized protein SAOUHSC_01413
3.71008	-0.800692	Q2FVG8	SAOUHSC_02744	Quaternary amine transport ATP-binding protein (EC 7.6.2.9)		amine transport;amino acid transport;establishment of localization;ion transport;organic acid transport;transport
3.18635	-0.807827	Q2FWD1	pyrG	CTP synthase (EC 6.3.4.2) (Cytidine 5'-triphosphate synthase) (Cytidine triphosphate synthetase) (CTP synthetase) (CTPS) (UTP--ammonia ligase)	FUNCTION: Catalyzes the ATP-dependent amination of UTP to CTP with either L-glutamine or ammonia as the source of nitrogen. Regulates intracellular CTP levels through interactions with the four ribonucleotide triphosphates. {ECO:0000255|HAMAP-Rule:MF_01227}.	amine metabolic process;biosynthetic process;cellular amino acid metabolic process;cellular ketone metabolic process;cellular metabolic process;cellular nitrogen compound metabolic process;cellular process;heterocycle metabolic process;metabolic process;nitrogen compound metabolic process;nucleobase-containing compound metabolic process;nucleobase-containing small molecule metabolic process;nucle…
2.35862	-0.809762	Q2FVT0	rpiA	Ribose-5-phosphate isomerase A (EC 5.3.1.6) (Phosphoriboisomerase A) (PRI)	FUNCTION: Catalyzes the reversible conversion of ribose-5-phosphate to ribulose 5-phosphate. {ECO:0000256|HAMAP-Rule:MF_00170}.	alcohol metabolic process;carbohydrate metabolic process;cellular metabolic process;cellular process;metabolic process;primary metabolic process;small molecule metabolic process
3.90181	-0.810392	Q2FXJ6	SAOUHSC_01838	Serine protease HtrA-like
3.4455	-0.811202	Q2FZH1	SAOUHSC_01034	TrkA family potassium uptake protein		establishment of localization;ion transport;transport
3.31337	-0.817158	Q2G268	SAOUHSC_01178	Coenzyme A biosynthesis bifunctional protein CoaBC (DNA/pantothenate metabolism flavoprotein) (Phosphopantothenoylcysteine synthetase/decarboxylase) (PPCS-PPCDC) [Includes: Phosphopantothenoylcysteine decarboxylase (PPC decarboxylase) (PPC-DC) (EC 4.1.1.36) (CoaC); Phosphopantothenate--cysteine ligase (EC 6.3.2.5) (CoaB) (Phosphopantothenoylcysteine synthetase) (PPC synthetase) (PPC-S)]	FUNCTION: Catalyzes two sequential steps in the biosynthesis of coenzyme A. In the first step cysteine is conjugated to 4'-phosphopantothenate to form 4-phosphopantothenoylcysteine. In the second step the latter compound is decarboxylated to form 4'-phosphopantotheine. {ECO:0000256|HAMAP-Rule:MF_02225}.; FUNCTION: Catalyzes two steps in the biosynthesis of coenzyme A. In the first step cysteine i…	amine metabolic process;biosynthetic process;catabolic process;cellular amino acid metabolic process;cellular ketone metabolic process;cellular metabolic process;cellular nitrogen compound metabolic process;cellular process;cofactor metabolic process;heterocycle metabolic process;metabolic process;nitrogen compound metabolic process;nucleobase-containing compound metabolic process;nucleobase-cont…
2.65065	-0.818279	Q2FZ49	smc	Chromosome partition protein Smc	FUNCTION: Required for chromosome condensation and partitioning. {ECO:0000256|HAMAP-Rule:MF_01894}.	biosynthetic process;cellular component organization;cellular metabolic process;cellular nitrogen compound metabolic process;cellular process;chromosome organization;DNA metabolic process;DNA packaging;DNA replication;macromolecule metabolic process;metabolic process;nitrogen compound metabolic process;nucleobase-containing compound metabolic process;organelle organization;primary metabolic proce…
1.52495	-0.820712	Q2G2G6	SAOUHSC_01050	DUF4064 domain-containing protein
3.11656	-0.821385	Q2G0Q7	SAOUHSC_00489	Dihydropteroate synthase (DHPS) (EC 2.5.1.15) (Dihydropteroate pyrophosphorylase)	FUNCTION: Catalyzes the condensation of para-aminobenzoate (pABA) with 6-hydroxymethyl-7,8-dihydropterin diphosphate (DHPt-PP) to form 7,8-dihydropteroate (H2Pte), the immediate precursor of folate derivatives. {ECO:0000256|RuleBase:RU361205}.	amine metabolic process;biosynthetic process;cellular amino acid metabolic process;cellular aromatic compound metabolic process;cellular ketone metabolic process;cellular metabolic process;cellular nitrogen compound metabolic process;cellular process;cofactor metabolic process;heterocycle metabolic process;metabolic process;nitrogen compound metabolic process;organic acid metabolic process;primar…
3.66333	-0.821714	Q2FXT5	queA	S-adenosylmethionine:tRNA ribosyltransferase-isomerase (EC 2.4.99.17) (Queuosine biosynthesis protein QueA)	FUNCTION: Transfers and isomerizes the ribose moiety from AdoMet to the 7-aminomethyl group of 7-deazaguanine (preQ1-tRNA) to give epoxyqueuosine (oQ-tRNA). {ECO:0000255|HAMAP-Rule:MF_00113}.	biosynthetic process;cellular metabolic process;cellular nitrogen compound metabolic process;cellular process;heterocycle metabolic process;macromolecule metabolic process;macromolecule modification;metabolic process;nitrogen compound metabolic process;nucleobase-containing compound metabolic process;nucleobase-containing small molecule metabolic process;nucleoside metabolic process;primary metab…
4.07216	-0.822378	Q2FZ66	rlmN	Probable dual-specificity RNA methyltransferase RlmN (EC 2.1.1.192) (23S rRNA (adenine(2503)-C(2))-methyltransferase) (23S rRNA m2A2503 methyltransferase) (Ribosomal RNA large subunit methyltransferase N) (tRNA (adenine(37)-C(2))-methyltransferase) (tRNA m2A37 methyltransferase)	FUNCTION: Specifically methylates position 2 of adenine 2503 in 23S rRNA and position 2 of adenine 37 in tRNAs. Confers resistance to some classes of antibiotics. {ECO:0000255|HAMAP-Rule:MF_01849}.	cellular metabolic process;cellular nitrogen compound metabolic process;cellular process;macromolecule metabolic process;macromolecule modification;metabolic process;nitrogen compound metabolic process;nucleobase-containing compound metabolic process;one-carbon metabolic process;primary metabolic process;response to chemical stimulus;response to stimulus;RNA metabolic process;RNA modification;RNA…
3.56485	-0.825995	Q2FXW6	udk	Uridine kinase (EC 2.7.1.48) (Cytidine monophosphokinase) (Uridine monophosphokinase)		biosynthetic process;cellular metabolic compound salvage;cellular metabolic process;cellular nitrogen compound metabolic process;cellular process;heterocycle metabolic process;metabolic process;nitrogen compound metabolic process;nucleobase-containing compound metabolic process;nucleobase-containing small molecule metabolic process;nucleoside metabolic process;nucleotide metabolic process;primary…
3.27717	-0.829529	Q2G2H4	SAOUHSC_00002	Beta sliding clamp	FUNCTION: Confers DNA tethering and processivity to DNA polymerases and other proteins. Acts as a clamp, forming a ring around DNA (a reaction catalyzed by the clamp-loading complex) which diffuses in an ATP-independent manner freely and bidirectionally along dsDNA. Initially characterized for its ability to contact the catalytic subunit of DNA polymerase III (Pol III), a complex, multichain enzy…	biosynthetic process;cellular metabolic process;cellular nitrogen compound metabolic process;cellular process;DNA metabolic process;DNA replication;macromolecule metabolic process;metabolic process;nitrogen compound metabolic process;nucleobase-containing compound metabolic process;primary metabolic process
3.39404	-0.831865	Q2FXA8	SAOUHSC_01957	DUF1828 domain-containing protein
3.52798	-0.833883	Q2G2M3	SAOUHSC_00513	Putative TrmH family tRNA/rRNA methyltransferase		cellular metabolic process;cellular nitrogen compound metabolic process;cellular process;macromolecule metabolic process;metabolic process;nitrogen compound metabolic process;nucleobase-containing compound metabolic process;primary metabolic process;RNA metabolic process;RNA processing
4.13931	-0.83677	Q2FXL5	ackA	Acetate kinase (EC 2.7.2.1) (Acetokinase)	FUNCTION: Catalyzes the formation of acetyl phosphate from acetate and ATP. Can also catalyze the reverse reaction. {ECO:0000255|HAMAP-Rule:MF_00020}.	biosynthetic process;cellular metabolic process;cellular process;cofactor metabolic process;metabolic process;organic acid metabolic process;small molecule metabolic process
2.56055	-0.842038	Q2FVI6	SAOUHSC_02724	Uncharacterized protein
2.50345	-0.842252	Q2FWM1	SAOUHSC_02268	Sucrose-6-phosphate hydrolase (EC 3.2.1.26) (Invertase)	FUNCTION: Enables the bacterium to metabolize sucrose as a sole carbon source. {ECO:0000256|RuleBase:RU365015}.	carbohydrate metabolic process;metabolic process;primary metabolic process
4.74527	-0.848302	Q2FXU5	aspS	Aspartate--tRNA ligase (EC 6.1.1.12) (Aspartyl-tRNA synthetase) (AspRS)	FUNCTION: Catalyzes the attachment of L-aspartate to tRNA(Asp) in a two-step reaction: L-aspartate is first activated by ATP to form Asp-AMP and then transferred to the acceptor end of tRNA(Asp). {ECO:0000255|HAMAP-Rule:MF_00044}.	amine metabolic process;cellular amino acid metabolic process;cellular ketone metabolic process;cellular metabolic process;cellular nitrogen compound metabolic process;cellular process;macromolecule metabolic process;metabolic process;nitrogen compound metabolic process;nucleobase-containing compound metabolic process;organic acid metabolic process;primary metabolic process;RNA metabolic process;…
3.66466	-0.848785	Q2FXU4	hisS	Histidine--tRNA ligase (EC 6.1.1.21) (Histidyl-tRNA synthetase) (HisRS)		amine metabolic process;cellular amino acid metabolic process;cellular ketone metabolic process;cellular metabolic process;cellular nitrogen compound metabolic process;cellular process;macromolecule metabolic process;metabolic process;nitrogen compound metabolic process;nucleobase-containing compound metabolic process;organic acid metabolic process;primary metabolic process;RNA metabolic process;…
3.82726	-0.849257	Q2G069	murB	UDP-N-acetylenolpyruvoylglucosamine reductase (EC 1.3.1.98) (UDP-N-acetylmuramate dehydrogenase)	FUNCTION: Cell wall formation. {ECO:0000255|HAMAP-Rule:MF_00037}.	amine metabolic process;biological regulation;biosynthetic process;carbohydrate metabolic process;cell cycle;cell division;cell wall organization;cell wall organization or biogenesis;cellular cell wall organization or biogenesis;cellular metabolic process;cellular process;macromolecule metabolic process;metabolic process;nitrogen compound metabolic process;polysaccharide metabolic process;primary…
2.53626	-0.852467	Q9RFJ6	rot	HTH-type transcriptional regulator rot (Repressor of toxins)	FUNCTION: Global regulator with both positive and negative effects that mediates modulation of several genes involved in virulence. Negatively regulates the transcription of several known virulence factors such as lipase (geh), hemolysins (hla and hlb) and proteases (splA through splF, sspB and sspC). Positively regulates the expression of sarS and other genes including those encoding cell surfac…	biosynthetic process;cellular metabolic process;cellular nitrogen compound metabolic process;cellular process;macromolecule metabolic process;metabolic process;multi-organism process;nitrogen compound metabolic process;nucleobase-containing compound metabolic process;pathogenesis;primary metabolic process;RNA metabolic process
4.14188	-0.859374	Q2FWH4	SAOUHSC_02317	UDP-N-acetylmuramoyl-tripeptide--D-alanyl-D-alanine ligase (EC 6.3.2.10) (D-alanyl-D-alanine-adding enzyme)	FUNCTION: Involved in cell wall formation (PubMed:20659527). Catalyzes the final step in the synthesis of UDP-N-acetylmuramoyl-pentapeptide, the precursor of murein (PubMed:20659527). Catalyzes the addition of D-alanyl-D-alanine to UDP-MurNAc-L-alanyl-gamma-D-glutamyl-L-lysine (PubMed:20659527). In vitro, can also use the mesodiaminopimelic acid-containing form of UDP-MurNAc-tripeptide, with the …	amine metabolic process;biological regulation;biosynthetic process;carbohydrate metabolic process;cell cycle;cell division;cell wall organization;cell wall organization or biogenesis;cellular cell wall organization or biogenesis;cellular metabolic process;cellular process;macromolecule metabolic process;metabolic process;nitrogen compound metabolic process;polysaccharide metabolic process;primary…
2.48231	-0.85938	Q2G1N7	sarS	HTH-type transcriptional regulator SarS (Staphylococcal accessory regulator S)	FUNCTION: Transcriptional regulator that controls expression of some virulence factors in a cell density-dependent manner. Acts as an activator of the gene encoding protein A (spa). Negatively regulates the expression of alpha-hemolysin (hla). {ECO:0000269|PubMed:10931334, ECO:0000269|PubMed:11254606}.	biological regulation;biosynthetic process;cellular metabolic process;cellular nitrogen compound metabolic process;cellular process;macromolecule metabolic process;metabolic process;multi-organism process;nitrogen compound metabolic process;nucleobase-containing compound metabolic process;pathogenesis;primary metabolic process;RNA metabolic process
2.75015	-0.866444	Q2FZ28	hslU	ATP-dependent protease ATPase subunit HslU (Unfoldase HslU)	FUNCTION: ATPase subunit of a proteasome-like degradation complex; this subunit has chaperone activity. The binding of ATP and its subsequent hydrolysis by HslU are essential for unfolding of protein substrates subsequently hydrolyzed by HslV. HslU recognizes the N-terminal part of its protein substrates and unfolds these before they are guided to HslV for hydrolysis. {ECO:0000255|HAMAP-Rule:MF_0…	cellular metabolic process;cellular process;macromolecule metabolic process;metabolic process;primary metabolic process;protein metabolic process
3.00882	-0.867023	Q2G1W5	SAOUHSC_01908	NERD domain-containing protein
3.28371	-0.872243	Q2G2S6	prsA	Foldase protein PrsA (EC 5.2.1.8)	FUNCTION: Plays a major role in protein secretion by helping the post-translocational extracellular folding of several secreted proteins. {ECO:0000255|HAMAP-Rule:MF_01145}.	cellular metabolic process;cellular process;macromolecule metabolic process;metabolic process;primary metabolic process;protein folding;protein metabolic process
3.74383	-0.876182	Q2FZX4	lipA	Lipoyl synthase (EC 2.8.1.8) (Lip-syn) (LS) (Lipoate synthase) (Lipoic acid synthase) (Sulfur insertion protein LipA)	FUNCTION: Catalyzes the radical-mediated insertion of two sulfur atoms into the C-6 and C-8 positions of the octanoyl moiety bound to the lipoyl domains of lipoate-dependent enzymes, thereby converting the octanoylated domains into lipoylated derivatives. {ECO:0000255|HAMAP-Rule:MF_00206}.	cellular metabolic process;cellular process;macromolecule metabolic process;macromolecule modification;metabolic process;primary metabolic process;protein metabolic process;protein modification process
2.67492	-0.879297	Q2FW92	SAOUHSC_02407	Diadenylate cyclase (DAC) (EC 2.7.7.85) (Cyclic-di-AMP synthase) (c-di-AMP synthase)	FUNCTION: Catalyzes the condensation of 2 ATP molecules into cyclic di-AMP (c-di-AMP), a second messenger used to regulate differing processes in different bacteria. {ECO:0000256|HAMAP-Rule:MF_01499}.
3.37911	-0.885338	Q2FXM7	accA	Acetyl-coenzyme A carboxylase carboxyl transferase subunit alpha (ACCase subunit alpha) (Acetyl-CoA carboxylase carboxyltransferase subunit alpha) (EC 2.1.3.15)	FUNCTION: Component of the acetyl coenzyme A carboxylase (ACC) complex. First, biotin carboxylase catalyzes the carboxylation of biotin on its carrier protein (BCCP) and then the CO(2) group is transferred by the carboxyltransferase to acetyl-CoA to form malonyl-CoA. {ECO:0000255|HAMAP-Rule:MF_00823}.	biosynthetic process;cellular ketone metabolic process;cellular lipid metabolic process;cellular metabolic process;cellular process;lipid metabolic process;metabolic process;organic acid metabolic process;primary metabolic process;small molecule metabolic process
2.94164	-0.886682	Q2FUQ2	mnmE	tRNA modification GTPase MnmE (EC 3.6.-.-)	FUNCTION: Exhibits a very high intrinsic GTPase hydrolysis rate. Involved in the addition of a carboxymethylaminomethyl (cmnm) group at the wobble position (U34) of certain tRNAs, forming tRNA-cmnm(5)s(2)U34. {ECO:0000255|HAMAP-Rule:MF_00379}.	biological regulation;cellular metabolic process;cellular nitrogen compound metabolic process;cellular process;macromolecule metabolic process;macromolecule modification;metabolic process;nitrogen compound metabolic process;nucleobase-containing compound metabolic process;primary metabolic process;response to stimulus;RNA metabolic process;RNA modification;RNA processing;signal transduction;tRNA …
3.40845	-0.88673	Q2FZ55	plsX	Phosphate acyltransferase (EC 2.3.1.274) (Acyl-ACP phosphotransacylase) (Acyl-[acyl-carrier-protein]--phosphate acyltransferase) (Phosphate-acyl-ACP acyltransferase)	FUNCTION: Catalyzes the reversible formation of acyl-phosphate (acyl-PO(4)) from acyl-[acyl-carrier-protein] (acyl-ACP). This enzyme utilizes acyl-ACP as fatty acyl donor, but not acyl-CoA. {ECO:0000255|HAMAP-Rule:MF_00019}.	biosynthetic process;cellular ketone metabolic process;cellular lipid metabolic process;cellular metabolic process;cellular process;lipid metabolic process;metabolic process;organic acid metabolic process;primary metabolic process;small molecule metabolic process
3.67029	-0.887498	Q2FVC3	SAOUHSC_02790	DUF3427 domain-containing protein
4.52809	-0.890082	Q2FWH3	ddl	D-alanine--D-alanine ligase (EC 6.3.2.4) (D-Ala-D-Ala ligase) (D-alanylalanine synthetase)	FUNCTION: Cell wall formation. {ECO:0000255|HAMAP-Rule:MF_00047}.	amine metabolic process;biological regulation;biosynthetic process;carbohydrate metabolic process;cell wall organization;cell wall organization or biogenesis;cellular cell wall organization or biogenesis;cellular metabolic process;cellular process;macromolecule metabolic process;metabolic process;nitrogen compound metabolic process;polysaccharide metabolic process;primary metabolic process
2.05512	-0.893766	Q2FWC6	SAOUHSC_02372	DUF2750 domain-containing protein
3.87281	-0.896086	Q2FZ58	SAOUHSC_01193	Uncharacterized protein SAOUHSC_01193		alcohol metabolic process;carbohydrate metabolic process;cellular metabolic process;cellular process;metabolic process;primary metabolic process;small molecule metabolic process
4.29257	-0.896819	Q2FXM9	pyk	Pyruvate kinase (PK) (EC 2.7.1.40)		alcohol metabolic process;carbohydrate metabolic process;catabolic process;cellular metabolic process;cellular process;generation of precursor metabolites and energy;metabolic process;primary metabolic process;small molecule metabolic process
2.11828	-0.899302	Q2FVY4	mobA	Probable molybdenum cofactor guanylyltransferase (MoCo guanylyltransferase) (EC 2.7.7.77) (GTP:molybdopterin guanylyltransferase) (Mo-MPT guanylyltransferase) (Molybdopterin guanylyltransferase) (Molybdopterin-guanine dinucleotide synthase) (MGD synthase)	FUNCTION: Transfers a GMP moiety from GTP to Mo-molybdopterin (Mo-MPT) cofactor (Moco or molybdenum cofactor) to form Mo-molybdopterin guanine dinucleotide (Mo-MGD) cofactor. {ECO:0000255|HAMAP-Rule:MF_00316}.	biosynthetic process;cellular aromatic compound metabolic process;cellular metabolic process;cellular nitrogen compound metabolic process;cellular process;cofactor metabolic process;heterocycle metabolic process;metabolic process;nitrogen compound metabolic process;prosthetic group metabolic process
3.72576	-0.902315	Q2G031	pgk	Phosphoglycerate kinase (EC 2.7.2.3)		alcohol metabolic process;carbohydrate metabolic process;catabolic process;cellular metabolic process;cellular process;generation of precursor metabolites and energy;metabolic process;primary metabolic process;small molecule metabolic process
2.07938	-0.904053	Q2FWL2	tsaD	tRNA N6-adenosine threonylcarbamoyltransferase (EC 2.3.1.234) (N6-L-threonylcarbamoyladenine synthase) (t(6)A synthase) (t(6)A37 threonylcarbamoyladenosine biosynthesis protein TsaD) (tRNA threonylcarbamoyladenosine biosynthesis protein TsaD)	FUNCTION: Required for the formation of a threonylcarbamoyl group on adenosine at position 37 (t(6)A37) in tRNAs that read codons beginning with adenine. Is involved in the transfer of the threonylcarbamoyl moiety of threonylcarbamoyl-AMP (TC-AMP) to the N6 group of A37, together with TsaE and TsaB. TsaD likely plays a direct catalytic role in this reaction (By similarity). Critical mediator invo…	cellular metabolic process;cellular nitrogen compound metabolic process;cellular process;heterocycle metabolic process;macromolecule metabolic process;macromolecule modification;metabolic process;nitrogen compound metabolic process;nucleobase-containing compound metabolic process;nucleobase-containing small molecule metabolic process;nucleoside metabolic process;primary metabolic process;RNA meta…
3.85177	-0.907729	Q2FXT1	obg	GTPase Obg (EC 3.6.5.-) (GTP-binding protein Obg)	FUNCTION: An essential GTPase which binds GTP, GDP and possibly (p)ppGpp with moderate affinity, with high nucleotide exchange rates and a fairly low GTP hydrolysis rate. Plays a role in control of the cell cycle, stress response, ribosome biogenesis and in those bacteria that undergo differentiation, in morphogenesis control. {ECO:0000255|HAMAP-Rule:MF_01454}.
4.07706	-0.916903	Q2G0N1	fusA	Elongation factor G (EF-G)	FUNCTION: Catalyzes the GTP-dependent ribosomal translocation step during translation elongation. During this step, the ribosome changes from the pre-translocational (PRE) to the post-translocational (POST) state as the newly formed A-site-bound peptidyl-tRNA and P-site-bound deacylated tRNA move to the P and E sites, respectively. Catalyzes the coordinated movement of the two tRNA molecules, the…
2.64417	-0.919785	Q9F0R1	sarR	HTH-type transcriptional regulator SarR (Staphylococcal accessory regulator R)	FUNCTION: Negative regulator of sarA transcription at late exponential and stationary growth phases. It contributes to the modulation of target genes downstream of the sarA regulatory cascade. Also, positively regulates expression of primary transcripts RNAII and RNAIII generated by agr (virulence accessory gene regulator) locus. {ECO:0000269|PubMed:11159982, ECO:0000269|PubMed:16689803}.	biological regulation;biosynthetic process;cellular metabolic process;cellular nitrogen compound metabolic process;cellular process;macromolecule metabolic process;metabolic process;multi-organism process;nitrogen compound metabolic process;nucleobase-containing compound metabolic process;pathogenesis;primary metabolic process;RNA metabolic process
5.04212	-0.921583	Q2G0D6	SAOUHSC_00669	DUF47 domain-containing protein
2.435	-0.928267	Q2G2Q3	truB	tRNA pseudouridine synthase B (EC 5.4.99.25) (tRNA pseudouridine(55) synthase) (Psi55 synthase) (tRNA pseudouridylate synthase) (tRNA-uridine isomerase)	FUNCTION: Responsible for synthesis of pseudouridine from uracil-55 in the psi GC loop of transfer RNAs. {ECO:0000255|HAMAP-Rule:MF_01080}.	cellular metabolic process;cellular nitrogen compound metabolic process;cellular process;macromolecule metabolic process;macromolecule modification;metabolic process;nitrogen compound metabolic process;nucleobase-containing compound metabolic process;primary metabolic process;RNA metabolic process;RNA modification;RNA processing;tRNA metabolic process;tRNA processing
2.3824	-0.933833	Q2G0C6	SAOUHSC_00679	HTH lysR-type domain-containing protein		biosynthetic process;cellular metabolic process;cellular nitrogen compound metabolic process;cellular process;macromolecule metabolic process;metabolic process;nitrogen compound metabolic process;nucleobase-containing compound metabolic process;primary metabolic process;RNA metabolic process
3.71997	-0.935607	Q2FZ54	SAOUHSC_01198	Malonyl CoA-acyl carrier protein transacylase (EC 2.3.1.39)
4.00068	-0.94411	Q2G115	ychF	Ribosome-binding ATPase YchF	FUNCTION: ATPase that binds to both the 70S ribosome and the 50S ribosomal subunit in a nucleotide-independent manner. {ECO:0000256|HAMAP-Rule:MF_00944}.
1.97896	-0.9443	Q93T05	mutL	DNA mismatch repair protein MutL	FUNCTION: This protein is involved in the repair of mismatches in DNA. It is required for dam-dependent methyl-directed DNA mismatch repair. May act as a 'molecular matchmaker', a protein that promotes the formation of a stable complex between two or more DNA-binding proteins in an ATP-dependent manner without itself being part of a final effector complex. {ECO:0000255|HAMAP-Rule:MF_00149}.	cellular metabolic process;cellular nitrogen compound metabolic process;cellular process;DNA metabolic process;DNA repair;macromolecule metabolic process;metabolic process;nitrogen compound metabolic process;nucleobase-containing compound metabolic process;primary metabolic process;response to DNA damage stimulus;response to stimulus;response to stress
4.03789	-0.946738	Q2FWE6	upp	Uracil phosphoribosyltransferase (EC 2.4.2.9) (UMP pyrophosphorylase) (UPRTase)	FUNCTION: Catalyzes the conversion of uracil and 5-phospho-alpha-D-ribose 1-diphosphate (PRPP) to UMP and diphosphate. {ECO:0000255|HAMAP-Rule:MF_01218}.	biosynthetic process;cellular aromatic compound metabolic process;cellular metabolic compound salvage;cellular metabolic process;cellular nitrogen compound metabolic process;cellular process;heterocycle metabolic process;metabolic process;nitrogen compound metabolic process;nucleobase-containing compound metabolic process;nucleobase-containing small molecule metabolic process;nucleoside metabolic…
3.6572	-0.962791	Q2G0R6	SAOUHSC_00480	Nucleotide pyrophosphohydrolase
1.40215	-0.973904	Q2G0F6	SAOUHSC_00613	Iron compound ABC transporter, substrate-binding protein, putative
1.88347	-0.975169	Q2FZH8	SAOUHSC_01026	Class I SAM-dependent rRNA methyltransferase		cellular metabolic process;cellular nitrogen compound metabolic process;cellular process;macromolecule metabolic process;metabolic process;nitrogen compound metabolic process;nucleobase-containing compound metabolic process;primary metabolic process;RNA metabolic process;RNA processing;rRNA processing
3.90837	-0.979579	Q2FXA7	SAOUHSC_01958	Serine hydrolase family protein
2.24529	-0.979855	Q2FZ64	SAOUHSC_01187	Uncharacterized protein
2.46038	-0.98005	Q2G289	SAOUHSC_00088	NAD-dependent epimerase/dehydratase domain-containing protein
3.40442	-0.981935	Q2FXZ9	SAOUHSC_01676	Flotillin-like protein FloA	FUNCTION: Found in functional membrane microdomains (FMM) that may be equivalent to eukaryotic membrane rafts. FMMs are highly dynamic and increase in number as cells age. Flotillins are thought to be important factors in membrane fluidity. {ECO:0000255|HAMAP-Rule:MF_01562}.
4.51725	-0.984815	Q2FZL5	menB	1,4-dihydroxy-2-naphthoyl-CoA synthase (DHNA-CoA synthase) (EC 4.1.3.36)	FUNCTION: Converts o-succinylbenzoyl-CoA (OSB-CoA) to 1,4-dihydroxy-2-naphthoyl-CoA (DHNA-CoA). {ECO:0000256|HAMAP-Rule:MF_01934}.	biosynthetic process;cellular ketone metabolic process;cellular metabolic process;cellular process;cofactor metabolic process;metabolic process;small molecule metabolic process;vitamin metabolic process
3.30672	-0.992263	Q2FWJ1	SAOUHSC_02301	SigmaB regulation protein RsbU, putative		biofilm formation;intraspecies interaction between organisms;multi-organism process
3.99348	-0.999961	Q2FY43	SAOUHSC_01623	Biotin carboxylase (EC 6.3.4.14) (Acetyl-coenzyme A carboxylase biotin carboxylase subunit A)	FUNCTION: This protein is a component of the acetyl coenzyme A carboxylase complex; first, biotin carboxylase catalyzes the carboxylation of the carrier protein and then the transcarboxylase transfers the carboxyl group to form malonyl-CoA. {ECO:0000256|ARBA:ARBA00003761, ECO:0000256|RuleBase:RU365063}.
2.69209	-1.00052	Q2G0Q8	SAOUHSC_00488	Cysteine synthase (EC 2.5.1.47)		amine metabolic process;biosynthetic process;cellular amino acid metabolic process;cellular ketone metabolic process;cellular metabolic process;cellular nitrogen compound metabolic process;cellular process;metabolic process;nitrogen compound metabolic process;organic acid metabolic process;primary metabolic process;small molecule metabolic process;sulfur compound metabolic process
4.45319	-1.00116	Q2FXM8	pfkA	ATP-dependent 6-phosphofructokinase (ATP-PFK) (Phosphofructokinase) (EC 2.7.1.11) (Phosphohexokinase)	FUNCTION: Catalyzes the phosphorylation of D-fructose 6-phosphate to fructose 1,6-bisphosphate by ATP, the first committing step of glycolysis. {ECO:0000255|HAMAP-Rule:MF_00339, ECO:0000269|PubMed:29940104}.	alcohol metabolic process;carbohydrate metabolic process;catabolic process;cellular metabolic process;cellular process;generation of precursor metabolites and energy;metabolic process;primary metabolic process;small molecule metabolic process
2.17713	-1.00192	Q2G2W3	SAOUHSC_02627	Alpha/beta hydrolase fold-3 domain-containing protein
3.02463	-1.00392	Q2FVL4	SAOUHSC_02697	Amino acid ABC transporter, ATP-binding protein, putative
3.11666	-1.00441	Q2FZ75	pyrB	Aspartate carbamoyltransferase catalytic subunit (EC 2.1.3.2) (Aspartate transcarbamylase) (ATCase)	FUNCTION: Catalyzes the condensation of carbamoyl phosphate and aspartate to form carbamoyl aspartate and inorganic phosphate, the committed step in the de novo pyrimidine nucleotide biosynthesis pathway. {ECO:0000255|HAMAP-Rule:MF_00001}.	amine metabolic process;biosynthetic process;cellular amino acid metabolic process;cellular aromatic compound metabolic process;cellular ketone metabolic process;cellular metabolic process;cellular nitrogen compound metabolic process;cellular process;heterocycle metabolic process;metabolic process;nitrogen compound metabolic process;nucleobase-containing compound metabolic process;nucleobase-cont…
1.89285	-1.00535	Q2FZ43	trmD	tRNA (guanine-N(1)-)-methyltransferase (EC 2.1.1.228) (M1G-methyltransferase) (tRNA [GM37] methyltransferase)	FUNCTION: Specifically methylates guanosine-37 in various tRNAs. {ECO:0000255|HAMAP-Rule:MF_00605}.
3.23201	-1.00869	Q2FZQ3	fabI	Enoyl-[acyl-carrier-protein] reductase [NADPH] FabI (ENR) (EC 1.3.1.39) (NADPH-dependent enoyl-ACP reductase)	FUNCTION: Catalyzes the reduction of a carbon-carbon double bond in an enoyl moiety that is covalently linked to an acyl carrier protein (ACP). It has a preference for a long chain (C12) substrate compared to the shorter (C4) acyl group. Involved in the elongation cycle of fatty acid which are used in the lipid metabolism (By similarity). {ECO:0000250, ECO:0000269|PubMed:18335995}.	biosynthetic process;cellular component assembly;cellular component organization;cellular ketone metabolic process;cellular lipid metabolic process;cellular metabolic process;cellular process;lipid metabolic process;macromolecular complex assembly;metabolic process;organic acid metabolic process;primary metabolic process;protein complex assembly;small molecule metabolic process
2.22489	-1.00894	Q2FYT3;Q2FYT2	SAOUHSC_01343;sbcC	Nuclease SbcCD subunit C	FUNCTION: SbcCD cleaves DNA hairpin structures. These structures can inhibit DNA replication and are intermediates in certain DNA recombination reactions. The complex acts as a 3'->5' double strand exonuclease that can open hairpins. It also has a 5' single-strand endonuclease activity (By similarity). Is probably part of the SOS regulon and involved in DNA recombination and repair. {ECO:0000250,…	biosynthetic process;cell communication;cellular metabolic process;cellular nitrogen compound metabolic process;cellular process;DNA metabolic process;DNA recombination;DNA repair;DNA replication;macromolecule metabolic process;metabolic process;nitrogen compound metabolic process;nucleobase-containing compound metabolic process;primary metabolic process;response to DNA damage stimulus;response t…
4.74978	-1.01321	Q2FWE9	atpG	ATP synthase gamma chain (ATP synthase F1 sector gamma subunit) (F-ATPase gamma subunit)	FUNCTION: Produces ATP from ADP in the presence of a proton gradient across the membrane. The gamma chain is believed to be important in regulating ATPase activity and the flow of protons through the CF(0) complex. {ECO:0000256|ARBA:ARBA00003456, ECO:0000256|HAMAP-Rule:MF_00815}.	biosynthetic process;cellular metabolic process;cellular nitrogen compound metabolic process;cellular process;establishment of localization;heterocycle metabolic process;hydrogen transport;ion transport;metabolic process;nitrogen compound metabolic process;nucleobase-containing compound metabolic process;nucleobase-containing small molecule metabolic process;nucleotide metabolic process;primary m…
4.89015	-1.01591	Q2FZ22	pyrH	Uridylate kinase (UK) (EC 2.7.4.22) (Uridine monophosphate kinase) (UMP kinase) (UMPK)	FUNCTION: Catalyzes the reversible phosphorylation of UMP to UDP. {ECO:0000269|PubMed:17210578}.	biosynthetic process;cellular metabolic process;cellular nitrogen compound metabolic process;cellular process;heterocycle metabolic process;metabolic process;nitrogen compound metabolic process;nucleobase-containing compound metabolic process;nucleobase-containing small molecule metabolic process;nucleoside metabolic process;nucleotide metabolic process;primary metabolic process;small molecule me…
2.7922	-1.01795	Q2G0J8	SAOUHSC_00562	pyridoxal kinase (EC 2.7.1.35) (PN/PL/PM kinase) (Pyridoxal kinase) (Pyridoxamine kinase) (Vitamin B6 kinase)		biosynthetic process;cellular aromatic compound metabolic process;cellular metabolic process;cellular nitrogen compound metabolic process;cellular process;heterocycle metabolic process;metabolic process;nitrogen compound metabolic process;small molecule metabolic process;sulfur compound metabolic process;vitamin metabolic process
3.45764	-1.01976	Q2FWM2	SAOUHSC_02267	Fructokinase, putative
4.25529	-1.02427	Q2FZ31	trmFO	Methylenetetrahydrofolate--tRNA-(uracil-5-)-methyltransferase TrmFO (EC 2.1.1.74) (Folate-dependent tRNA (uracil-5-)-methyltransferase) (Folate-dependent tRNA(M-5-U54)-methyltransferase)	FUNCTION: Catalyzes the folate-dependent formation of 5-methyl-uridine at position 54 (M-5-U54) in all tRNAs. {ECO:0000255|HAMAP-Rule:MF_01037}.
3.15046	-1.02541	Q2G0T0	rsmA	Ribosomal RNA small subunit methyltransferase A (EC 2.1.1.182) (16S rRNA (adenine(1518)-N(6)/adenine(1519)-N(6))-dimethyltransferase) (16S rRNA dimethyladenosine transferase) (16S rRNA dimethylase) (S-adenosylmethionine-6-N', N'-adenosyl(rRNA) dimethyltransferase)	FUNCTION: Specifically dimethylates two adjacent adenosines (A1518 and A1519) in the loop of a conserved hairpin near the 3'-end of 16S rRNA in the 30S particle. May play a critical role in biogenesis of 30S subunits. {ECO:0000255|HAMAP-Rule:MF_00607}.
4.08245	-1.02641	Q2FX98	SAOUHSC_01979	HTH cro/C1-type domain-containing protein
3.34335	-1.0323	Q2FYG1	gpsA	Glycerol-3-phosphate dehydrogenase [NAD(P)+] (EC 1.1.1.94) (NAD(P)(+)-dependent glycerol-3-phosphate dehydrogenase) (NAD(P)H-dependent dihydroxyacetone-phosphate reductase)	FUNCTION: Catalyzes the reduction of the glycolytic intermediate dihydroxyacetone phosphate (DHAP) to sn-glycerol 3-phosphate (G3P), the key precursor for phospholipid synthesis. {ECO:0000255|HAMAP-Rule:MF_00394}.	alcohol metabolic process;biosynthetic process;carbohydrate metabolic process;catabolic process;cellular lipid metabolic process;cellular metabolic process;cellular process;lipid metabolic process;metabolic process;phosphorus metabolic process;primary metabolic process;small molecule metabolic process
3.62804	-1.03428	Q2FYV7	SAOUHSC_01317	NERD domain-containing protein
4.02013	-1.03531	Q2FXV0	SAOUHSC_01732	Iron-sulfur cluster regulator IscR
2.2349	-1.04064	Q9ZAH5	alr1	Alanine racemase 1 (EC 5.1.1.1)	FUNCTION: Catalyzes the interconversion of L-alanine and D-alanine. May also act on other amino acids. {ECO:0000255|HAMAP-Rule:MF_01201}.	amine metabolic process;biosynthetic process;cellular amino acid metabolic process;cellular ketone metabolic process;cellular metabolic process;cellular nitrogen compound metabolic process;cellular process;metabolic process;nitrogen compound metabolic process;organic acid metabolic process;primary metabolic process;small molecule metabolic process
3.26765	-1.05186	Q2FXT9	SAOUHSC_01744	Single-stranded-DNA-specific exonuclease RecJ		cellular metabolic process;cellular nitrogen compound metabolic process;cellular process;DNA metabolic process;DNA recombination;DNA repair;macromolecule metabolic process;metabolic process;nitrogen compound metabolic process;nucleobase-containing compound metabolic process;primary metabolic process;response to DNA damage stimulus;response to stimulus;response to stress
4.38504	-1.0528	Q2FXU7	SAOUHSC_01735	THIF-type NAD/FAD binding fold domain-containing protein
3.96662	-1.05555	Q2FWF0	atpD	ATP synthase subunit beta (EC 7.1.2.2) (ATP synthase F1 sector subunit beta) (F-ATPase subunit beta)	FUNCTION: Produces ATP from ADP in the presence of a proton gradient across the membrane. The catalytic sites are hosted primarily by the beta subunits. {ECO:0000255|HAMAP-Rule:MF_01347}.	biosynthetic process;cellular metabolic process;cellular nitrogen compound metabolic process;cellular process;establishment of localization;heterocycle metabolic process;hydrogen transport;ion transport;metabolic process;nitrogen compound metabolic process;nucleobase-containing compound metabolic process;nucleobase-containing small molecule metabolic process;nucleotide metabolic process;primary m…
5.54609	-1.05649	Q2FY08	glyQS	Glycine--tRNA ligase (EC 6.1.1.14) (Glycyl-tRNA synthetase) (GlyRS)	FUNCTION: Catalyzes the attachment of glycine to tRNA(Gly). {ECO:0000255|HAMAP-Rule:MF_00253}.	amine metabolic process;cellular amino acid metabolic process;cellular ketone metabolic process;cellular metabolic process;cellular nitrogen compound metabolic process;cellular process;macromolecule metabolic process;metabolic process;nitrogen compound metabolic process;nucleobase-containing compound metabolic process;organic acid metabolic process;primary metabolic process;RNA metabolic process;…
2.97345	-1.06907	Q2G239	SAOUHSC_00708	Fructose specific permease, putative		carbohydrate transport;establishment of localization;transport
1.98052	-1.06993	Q2FYK3	cvfC	Conserved virulence factor C	FUNCTION: Required for hemolysin production. Contributes to virulence in both silkworm-infection model and mice. {ECO:0000269|PubMed:15853881}.	multi-organism process;pathogenesis
3.00404	-1.07198	Q2G2L1	tagH	Teichoic acids export ATP-binding protein TagH (EC 7.5.2.4)	FUNCTION: Part of the ABC transporter complex TagGH involved in teichoic acids export. Responsible for energy coupling to the transport system. {ECO:0000255|HAMAP-Rule:MF_01715}.	carbohydrate transport;establishment of localization;transport
2.03005	-1.07429	Q2FZL7	menD	2-succinyl-5-enolpyruvyl-6-hydroxy-3-cyclohexene-1-carboxylate synthase (SEPHCHC synthase) (EC 2.2.1.9) (Menaquinone biosynthesis protein MenD)	FUNCTION: Catalyzes the thiamine diphosphate-dependent decarboxylation of 2-oxoglutarate and the subsequent addition of the resulting succinic semialdehyde-thiamine pyrophosphate anion to isochorismate to yield 2-succinyl-5-enolpyruvyl-6-hydroxy-3-cyclohexene-1-carboxylate (SEPHCHC). {ECO:0000255|HAMAP-Rule:MF_01659}.	biosynthetic process;cellular ketone metabolic process;cellular metabolic process;cellular process;cofactor metabolic process;metabolic process;small molecule metabolic process;vitamin metabolic process
2.29962	-1.08728	Q2FYT0	SAOUHSC_01346	Glycine betaine transporter, putative
4.14454	-1.11334	Q2FXP7	thrS	Threonine--tRNA ligase (EC 6.1.1.3) (Threonyl-tRNA synthetase) (ThrRS)	FUNCTION: Catalyzes the attachment of threonine to tRNA(Thr) in a two-step reaction: L-threonine is first activated by ATP to form Thr-AMP and then transferred to the acceptor end of tRNA(Thr). Also edits incorrectly charged L-seryl-tRNA(Thr). {ECO:0000255|HAMAP-Rule:MF_00184}.	amine metabolic process;cellular amino acid metabolic process;cellular ketone metabolic process;cellular metabolic process;cellular nitrogen compound metabolic process;cellular process;macromolecule metabolic process;metabolic process;nitrogen compound metabolic process;nucleobase-containing compound metabolic process;organic acid metabolic process;primary metabolic process;RNA metabolic process;…
2.53403	-1.11544	Q2G230	tmk	Thymidylate kinase (EC 2.7.4.9) (dTMP kinase)	FUNCTION: Phosphorylation of dTMP to form dTDP in both de novo and salvage pathways of dTTP synthesis. {ECO:0000255|HAMAP-Rule:MF_00165}.	biosynthetic process;cellular metabolic process;cellular nitrogen compound metabolic process;cellular process;heterocycle metabolic process;metabolic process;nitrogen compound metabolic process;nucleobase-containing compound metabolic process;nucleobase-containing small molecule metabolic process;nucleotide metabolic process;primary metabolic process;small molecule metabolic process
3.10998	-1.11623	Q2G124	SAOUHSC_00336	Probable acetyl-CoA acyltransferase (EC 2.3.1.9) (Acetoacetyl-CoA thiolase)
3.22555	-1.11872	Q2FYF3	SAOUHSC_01499	YpdA family bacillithiol disulfide reductase
2.97199	-1.13399	Q2FYY8	SAOUHSC_01284	Aminotransferase class I/II-fold pyridoxal phosphate-dependent enzyme
3.4825	-1.13604	Q2FWE8	atpA	ATP synthase subunit alpha (EC 7.1.2.2) (ATP synthase F1 sector subunit alpha) (F-ATPase subunit alpha)	FUNCTION: Produces ATP from ADP in the presence of a proton gradient across the membrane. The alpha chain is a regulatory subunit. {ECO:0000255|HAMAP-Rule:MF_01346}.	biosynthetic process;cellular metabolic process;cellular nitrogen compound metabolic process;cellular process;establishment of localization;heterocycle metabolic process;hydrogen transport;ion transport;metabolic process;nitrogen compound metabolic process;nucleobase-containing compound metabolic process;nucleobase-containing small molecule metabolic process;nucleotide metabolic process;primary m…
5.65154	-1.13753	Q2FWY9	gatA	Glutamyl-tRNA(Gln) amidotransferase subunit A (Glu-ADT subunit A) (EC 6.3.5.7)	FUNCTION: Allows the formation of correctly charged Gln-tRNA(Gln) through the transamidation of misacylated Glu-tRNA(Gln) in organisms which lack glutaminyl-tRNA synthetase. The reaction takes place in the presence of glutamine and ATP through an activated gamma-phospho-Glu-tRNA(Gln). {ECO:0000255|HAMAP-Rule:MF_00120}.	biosynthetic process;cellular metabolic process;cellular process;macromolecule metabolic process;metabolic process;primary metabolic process;protein metabolic process;translation
4.2413	-1.13883	Q2FZ17	SAOUHSC_01254	HTH gntR-type domain-containing protein		biosynthetic process;cellular metabolic process;cellular nitrogen compound metabolic process;cellular process;macromolecule metabolic process;metabolic process;nitrogen compound metabolic process;nucleobase-containing compound metabolic process;primary metabolic process;RNA metabolic process
4.66732	-1.14042	Q2FWZ0	gatB	Aspartyl/glutamyl-tRNA(Asn/Gln) amidotransferase subunit B (Asp/Glu-ADT subunit B) (EC 6.3.5.-)	FUNCTION: Allows the formation of correctly charged Asn-tRNA(Asn) or Gln-tRNA(Gln) through the transamidation of misacylated Asp-tRNA(Asn) or Glu-tRNA(Gln) in organisms which lack either or both of asparaginyl-tRNA or glutaminyl-tRNA synthetases. The reaction takes place in the presence of glutamine and ATP through an activated phospho-Asp-tRNA(Asn) or phospho-Glu-tRNA(Gln). {ECO:0000255|HAMAP-Ru…	biosynthetic process;cellular metabolic process;cellular process;macromolecule metabolic process;metabolic process;primary metabolic process;protein metabolic process;translation
2.59311	-1.14097	Q2FY01	SAOUHSC_01673	PhoH-like protein
3.64846	-1.14716	Q2FWN9	SAOUHSC_02243	Uncharacterized leukocidin-like protein 2		cell killing;killing of cells of other organism;multi-organism process;pathogenesis
2.83742	-1.14834	Q2FVQ3	SAOUHSC_02649	CDP-glycerol glycerophosphotransferase family protein
4.00919	-1.16365	Q2FZ42	rplS	Large ribosomal subunit protein bL19 (50S ribosomal protein L19)	FUNCTION: This protein is located at the 30S-50S ribosomal subunit interface and may play a role in the structure and function of the aminoacyl-tRNA binding site. {ECO:0000255|HAMAP-Rule:MF_00402}.	biosynthetic process;cellular metabolic process;cellular process;macromolecule metabolic process;metabolic process;primary metabolic process;protein metabolic process;translation
4.09158	-1.1647	Q2G1G8	ptsG	PTS system glucose-specific EIICBA component (EC 2.7.1.199) (EIICBA-Glc) (EII-Glc) (EIICBA-Glc 1) [Includes: Glucose permease IIC component (PTS system glucose-specific EIIC component); Glucose-specific phosphotransferase enzyme IIB component (PTS system glucose-specific EIIB component); Glucose-specific phosphotransferase enzyme IIA component (PTS system glucose-specific EIIA component)]	FUNCTION: The phosphoenolpyruvate-dependent sugar phosphotransferase system (sugar PTS), a major carbohydrate active transport system, catalyzes the phosphorylation of incoming sugar substrates concomitantly with their translocation across the cell membrane. This system is involved in glucose transport. {ECO:0000250|UniProtKB:Q57071}.	carbohydrate transport;establishment of localization;transport
2.80122	-1.16505	Q2FXW4	SAOUHSC_01717	U32 family peptidase
3.6136	-1.17528	Q53727	pcrA	ATP-dependent DNA helicase PcrA (EC 5.6.2.4) (DNA 3'-5' helicase PcrA)	FUNCTION: Essential helicase. May act as a helicase in plasmid pT181 replication.	cellular metabolic process;cellular nitrogen compound metabolic process;cellular process;DNA geometric change;DNA metabolic process;macromolecule metabolic process;metabolic process;nitrogen compound metabolic process;nucleobase-containing compound metabolic process;primary metabolic process
3.74631	-1.19063	Q2FVQ0	SAOUHSC_02652	Enoyl reductase (ER) domain-containing protein
4.16634	-1.19064	Q2G1Y5	ldh2	L-lactate dehydrogenase 2 (L-LDH 2) (EC 1.1.1.27)	FUNCTION: Catalyzes the conversion of lactate to pyruvate (Potential). Contributes to S.aureus growth during nitrosative stress in both aerobically and anaerobically cultured cells, despite playing a secondary role in this resistance mechanism (By similarity). {ECO:0000250|UniProtKB:Q5HCV0, ECO:0000255|HAMAP-Rule:MF_00488}.	alcohol metabolic process;carbohydrate metabolic process;catabolic process;cellular metabolic process;cellular process;generation of precursor metabolites and energy;metabolic process;primary metabolic process;small molecule metabolic process
3.67115	-1.19703	Q2FZP4	prfC	Peptide chain release factor 3 (RF-3)	FUNCTION: Increases the formation of ribosomal termination complexes and stimulates activities of RF-1 and RF-2. It binds guanine nucleotides and has strong preference for UGA stop codons. It may interact directly with the ribosome. The stimulation of RF-1 and RF-2 is significantly reduced by GTP and GDP, but not by GMP. {ECO:0000255|HAMAP-Rule:MF_00072}.	biological regulation;regulation of translation
5.15457	-1.21278	Q2FYH6	asnS	Asparagine--tRNA ligase (EC 6.1.1.22) (Asparaginyl-tRNA synthetase) (AsnRS)		amine metabolic process;cellular amino acid metabolic process;cellular ketone metabolic process;cellular metabolic process;cellular nitrogen compound metabolic process;cellular process;macromolecule metabolic process;metabolic process;nitrogen compound metabolic process;nucleobase-containing compound metabolic process;organic acid metabolic process;primary metabolic process;RNA metabolic process;…
2.59597	-1.22504	Q2FY64	SAOUHSC_01601	Alpha-amylase (EC 3.2.1.1)		carbohydrate metabolic process;metabolic process;primary metabolic process
2.67647	-1.23238	Q2FVS3	SAOUHSC_02619	ABC transporter domain-containing protein
3.4757	-1.23479	Q2FXW5	SAOUHSC_01716	Peptidase family U32 C-terminal domain-containing protein
4.46027	-1.23739	Q2FWD4	murA	UDP-N-acetylglucosamine 1-carboxyvinyltransferase (EC 2.5.1.7) (Enoylpyruvate transferase) (UDP-N-acetylglucosamine enolpyruvyl transferase) (EPT)	FUNCTION: Cell wall formation. Adds enolpyruvyl to UDP-N-acetylglucosamine. {ECO:0000256|HAMAP-Rule:MF_00111}.	alcohol metabolic process;amine metabolic process;biological regulation;biosynthetic process;carbohydrate metabolic process;cell cycle;cell division;cell wall organization;cell wall organization or biogenesis;cellular cell wall organization or biogenesis;cellular metabolic process;cellular nitrogen compound metabolic process;cellular process;macromolecule metabolic process;metabolic process;nitro…
4.56214	-1.24166	Q2FXZ6	SAOUHSC_01679	tRNA (N(6)-L-threonylcarbamoyladenosine(37)-C(2))-methylthiotransferase (EC 2.8.4.5) (tRNA-t(6)A37 methylthiotransferase)	FUNCTION: Catalyzes the methylthiolation of N6-threonylcarbamoyladenosine (t(6)A), leading to the formation of 2-methylthio-N6-threonylcarbamoyladenosine (ms(2)t(6)A) at position 37 in tRNAs that read codons beginning with adenine. {ECO:0000256|ARBA:ARBA00002399}.	cellular metabolic process;cellular nitrogen compound metabolic process;cellular process;macromolecule metabolic process;macromolecule modification;metabolic process;nitrogen compound metabolic process;nucleobase-containing compound metabolic process;primary metabolic process;RNA metabolic process;RNA modification
3.82831	-1.24846	Q2FYG0	der	GTPase Der (GTP-binding protein EngA)	FUNCTION: GTPase that plays an essential role in the late steps of ribosome biogenesis. {ECO:0000255|HAMAP-Rule:MF_00195}.	cellular process;ribosome biogenesis
1.43881	-1.25009	Q2G255	SAOUHSC_01475	N-acetyl-alpha-D-glucosaminyl L-malate synthase BshA		biosynthetic process;metabolic process
2.87929	-1.27515	P60393	rsmH	Ribosomal RNA small subunit methyltransferase H (EC 2.1.1.199) (16S rRNA m(4)C1402 methyltransferase) (rRNA (cytosine-N(4)-)-methyltransferase RsmH)	FUNCTION: Specifically methylates the N4 position of cytidine in position 1402 (C1402) of 16S rRNA. {ECO:0000255|HAMAP-Rule:MF_01007}.	cellular metabolic process;cellular nitrogen compound metabolic process;cellular process;macromolecule metabolic process;macromolecule modification;metabolic process;nitrogen compound metabolic process;nucleobase-containing compound metabolic process;one-carbon metabolic process;primary metabolic process;RNA metabolic process;RNA modification;RNA processing;rRNA processing;small molecule metaboli…
4.25693	-1.28011	Q2G2F8	atpF	ATP synthase subunit b (ATP synthase F(0) sector subunit b) (ATPase subunit I) (F-type ATPase subunit b) (F-ATPase subunit b)	FUNCTION: F(1)F(0) ATP synthase produces ATP from ADP in the presence of a proton or sodium gradient. F-type ATPases consist of two structural domains, F(1) containing the extramembraneous catalytic core and F(0) containing the membrane proton channel, linked together by a central stalk and a peripheral stalk. During catalysis, ATP synthesis in the catalytic domain of F(1) is coupled via a rotary…	biosynthetic process;cellular metabolic process;cellular nitrogen compound metabolic process;cellular process;establishment of localization;heterocycle metabolic process;hydrogen transport;ion transport;metabolic process;nitrogen compound metabolic process;nucleobase-containing compound metabolic process;nucleobase-containing small molecule metabolic process;nucleotide metabolic process;primary m…
2.30941	-1.28931	Q2FW52	SAOUHSC_02465	Uncharacterized hydrolase SAOUHSC_02465 (EC 3.-.-.-)
4.61614	-1.29245	Q2FXJ5	tyrS	Tyrosine--tRNA ligase (EC 6.1.1.1) (Tyrosyl-tRNA synthetase) (TyrRS)	FUNCTION: Catalyzes the attachment of tyrosine to tRNA(Tyr) in a two-step reaction: tyrosine is first activated by ATP to form Tyr-AMP and then transferred to the acceptor end of tRNA(Tyr). {ECO:0000255|HAMAP-Rule:MF_02006}.	amine metabolic process;cellular amino acid metabolic process;cellular ketone metabolic process;cellular metabolic process;cellular nitrogen compound metabolic process;cellular process;macromolecule metabolic process;metabolic process;nitrogen compound metabolic process;nucleobase-containing compound metabolic process;organic acid metabolic process;primary metabolic process;RNA metabolic process;…
1.95097	-1.33581	Q2G1P3	SAOUHSC_00061	Oleate hydratase		cellular ketone metabolic process;cellular lipid metabolic process;cellular metabolic process;cellular process;lipid metabolic process;metabolic process;organic acid metabolic process;primary metabolic process;small molecule metabolic process
3.84209	-1.35986	Q2FVA3	SAOUHSC_02830	D-lactate dehydrogenase (EC 1.1.1.28) (D-specific 2-hydroxyacid dehydrogenase)
2.77872	-1.36288	Q2FV30	SAOUHSC_02909	Dihydroorotate dehydrogenase (quinone) (EC 1.3.5.2)	FUNCTION: Catalyzes the conversion of dihydroorotate to orotate with NAD(+) as electron acceptor. {ECO:0000256|ARBA:ARBA00003616}.; FUNCTION: Catalyzes the conversion of dihydroorotate to orotate with quinone as electron acceptor. {ECO:0000256|ARBA:ARBA00003125}.	biosynthetic process;cellular aromatic compound metabolic process;cellular metabolic process;cellular nitrogen compound metabolic process;cellular process;heterocycle metabolic process;metabolic process;nitrogen compound metabolic process;nucleobase-containing compound metabolic process;nucleobase-containing small molecule metabolic process;nucleoside metabolic process;nucleotide metabolic proces…
4.0584	-1.37045	Q2G033	SAOUHSC_00794	Glycolytic operon regulator
7.59126	-1.39497	Q2G1Z4	proS	Proline--tRNA ligase (EC 6.1.1.15) (Prolyl-tRNA synthetase) (ProRS)	FUNCTION: Catalyzes the attachment of proline to tRNA(Pro) in a two-step reaction: proline is first activated by ATP to form Pro-AMP and then transferred to the acceptor end of tRNA(Pro). As ProRS can inadvertently accommodate and process non-cognate amino acids such as alanine and cysteine, to avoid such errors it has two additional distinct editing activities against alanine. One activity is de…	amine metabolic process;cellular amino acid metabolic process;cellular ketone metabolic process;cellular metabolic process;cellular nitrogen compound metabolic process;cellular process;macromolecule metabolic process;metabolic process;nitrogen compound metabolic process;nucleobase-containing compound metabolic process;organic acid metabolic process;primary metabolic process;RNA metabolic process;…
1.89407	-1.39649	Q2FZ18	SAOUHSC_01253	FtsK domain-containing protein	FUNCTION: Essential cell division protein that coordinates cell division and chromosome segregation. The N-terminus is involved in assembly of the cell-division machinery. The C-terminus functions as a DNA motor that moves dsDNA in an ATP-dependent manner towards the dif recombination site, which is located within the replication terminus region. Required for activation of the Xer recombinase, al…	cell cycle;cell division;cellular process;chromosome segregation
2.1489	-1.3966	Q2FXY1	aroE	Shikimate dehydrogenase (NADP(+)) (SDH) (EC 1.1.1.25)	FUNCTION: Involved in the biosynthesis of the chorismate, which leads to the biosynthesis of aromatic amino acids. Catalyzes the reversible NADPH linked reduction of 3-dehydroshikimate (DHSA) to yield shikimate (SA). {ECO:0000255|HAMAP-Rule:MF_00222}.	amine metabolic process;biosynthetic process;cellular amino acid metabolic process;cellular aromatic compound metabolic process;cellular ketone metabolic process;cellular metabolic process;cellular nitrogen compound metabolic process;cellular process;metabolic process;nitrogen compound metabolic process;organic acid metabolic process;primary metabolic process;small molecule metabolic process
3.10481	-1.40163	Q2FY80	srrB	Sensor protein SrrB (EC 2.7.13.3) (Staphylococcal respiratory response protein B)	FUNCTION: Member of the two-component regulatory system SrrA/SrrB, which is involved in the global regulation of staphylococcal virulence factors in response to environmental oxygen levels as well as biofilm formation. Also plays an essential role in host-derived nitric oxide resistance by regulating hmp/flavohemoglobin, an enzyme that detoxifies nitric oxide by converting it to nitrate. Function…
2.79321	-1.4035	Q2G071	SAOUHSC_00749	Fe/B12 periplasmic-binding domain-containing protein
1.88094	-1.41365	Q2G2L0	SAOUHSC_00638	Manganese transport regulator
1.39329	-1.59189	Q2FVK2	hlgC	Gamma-hemolysin component C (Leukocidin s subunit)	FUNCTION: Toxin that seems to act by forming pores in the membrane of the cell. Has a hemolytic and a leucotoxic activity (By similarity). {ECO:0000250}.	cell killing;killing of cells of other organism;multi-organism process;pathogenesis
2.22305	-1.63619	Q2FVL8	SAOUHSC_02684	Assimilatory nitrite reductase [NAD(P)H], large subunit, putative (EC 1.7.1.4)		metabolic process;nitrogen compound metabolic process;nitrogen cycle metabolic process
3.87129	-1.66832	Q2G2F5	SAOUHSC_02352	UDP-N-acetylglucosamine 2-epimerase (non-hydrolyzing) (EC 5.1.3.14)		alcohol metabolic process;carbohydrate metabolic process;cellular metabolic process;cellular nitrogen compound metabolic process;cellular process;metabolic process;nitrogen compound metabolic process;nucleobase-containing compound metabolic process;nucleotide-sugar metabolic process;primary metabolic process;small molecule metabolic process
4.65236	-1.69444	Q2G1W0	SAOUHSC_02574	Opine dehydrogenase domain-containing protein		alcohol metabolic process;carbohydrate metabolic process;catabolic process;cellular metabolic process;cellular process;metabolic process;phosphorus metabolic process;primary metabolic process;small molecule metabolic process
4.76617	-1.70654	Q2G1D8	pflB	Formate acetyltransferase (EC 2.3.1.54) (Pyruvate formate-lyase)	FUNCTION: Catalyzes the conversion of pyruvate to formate and acetyl-CoA. {ECO:0000250|UniProtKB:P09373}.	alcohol metabolic process;carbohydrate metabolic process;cellular metabolic process;cellular process;metabolic process;primary metabolic process;small molecule metabolic process
2.693	-1.76457	Q2G234	SAOUHSC_02134	Nitric oxide synthase oxygenase (EC 1.14.14.47)	FUNCTION: Catalyzes the production of nitric oxide. {ECO:0000256|ARBA:ARBA00002642, ECO:0000256|PIRNR:PIRNR037219}.	biosynthetic process;cellular metabolic process;cellular nitrogen compound metabolic process;cellular process;metabolic process;nitrogen compound metabolic process
3.8818	-1.78038	Q2G1I3	SAOUHSC_00139	Acyl-CoA dehydrogenase
3.03833	-1.79748	Q2FZC2	SAOUHSC_01110	Fibrinogen-binding protein	FUNCTION: Extracellular fibrinogen-binding protein that plays an important role in virulence. By interacting with the alpha chain of fibrinogen and its derivative fibrin, enhances a non-functional interaction between fibrinogen and platelets and is responsible for repression of fibrinogen-dependent platelet aggregation. In addition, assembles a fibrinogen protective shield around the bacteria whi…
4.08909	-1.82031	Q2FV28	SAOUHSC_02911	Epoxyqueuosine reductase QueH (EC 1.17.99.6) (Queuosine biosynthesis protein QueH)	FUNCTION: Catalyzes the conversion of epoxyqueuosine (oQ) to queuosine (Q), which is a hypermodified base found in the wobble positions of tRNA(Asp), tRNA(Asn), tRNA(His) and tRNA(Tyr). {ECO:0000256|ARBA:ARBA00002268, ECO:0000256|HAMAP-Rule:MF_02089}.
3.32201	-1.96734	Q2G155	lip2	Lipase 2 (EC 3.1.1.3) (Glycerol ester hydrolase 2)		catabolic process;lipid metabolic process;metabolic process;primary metabolic process
3.43706	-2.03078	Q2G1Z8	polC	DNA polymerase III PolC-type (PolIII) (EC 2.7.7.7)	FUNCTION: Required for replicative DNA synthesis. This DNA polymerase also exhibits 3' to 5' exonuclease activity.	biosynthetic process;cellular metabolic process;cellular nitrogen compound metabolic process;cellular process;DNA metabolic process;DNA replication;macromolecule metabolic process;metabolic process;nitrogen compound metabolic process;nucleobase-containing compound metabolic process;primary metabolic process
1.48514	-2.0329	Q2FWZ9	SAOUHSC_02107	Lipid II isoglutaminyl synthase (glutamine-hydrolyzing) subunit MurT (EC 6.3.5.13)	FUNCTION: The lipid II isoglutaminyl synthase complex catalyzes the formation of alpha-D-isoglutamine in the cell wall lipid II stem peptide. The MurT subunit catalyzes the ATP-dependent amidation of D-glutamate residue of lipid II, converting it to an isoglutamine residue. {ECO:0000256|HAMAP-Rule:MF_02214}.	biosynthetic process;metabolic process
2.44124	-2.04349	Q2FX08	SAOUHSC_02099	Sensor protein VraS (EC 2.7.13.3)
4.67709	-2.07952	Q2FV22	panC	Pantothenate synthetase (PS) (EC 6.3.2.1) (Pantoate--beta-alanine ligase) (Pantoate-activating enzyme)	FUNCTION: Catalyzes the condensation of pantoate with beta-alanine in an ATP-dependent reaction via a pantoyl-adenylate intermediate. {ECO:0000255|HAMAP-Rule:MF_00158}.	amine metabolic process;biosynthetic process;cellular amino acid metabolic process;cellular ketone metabolic process;cellular metabolic process;cellular nitrogen compound metabolic process;cellular process;cofactor metabolic process;metabolic process;nitrogen compound metabolic process;organic acid metabolic process;primary metabolic process;small molecule metabolic process;vitamin metabolic proc…
2.0493	-2.0953	Q2G2F1	SAOUHSC_01967	ABC transporter, ATP-binding protein, putative
2.50421	-2.10046	Q2FZT1	SAOUHSC_00909	Cof-type HAD-IIB family hydrolase
3.41719	-2.11321	Q2FVU5	SAOUHSC_02596	Uncharacterized protein
3.09423	-2.16265	Q2FWP0	SAOUHSC_02241	Uncharacterized leukocidin-like protein 1		cell killing;killing of cells of other organism;multi-organism process;pathogenesis
2.80878	-2.16987	Q2FVQ4	SAOUHSC_02648	L-lactate permease	FUNCTION: Uptake of L-lactate across the membrane. Can also transport D-lactate and glycolate. {ECO:0000256|RuleBase:RU365092}.
2.76782	-2.17247	Q2FXG5	SAOUHSC_01882	Serine aminopeptidase S33 domain-containing protein
4.41751	-2.18149	Q2G0G1	adh	Alcohol dehydrogenase (ADH) (EC 1.1.1.1)
3.00427	-2.20512	Q2G2G2	saeR	Response regulator SaeR (Staphylococcus exoprotein expression protein R)	FUNCTION: Member of the two-component regulatory system SaeR/SaeS involved in the regulation of staphylococcal virulence factors in a strain-dependent fashion. Probably functions as a transcriptional regulator via a specific DNA-binding domain, recognizing motifs near the promoter sequences of target genes. SaeR/SaeS activates the expression of exoproteins involved in adhesion and invasion of hos…	biological regulation;biosynthetic process;cellular metabolic process;cellular nitrogen compound metabolic process;cellular process;macromolecule metabolic process;metabolic process;multi-organism process;nitrogen compound metabolic process;nucleobase-containing compound metabolic process;pathogenesis;primary metabolic process;response to stimulus;RNA metabolic process;signal transduction
5.17703	-2.418	Q2FZB8	SAOUHSC_01114	Fibrinogen-binding protein	FUNCTION: Extracellular fibrinogen-binding protein that plays an important role in virulence. By interacting with the alpha chain of fibrinogen and its derivative fibrin, enhances a non-functional interaction between fibrinogen and platelets and is responsible for repression of fibrinogen-dependent platelet aggregation. In addition, assembles a fibrinogen protective shield around the bacteria whi…
4.20531	-2.44042	Q2FWC7	coaW	Type II pantothenate kinase (EC 2.7.1.33) (PanK-II) (Pantothenic acid kinase)	FUNCTION: Catalyzes the phosphorylation of pantothenate (Pan), the first step in CoA biosynthesis. {ECO:0000269|PubMed:12760898}.	biosynthetic process;cellular metabolic process;cellular nitrogen compound metabolic process;cellular process;cofactor metabolic process;heterocycle metabolic process;metabolic process;nitrogen compound metabolic process;nucleobase-containing compound metabolic process;nucleobase-containing small molecule metabolic process;nucleoside metabolic process;nucleotide metabolic process;primary metaboli…
3.98982	-2.48609	Q2FVB4	SAOUHSC_02820	ABC transporter domain-containing protein
3.00606	-2.62342	Q2G0R8	mfd	Transcription-repair-coupling factor (TRCF) (EC 3.6.4.-)	FUNCTION: Couples transcription and DNA repair by recognizing RNA polymerase (RNAP) stalled at DNA lesions. Mediates ATP-dependent release of RNAP and its truncated transcript from the DNA, and recruitment of nucleotide excision repair machinery to the damaged site. {ECO:0000255|HAMAP-Rule:MF_00969}.	biological regulation;cellular component organization;cellular process;chromosome organization;organelle organization
4.7848	-3.23145	Q2G2G0	SAOUHSC_00717	DM13 domain-containing protein
3.21192	-3.29528	Q2FYJ2	ald1	Alanine dehydrogenase 1 (EC 1.4.1.1)	FUNCTION: May play a role in cell wall synthesis as L-alanine is an important constituent of the peptidoglycan layer. {ECO:0000250}.	amine metabolic process;catabolic process;cellular amino acid metabolic process;cellular ketone metabolic process;cellular metabolic process;cellular nitrogen compound metabolic process;cellular process;metabolic process;nitrogen compound metabolic process;organic acid metabolic process;primary metabolic process;small molecule metabolic process
4.29951	-3.35789	Q2FYJ3	tdcB	L-threonine dehydratase catabolic TdcB (EC 4.3.1.19) (Threonine deaminase)	FUNCTION: Catalyzes the anaerobic formation of alpha-ketobutyrate and ammonia from threonine in a two-step reaction. The first step involved a dehydration of threonine and a production of enamine intermediates (aminocrotonate), which tautomerizes to its imine form (iminobutyrate). Both intermediates are unstable and short-lived. The second step is the nonenzymatic hydrolysis of the enamine/imine …	amine metabolic process;catabolic process;cellular amino acid metabolic process;cellular ketone metabolic process;cellular metabolic process;cellular nitrogen compound metabolic process;cellular process;metabolic process;nitrogen compound metabolic process;organic acid metabolic process;primary metabolic process;small molecule metabolic process
3.44036	-3.91781	Q2FVK5	sbi	Immunoglobulin-binding protein Sbi	FUNCTION: Plays a role in the inhibition of both the innate and adaptive immune responses. Possesses two N-terminal domains that bind the Fc region of IgG and two domains that form a tripartite complex with complement factors C3b and CFH. By recruiting CFH and C3b, the secreted form acts as a potent complement inhibitor of the alternative pathway-mediated lysis. {ECO:0000250|UniProtKB:A6QJQ7}.	multi-organism process;pathogenesis

## Sheet: LA VS CTRL
Table S2. Statistically significant and differentially abundant proteins list of S. aureus in the comparisons between CFS, LA and control. Sheet 1 shows the comparison between CFS vs CTRL, Sheet 2 shows the comparison between LA vs CTRL, and Sheet 3 shows the comparison between CFS vs LA. For each protein, the Protein ID, gene name, protein name, protein function, and a gene ontology Biological P…
-Log(P-value)	Difference (LA vs CTRL)	Protein IDs	Gene name	Protein names	Function [CC]	GOBP name
1.91401	3.48833	Q2FWF8	sceD	Probable transglycosylase SceD (EC 3.2.-.-)	FUNCTION: Is able to cleave peptidoglycan and affects clumping and separation of bacterial cells. Is required for normal growth under stressful conditions. Is essential for nasal colonization. {ECO:0000269|PubMed:17675373}.
4.21358	3.33273	Q2G2R8	sspP	Staphopain A (EC 3.4.22.48) (Staphylococcal cysteine proteinase A) (Staphylopain A)	FUNCTION: Cysteine protease that plays an important role in the inhibition of host innate immune response. Cleaves host elastins found in connective tissues, pulmonary surfactant protein A in the lungs, and the chemokine receptor CXCR2 on leukocytes. Proteolytic cleavage of surfactant protein A impairs bacterial phagocytosis by neutrophils while CXCR2 degradation blocks neutrophil activation and …	multi-organism process;pathogenesis
3.58195	3.02398	Q2FV55	ssaA	Staphylococcal secretory antigen SsaA	FUNCTION: Not known; immunogenic protein. {ECO:0000250}.	multi-organism process;pathogenesis
2.87448	2.79566	O33599	lytM	Glycyl-glycine endopeptidase LytM (EC 3.4.24.75) (Autolysin LytM)	FUNCTION: Peptidoglycan hydrolase (autolysin) specifically acting on polyglycine interpeptide bridges of the cell wall peptidoglycan. {ECO:0000269|PubMed:10220159, ECO:0000269|PubMed:8095258}.	cell wall organization;cell wall organization or biogenesis;cellular component organization or biogenesis;multi-organism process;pathogenesis
1.91994	2.64477	Q2G1W1	SAOUHSC_02576	Secretory antigen SsaA, putative
2.1174	2.55837	Q2FXV2	SAOUHSC_01729	Uncharacterized protein
2.76606	2.53497	Q2FUQ9	SAOUHSC_03045	Cold shock protein CspA		biological regulation;biosynthetic process;cellular biosynthetic process;cellular macromolecule biosynthetic process;cellular macromolecule metabolic process;cellular metabolic process;cellular nitrogen compound metabolic process;cellular process;macromolecule biosynthetic process;macromolecule metabolic process;metabolic process;nitrogen compound metabolic process;nucleic acid metabolic process;…
2.40563	2.20414	Q2FV52	isaA	Probable transglycosylase IsaA (EC 3.2.-.-) (Immunodominant staphylococcal antigen A)	FUNCTION: Is able to cleave peptidoglycan. {ECO:0000269|PubMed:17675373}.
2.27826	2.01468	Q2FW29	rpmJ	Large ribosomal subunit protein bL36 (50S ribosomal protein L36)		biosynthetic process;cellular biosynthetic process;cellular macromolecule biosynthetic process;cellular macromolecule metabolic process;cellular metabolic process;cellular process;cellular protein metabolic process;macromolecule biosynthetic process;macromolecule metabolic process;metabolic process;primary metabolic process;protein metabolic process;translation
2.78389	1.96896	Q2FV81	SAOUHSC_02855	LysM domain protein (EC 3.5.1.28)
3.43134	1.95919	Q2FYU6	rpmG1	Large ribosomal subunit protein bL33A (50S ribosomal protein L33 1)		biosynthetic process;cellular biosynthetic process;cellular macromolecule biosynthetic process;cellular macromolecule metabolic process;cellular metabolic process;cellular process;cellular protein metabolic process;macromolecule biosynthetic process;macromolecule metabolic process;metabolic process;primary metabolic process;protein metabolic process;translation
1.83071	1.95652	Q2G1Q2	plc	1-phosphatidylinositol phosphodiesterase (EC 4.6.1.13) (Phosphatidylinositol diacylglycerol-lyase) (Phosphatidylinositol-specific phospholipase C) (PI-PLC)	FUNCTION: Cleaves glycosylphosphatidylinositol (GPI) and phosphatidylinositol (PI) anchors but not PI phosphates. Potential virulence factor (By similarity). {ECO:0000250}.	catabolic process;lipid catabolic process;lipid metabolic process;metabolic process;multi-organism process;pathogenesis;primary metabolic process
3.76283	1.95445	P0A0G2	rpmD	Large ribosomal subunit protein uL30 (50S ribosomal protein L30)		biosynthetic process;cellular biosynthetic process;cellular macromolecule biosynthetic process;cellular macromolecule metabolic process;cellular metabolic process;cellular process;cellular protein metabolic process;macromolecule biosynthetic process;macromolecule metabolic process;metabolic process;primary metabolic process;protein metabolic process;translation
5.29635	1.87594	Q2G2W5	SAOUHSC_02630	Membrane fusion protein biotin-lipoyl like domain-containing protein
2.21091	1.84146	Q2G0D4	SAOUHSC_00671	Probable autolysin SsaALP (EC 3.5.1.28)	FUNCTION: Has weak lytic activity toward S.aureus cells. {ECO:0000269|PubMed:25690309}.
3.1708	1.73565	Q2G170	SAOUHSC_00284	5'-nucleotidase, lipoprotein e(P4) family
5.26152	1.73454	Q2G222	SAOUHSC_02979	N-acetylmuramoyl-L-alanine amidase domain-containing protein SAOUHSC_02979
3.62757	1.7003	Q2G2J2	ssaA2	Staphylococcal secretory antigen ssaA2	FUNCTION: Not known; immunogenic protein. {ECO:0000250}.	multi-organism process;pathogenesis
2.46289	1.646	Q2G015	clfA	Clumping factor A (Fibrinogen receptor A) (Fibrinogen-binding protein A)	FUNCTION: Cell surface-associated protein implicated in virulence. Promotes bacterial attachment exclusively to the gamma-chain of human fibrinogen. Induces formation of bacterial clumps, which diminish the ability of group IIA phospholipase A2 to cause bacterial phospholipid hydrolysis and killing. Significantly decreases macrophage phagocytosis possibly thanks to the clumps, clumped bacteria be…	biological adhesion;cell adhesion;cellular process;multi-organism process;pathogenesis
3.22961	1.62157	Q2G0U9	sle1	N-acetylmuramoyl-L-alanine amidase sle1 (EC 3.5.1.28)	FUNCTION: Peptidoglycan hydrolase involved in the splitting of the septum during cell division. Binds to both alpha and beta-chains of human fibrinogen as well as fibronectin, which suggests a role in the colonization of host factor-coated material or host tissue. Also exhibits lytic activity against S.carnosus and S.aureus cells but not against M.luteus cells. {ECO:0000269|PubMed:16262792}.	barrier septum formation;cell death;cell wall organization;cell wall organization or biogenesis;cellular component assembly;cellular component assembly at cellular level;cellular component organization;cellular component organization at cellular level;cellular component organization or biogenesis;cellular component organization or biogenesis at cellular level;cellular process;cytokinetic process;…
2.25692	1.52919	Q2G0L5	sdrC	Serine-aspartate repeat-containing protein C	FUNCTION: Cell surface-associated calcium-binding protein which plays an important role in adhesion and pathogenesis. Mediates interactions with components of the extracellular matrix such as host NRXN1 to promote bacterial adhesion. {ECO:0000250|UniProtKB:O86487}.	biological adhesion;cell adhesion;cellular process
1.7273	1.5039	Q2FZI0	SAOUHSC_01024	Uncharacterized protein
2.13159	1.44666	Q2FUW1	sraP	Serine-rich adhesin for platelets (Adhesin SraP) (Staphylococcus aureus surface protein A) (SasA)	FUNCTION: Mediates binding to human platelets, possibly through a receptor-ligand interaction. Probably associated with virulence in endovascular infection (PubMed:15784571). Plays a positive role in biofilm formation, possibly by self-association via the non-repeat region (NRR or binding region, BR) (PubMed:20714350). Binds to and plays a role in human lung epithelial cell invasion via the L-lec…	multi-organism process;pathogenesis
2.23539	1.44064	Q2FVD4	SAOUHSC_02779	DUF1413 domain-containing protein
1.82357	1.38977	Q2FUW9	SAOUHSC_02982	Surface protein F
2.31287	1.38146	Q2G2M0	SAOUHSC_01362	Tautomerase (EC 5.3.2.-)		cellular aromatic compound metabolic process;cellular metabolic process;cellular process;metabolic process
4.08271	1.34783	Q2FXW0	SAOUHSC_01721	UPF0297 protein SAOUHSC_01721
4.67243	1.32446	Q2FYU2	SAOUHSC_01332	CAP domain-containing protein
1.64026	1.30813	Q2FX21;Q2FWP5;Q2FY86	SAOUHSC_01578;SAOUHSC_02085;SAOUHSC_02236	Conserved hypothetical phage protein
2.38313	1.27586	Q2G0F2	SAOUHSC_00617	Uncharacterized protein
4.25266	1.26466	Q2FZK7	atl	Bifunctional autolysin [Includes: N-acetylmuramoyl-L-alanine amidase (EC 3.5.1.28); Mannosyl-glycoprotein endo-beta-N-acetylglucosaminidase (EC 3.2.1.96)]	FUNCTION: Endohydrolysis of the di-N-acetylchitobiosyl unit in high-mannose glycopeptides and glycoproteins containing the -[(Man)5(GlcNAc)2]-Asn structure. One N-acetyl-D-glucosamine residue remains attached to the protein; the rest of the oligosaccharide is released intact. Cleaves the peptidoglycan connecting the daughter cells at the end of the cell division cycle, resulting in the separation…	amine metabolic process;aminoglycan catabolic process;aminoglycan metabolic process;carbohydrate catabolic process;carbohydrate metabolic process;catabolic process;cell wall organization;cell wall organization or biogenesis;cellular component organization or biogenesis;glycosaminoglycan catabolic process;glycosaminoglycan metabolic process;macromolecule catabolic process;macromolecule metabolic p…
2.57985	1.26127	Q2FV63	copZ	Copper chaperone CopZ	FUNCTION: Chaperone that serves for the intracellular sequestration and transport of Cu(+). Delivers Cu(+) to the copper-exporting P-type ATPase A (CopA) (By similarity). {ECO:0000250, ECO:0000269|PubMed:18048940}.	cation transport;establishment of localization;ion transport;metal ion transport;transport
2.86489	1.26125	Q2G1I8	SAOUHSC_00134	Uncharacterized protein
2.65002	1.24899	Q2G2K6	ureB	Urease subunit beta (EC 3.5.1.5) (Urea amidohydrolase subunit beta)		catabolic process;cellular amide catabolic process;cellular amide metabolic process;cellular catabolic process;cellular metabolic process;cellular nitrogen compound catabolic process;cellular nitrogen compound metabolic process;cellular process;metabolic process;nitrogen compound metabolic process;nitrogen cycle metabolic process;small molecule catabolic process;small molecule metabolic process;u…
2.20896	1.23862	Q2FXH3	SAOUHSC_01874	Rhodanese domain-containing protein
3.18131	1.22189	Q2FXB6	SAOUHSC_01949	Leader peptide-processing serine protease (EC 3.4.21.-)
3.92822	1.17546	Q2G190	SAOUHSC_00256	Peptidase C51 domain-containing protein
1.69772	1.17418	Q2G009	SAOUHSC_00819	Cold shock protein CspA		biological regulation;regulation of biological process;regulation of biosynthetic process;regulation of cellular biosynthetic process;regulation of cellular macromolecule biosynthetic process;regulation of cellular metabolic process;regulation of cellular process;regulation of gene expression;regulation of macromolecule biosynthetic process;regulation of macromolecule metabolic process;regulation…
2.82477	1.14226	Q2FW95	SAOUHSC_02404	DUF1542 domain-containing protein
2.96654	1.12852	Q2G278	SAOUHSC_00773	Probable autolysin LDP (EC 3.5.1.28)	FUNCTION: Has weak lytic activity toward S.aureus cells. {ECO:0000269|PubMed:25690309}.
2.21501	1.11856	Q2FY39	SAOUHSC_01627	Lipoprotein
2.39619	1.02277	Q2FZG8	SAOUHSC_01036	DNA-directed RNA polymerase subunit epsilon (RNAP epsilon subunit) (EC 2.7.7.6) (RNA polymerase epsilon subunit) (Transcriptase subunit epsilon)	FUNCTION: A non-essential component of RNA polymerase (RNAP). {ECO:0000255|HAMAP-Rule:MF_01553}.
2.35361	1.00575	Q2FWN3	groS	Co-chaperonin GroES (10 kDa chaperonin) (Chaperonin-10) (Cpn10)	FUNCTION: Together with the chaperonin GroEL, plays an essential role in assisting protein folding. The GroEL-GroES system forms a nano-cage that allows encapsulation of the non-native substrate proteins and provides a physical environment optimized to promote and accelerate protein folding. GroES binds to the apical surface of the GroEL ring, thereby capping the opening of the GroEL channel. {EC…	cellular macromolecule metabolic process;cellular metabolic process;cellular process;cellular protein metabolic process;macromolecule metabolic process;metabolic process;primary metabolic process;protein folding;protein metabolic process
3.4928	1.00414	Q2FZV8	SAOUHSC_00877	FeS cluster biogenesis domain-containing protein		biosynthetic process;cellular biosynthetic process;cellular metabolic process;cellular process;cofactor biosynthetic process;cofactor metabolic process;iron-sulfur cluster assembly;metabolic process;metallo-sulfur cluster assembly
1.30492	0.992535	Q2FZY9	SAOUHSC_00845	UPF0337 protein SAOUHSC_00845
3.42533	0.977638	Q2FVV8	SAOUHSC_02583	Transcriptional regulator, putative
4.05841	0.969216	Q2FW96	mtlD	Mannitol-1-phosphate 5-dehydrogenase (EC 1.1.1.17)		alcohol metabolic process;alditol metabolic process;carbohydrate metabolic process;cellular carbohydrate metabolic process;cellular metabolic process;cellular process;hexitol metabolic process;mannitol metabolic process;metabolic process;polyol metabolic process;primary metabolic process;small molecule metabolic process
3.05035	0.958153	Q2G2K5	ureC	Urease subunit alpha (EC 3.5.1.5) (Urea amidohydrolase subunit alpha)		catabolic process;cellular amide catabolic process;cellular amide metabolic process;cellular catabolic process;cellular metabolic process;cellular nitrogen compound catabolic process;cellular nitrogen compound metabolic process;cellular process;metabolic process;nitrogen compound metabolic process;nitrogen cycle metabolic process;small molecule catabolic process;small molecule metabolic process;u…
1.56943	0.956926	Q2G276	SAOUHSC_00003	Uncharacterized protein
1.44886	0.956432	Q2FZR3	SAOUHSC_00927	Oligopeptide ABC transporter, substrate-binding protein, putative		cellular process;establishment of localization;transmembrane transport;transport
1.78044	0.947277	Q2FX11	SAOUHSC_02096	YtxH domain-containing protein
5.03812	0.936741	Q2G2A4	SAOUHSC_01042	Dihydrolipoamide acetyltransferase component of pyruvate dehydrogenase complex (EC 2.3.1.-)	FUNCTION: The pyruvate dehydrogenase complex catalyzes the overall conversion of pyruvate to acetyl-CoA and CO(2). It contains multiple copies of three enzymatic components: pyruvate dehydrogenase (E1), dihydrolipoamide acetyltransferase (E2) and lipoamide dehydrogenase (E3). {ECO:0000256|ARBA:ARBA00025211}.
2.10614	0.917389	P0A0B7	ahpC	Alkyl hydroperoxide reductase C (EC 1.11.1.26) (Peroxiredoxin) (Thioredoxin peroxidase)	FUNCTION: Thiol-specific peroxidase that catalyzes the reduction of hydrogen peroxide and organic hydroperoxides to water and alcohols, respectively. Plays a role in cell protection against oxidative stress by detoxifying peroxides. Is important for survival under desiccation conditions. Not required for virulence although is necessary for nasal colonization. {ECO:0000269|PubMed:17114262}.	response to chemical stimulus;response to oxidative stress;response to stimulus;response to stress
2.11204	0.916142	Q2FWW1	SAOUHSC_02161	MHC class II analog protein
2.58094	0.915245	Q2G093	ltaS	Lipoteichoic acid synthase [Cleaved into: Glycerol phosphate lipoteichoic acid synthase (LTA synthase) (EC 2.7.8.-) (Polyglycerol phosphate synthase); Processed glycerol phosphate lipoteichoic acid synthase]	FUNCTION: Catalyzes the polymerization of lipoteichoic acid (LTA) polyglycerol phosphate, a reaction that presumably uses phosphatidylglycerol (PG) as substrate. Is required for staphylococcal growth and cell division process. {ECO:0000269|PubMed:17483484}.	biosynthetic process;carbohydrate biosynthetic process;carbohydrate metabolic process;cell wall macromolecule biosynthetic process;cell wall macromolecule metabolic process;cell wall organization;cell wall organization or biogenesis;cellular biosynthetic process;cellular carbohydrate metabolic process;cellular cell wall macromolecule metabolic process;cellular cell wall organization or biogenesis…
1.31354	0.910245	Q2FYN2	cspA	Cold shock protein CspA	FUNCTION: Involved in cold stress response and in the susceptibility to an antimicrobial peptide of human cathepsin G (CG117-136). Regulates yellowish-orange pigment production through a still unclear SigB-dependent mechanism. {ECO:0000269|PubMed:12874306, ECO:0000269|PubMed:16291691}.	biological regulation;regulation of biological process;regulation of biosynthetic process;regulation of cellular biosynthetic process;regulation of cellular macromolecule biosynthetic process;regulation of cellular metabolic process;regulation of cellular process;regulation of gene expression;regulation of macromolecule biosynthetic process;regulation of macromolecule metabolic process;regulation…
2.6877	0.882633	Q2FW97	SAOUHSC_02402	Mannitol-specific phosphotransferase enzyme IIA component (EIIA) (EIII) (PTS system mannitol-specific EIIA component)	FUNCTION: The phosphoenolpyruvate-dependent sugar phosphotransferase system (sugar PTS), a major carbohydrate active transport system, catalyzes the phosphorylation of incoming sugar substrates concomitantly with their translocation across the cell membrane. The enzyme II CmtAB PTS system is involved in D-mannitol transport. {ECO:0000256|ARBA:ARBA00002434}.
3.5057	0.877266	Q2FXR3	hemB	Delta-aminolevulinic acid dehydratase (ALAD) (ALADH) (EC 4.2.1.24) (Porphobilinogen synthase)	FUNCTION: Catalyzes an early step in the biosynthesis of tetrapyrroles. Binds two molecules of 5-aminolevulinate per subunit, each at a distinct site, and catalyzes their condensation to form porphobilinogen (By similarity). {ECO:0000250}.	biosynthetic process;cellular aromatic compound metabolic process;cellular biosynthetic process;cellular metabolic process;cellular nitrogen compound biosynthetic process;cellular nitrogen compound metabolic process;cellular process;cofactor biosynthetic process;cofactor metabolic process;heterocycle biosynthetic process;heterocycle metabolic process;metabolic process;nitrogen compound metabolic …
2.43241	0.871925	Q2FYS9	SAOUHSC_01347	Aconitate hydratase (Aconitase) (EC 4.2.1.3)	FUNCTION: Catalyzes the isomerization of citrate to isocitrate via cis-aconitate. {ECO:0000256|RuleBase:RU361275}.; FUNCTION: Involved in the catabolism of short chain fatty acids (SCFA) via the tricarboxylic acid (TCA)(acetyl degradation route) and probably the 2-methylcitrate cycle I (propionate degradation route). Catalyzes the reversible isomerization of citrate to isocitrate via cis-aconitat…
2.28931	0.85741	Q2FW91	SAOUHSC_02409	Arginase (EC 3.5.3.1)		amine metabolic process;arginine metabolic process;carboxylic acid metabolic process;cellular amine metabolic process;cellular amino acid metabolic process;cellular ketone metabolic process;cellular metabolic process;cellular nitrogen compound metabolic process;cellular process;glutamine family amino acid metabolic process;metabolic process;nitrogen compound metabolic process;organic acid metabol…
2.07395	0.847621	Q2FW19	rpsZ	Small ribosomal subunit protein uS14B (30S ribosomal protein S14 type Z)	FUNCTION: Binds 16S rRNA, required for the assembly of 30S particles and may also be responsible for determining the conformation of the 16S rRNA at the A site. {ECO:0000255|HAMAP-Rule:MF_01364}.	biosynthetic process;cellular biosynthetic process;cellular macromolecule biosynthetic process;cellular macromolecule metabolic process;cellular metabolic process;cellular process;cellular protein metabolic process;macromolecule biosynthetic process;macromolecule metabolic process;metabolic process;primary metabolic process;protein metabolic process;translation
2.41439	0.842101	P52078	SAOUHSC_00997	Uncharacterized protein SAOUHSC_00997 (ORF1)
2.05345	0.840413	Q2FZI8	purM	Phosphoribosylformylglycinamidine cyclo-ligase (EC 6.3.3.1) (AIR synthase) (AIRS) (Phosphoribosyl-aminoimidazole synthetase)		'de novo' IMP biosynthetic process;biosynthetic process;cellular biosynthetic process;cellular metabolic process;cellular nitrogen compound biosynthetic process;cellular nitrogen compound metabolic process;cellular process;heterocycle biosynthetic process;heterocycle metabolic process;IMP biosynthetic process;IMP metabolic process;metabolic process;nitrogen compound metabolic process;nucleobase-c…
1.52376	0.838008	Q2G0L4	sdrD	Serine-aspartate repeat-containing protein D	FUNCTION: Cell surface-associated calcium-binding protein which plays an important role in adhesion and pathogenesis (PubMed:26924733). Mediates interactions with components of the extracellular matrix such as host DSG1 to promote bacterial adhesion to host cells (PubMed:26924733). Contributes to the resistance to killing by innate immune components such as neutrophils present in blood and thus a…	biological adhesion;cell adhesion;cellular process
2.67904	0.820857	Q2FV67	rocA	1-pyrroline-5-carboxylate dehydrogenase (P5C dehydrogenase) (EC 1.2.1.88) (L-glutamate gamma-semialdehyde dehydrogenase)		amine biosynthetic process;amine catabolic process;amine metabolic process;biosynthetic process;carboxylic acid biosynthetic process;carboxylic acid catabolic process;carboxylic acid metabolic process;catabolic process;cellular amine metabolic process;cellular amino acid biosynthetic process;cellular amino acid catabolic process;cellular amino acid metabolic process;cellular biosynthetic process;…
2.93761	0.818174	Q2FYK2	SAOUHSC_01438	Scaffold protein Nfu/NifU N-terminal domain-containing protein
2.45898	0.813908	Q2FWX1	SAOUHSC_02150	Thioredoxin family protein
2.26556	0.766762	Q2G2Q4	rbfA	Ribosome-binding factor A	FUNCTION: One of several proteins that assist in the late maturation steps of the functional core of the 30S ribosomal subunit. Associates with free 30S ribosomal subunits (but not with 30S subunits that are part of 70S ribosomes or polysomes). Required for efficient processing of 16S rRNA. May interact with the 5'-terminal helix region of 16S rRNA. {ECO:0000255|HAMAP-Rule:MF_00003}.	cellular macromolecule metabolic process;cellular metabolic process;cellular nitrogen compound metabolic process;cellular process;macromolecule metabolic process;metabolic process;ncRNA metabolic process;ncRNA processing;nitrogen compound metabolic process;nucleic acid metabolic process;nucleobase-containing compound metabolic process;primary metabolic process;RNA metabolic process;RNA processing…
1.66622	0.766189	Q2FVT8	SAOUHSC_02604	SDR family oxidoreductase
2.33227	0.765457	Q2FZ05	SAOUHSC_01266	2-oxoacid:acceptor oxidoreductase subunit alpha
1.82161	0.760572	P0A0K3	SAOUHSC_02013	Uncharacterized protein SAOUHSC_02013 (ORF1)
1.93883	0.746812	Q2FZ03	SAOUHSC_01268	Thiamine-binding protein domain-containing protein
2.27942	0.743406	Q2FYU7	katA	Catalase (EC 1.11.1.6)	FUNCTION: Decomposes hydrogen peroxide into water and oxygen; serves to protect cells from the toxic effects of hydrogen peroxide. Involved in resistance to paraquat when fur is absent and to tert-butyl hydroperoxide. Is important for survival under glucose starvation and desiccation conditions. Not required for virulence although is necessary for nasal colonization. {ECO:0000269|PubMed:11349039,…	catabolic process;cellular catabolic process;cellular metabolic process;cellular process;cellular response to chemical stimulus;cellular response to hydrogen peroxide;cellular response to oxidative stress;cellular response to reactive oxygen species;cellular response to stimulus;cellular response to stress;hydrogen peroxide catabolic process;hydrogen peroxide metabolic process;metabolic process;r…
1.819	0.740965	Q9ZNI1	lytN	Probable cell wall hydrolase LytN (EC 3.-.-.-)	FUNCTION: Probably involved in peptidoglycan hydrolysis.	cell wall organization;cell wall organization or biogenesis;cellular component organization or biogenesis
3.58389	0.737432	Q2FZU7	SAOUHSC_00893	FMN oxidoreductase, putative
2.33769	0.736534	Q2G000	SAOUHSC_00834	Thioredoxin, putative		biological regulation;cell redox homeostasis;cellular homeostasis;cellular process;glycerol ether metabolic process;homeostatic process;metabolic process;organic ether metabolic process;regulation of biological process;regulation of biological quality;regulation of cellular process;small molecule metabolic process
2.10428	0.728629	Q2FYS0	SAOUHSC_01365	Uncharacterized protein
1.88959	0.72183	Q2FZU3	SAOUHSC_00897	GP-PDE domain-containing protein		alcohol metabolic process;alditol metabolic process;carbohydrate metabolic process;cellular carbohydrate metabolic process;cellular metabolic process;cellular process;glycerol metabolic process;lipid metabolic process;metabolic process;polyol metabolic process;primary metabolic process;small molecule metabolic process
1.55007	0.721538	Q2G0K7	SAOUHSC_00553	3-hexulose-6-phosphate synthase (HPS) (EC 4.1.2.43) (D-arabino-3-hexulose-6-phosphate formaldehyde lyase)	FUNCTION: Catalyzes the condensation of ribulose 5-phosphate with formaldehyde to form 3-hexulose 6-phosphate. {ECO:0000250}.	'de novo' pyrimidine base biosynthetic process;biosynthetic process;carbohydrate metabolic process;cellular aldehyde metabolic process;cellular aromatic compound metabolic process;cellular biosynthetic process;cellular metabolic process;cellular nitrogen compound biosynthetic process;cellular nitrogen compound metabolic process;cellular process;formaldehyde assimilation;formaldehyde assimilation …
1.50614	0.714019	Q2FW66	asp23	Alkaline shock protein 23	FUNCTION: May play a key role in alkaline pH tolerance. {ECO:0000250}.
2.83951	0.713906	Q2FVW0	SAOUHSC_02581	DUF1641 domain-containing protein
2.6122	0.713247	Q2FW17	rplX	Large ribosomal subunit protein uL24 (50S ribosomal protein L24)	FUNCTION: One of two assembly initiator proteins, it binds directly to the 5'-end of the 23S rRNA, where it nucleates assembly of the 50S subunit. {ECO:0000255|HAMAP-Rule:MF_01326}.; FUNCTION: One of the proteins that surrounds the polypeptide exit tunnel on the outside of the subunit. {ECO:0000255|HAMAP-Rule:MF_01326}.	biosynthetic process;cellular biosynthetic process;cellular macromolecule biosynthetic process;cellular macromolecule metabolic process;cellular metabolic process;cellular process;cellular protein metabolic process;macromolecule biosynthetic process;macromolecule metabolic process;metabolic process;primary metabolic process;protein metabolic process;translation
2.03564	0.708955	Q2FVW2	SAOUHSC_02580	N-acetylmuramoyl-L-alanine amidase, putative
1.9989	0.707436	Q2G2P5	SAOUHSC_00201	Nickel-binding protein NikA (SaNikA)	FUNCTION: Part of the ABC transporter complex NikABCDE (Opp2) involved in nickel import. Binds nickel and transfers it to the membrane-bound permease. Required for full urease activity and plays a significant role in the virulence of S.aureus during urinary tract infection (UTI) (PubMed:20662775). May bind nickel via a nickel-chelator (PubMed:25611161). {ECO:0000269|PubMed:20662775, ECO:0000269|P…	cellular process;establishment of localization;transmembrane transport;transport
1.37822	0.698807	Q2FW50	SAOUHSC_02467	Alpha-acetolactate decarboxylase (EC 4.1.1.5)		acetoin biosynthetic process;acetoin metabolic process;biosynthetic process;cellular biosynthetic process;cellular ketone metabolic process;cellular metabolic process;cellular process;ketone biosynthetic process;metabolic process;small molecule biosynthetic process;small molecule metabolic process
2.29469	0.696243	Q2G2K8	ureE	Urease accessory protein UreE	FUNCTION: Involved in urease metallocenter assembly. Binds nickel. Probably functions as a nickel donor during metallocenter assembly. {ECO:0000255|HAMAP-Rule:MF_00822}.	cellular amide metabolic process;cellular component assembly;cellular component organization;cellular component organization or biogenesis;cellular macromolecule metabolic process;cellular metabolic process;cellular nitrogen compound metabolic process;cellular process;cellular protein metabolic process;enzyme active site formation;macromolecular complex assembly;macromolecular complex subunit org…
2.51803	0.69551	Q2G1L7	SAOUHSC_00105	Phosphonate ABC transporter, substrate-binding protein, putative		cellular process;establishment of localization;transmembrane transport;transport
2.83035	0.695201	Q2G1I7	SAOUHSC_00135	DUF4242 domain-containing protein
1.716	0.694401	Q2G1T9	rpoZ	DNA-directed RNA polymerase subunit omega (RNAP omega subunit) (EC 2.7.7.6) (RNA polymerase omega subunit) (Transcriptase subunit omega)	FUNCTION: Promotes RNA polymerase assembly. Latches the N- and C-terminal regions of the beta' subunit thereby facilitating its interaction with the beta and alpha subunits. {ECO:0000255|HAMAP-Rule:MF_00366}.	biosynthetic process;cellular biosynthetic process;cellular macromolecule biosynthetic process;cellular macromolecule metabolic process;cellular metabolic process;cellular nitrogen compound metabolic process;cellular process;macromolecule biosynthetic process;macromolecule metabolic process;metabolic process;nitrogen compound metabolic process;nucleic acid metabolic process;nucleobase-containing …
2.90181	0.692919	Q2FYJ6	ebh	Extracellular matrix-binding protein ebh (ECM-binding protein homolog)	FUNCTION: Promotes bacterial attachment to both soluble and immobilized forms of fibronectin (Fn), in a dose-dependent and saturable manner. {ECO:0000269|PubMed:12438342}.	multi-organism process;pathogenesis
1.30075	0.688964	Q2FXW2	SAOUHSC_01719	UPF0473 protein SAOUHSC_01719
2.19779	0.688476	Q2FZ48	ftsY	Signal recognition particle receptor FtsY (SRP receptor) (EC 3.6.5.4)	FUNCTION: Involved in targeting and insertion of nascent membrane proteins into the cytoplasmic membrane. Acts as a receptor for the complex formed by the signal recognition particle (SRP) and the ribosome-nascent chain (RNC). {ECO:0000256|HAMAP-Rule:MF_00920}.	cotranslational protein targeting to membrane;establishment of localization;establishment of localization in cell;establishment of protein localization;establishment of protein localization in endoplasmic reticulum;establishment of protein localization to organelle;intracellular protein transport;intracellular transport;protein targeting;protein targeting to ER;protein targeting to membrane;prote…
2.03053	0.681373	Q2FXE8	SAOUHSC_01901	Transaldolase		alcohol catabolic process;alcohol metabolic process;carbohydrate catabolic process;carbohydrate metabolic process;catabolic process;cellular carbohydrate catabolic process;cellular carbohydrate metabolic process;cellular metabolic process;cellular nitrogen compound metabolic process;cellular process;coenzyme metabolic process;cofactor metabolic process;glucose catabolic process;glucose metabolic …
2.46964	0.675233	Q2FY59	SAOUHSC_01606	Peptidase T, putative (EC 3.4.11.14)
2.6221	0.669989	Q2FYH9	SAOUHSC_01468	YpoC-like domain-containing protein
2.2004	0.669616	Q2G241	gltX	Glutamate--tRNA ligase (EC 6.1.1.17) (Glutamyl-tRNA synthetase) (GluRS)	FUNCTION: Catalyzes the attachment of glutamate to tRNA(Glu) in a two-step reaction: glutamate is first activated by ATP to form Glu-AMP and then transferred to the acceptor end of tRNA(Glu). {ECO:0000255|HAMAP-Rule:MF_00022}.	amine metabolic process;amino acid activation;carboxylic acid metabolic process;cellular amine metabolic process;cellular amino acid metabolic process;cellular ketone metabolic process;cellular macromolecule metabolic process;cellular metabolic process;cellular nitrogen compound metabolic process;cellular process;glutamyl-tRNA aminoacylation;macromolecule metabolic process;metabolic process;ncRNA…
1.48922	0.668338	Q2G2A2	SAOUHSC_01044	UPF0223 protein SAOUHSC_01044
2.4693	0.663761	Q2FZ21	frr	Ribosome-recycling factor (RRF) (Ribosome-releasing factor)	FUNCTION: Responsible for the release of ribosomes from messenger RNA at the termination of protein biosynthesis. May increase the efficiency of translation by recycling ribosomes from one round of translation to another. {ECO:0000255|HAMAP-Rule:MF_00040}.	cellular component disassembly;cellular component disassembly at cellular level;cellular component organization;cellular component organization at cellular level;cellular component organization or biogenesis;cellular component organization or biogenesis at cellular level;cellular macromolecular complex disassembly;cellular macromolecular complex subunit organization;cellular process;cellular prot…
1.50648	0.663563	Q2FWB1	SAOUHSC_02387	NAD(P)-binding domain-containing protein
2.11176	0.653612	Q2FZI9	purF	Amidophosphoribosyltransferase (ATase) (EC 2.4.2.14) (Glutamine phosphoribosylpyrophosphate amidotransferase) (GPATase)	FUNCTION: Catalyzes the formation of phosphoribosylamine from phosphoribosylpyrophosphate (PRPP) and glutamine. {ECO:0000256|HAMAP-Rule:MF_01931}.	'de novo' IMP biosynthetic process;amine metabolic process;biosynthetic process;carboxylic acid metabolic process;cellular amine metabolic process;cellular amino acid metabolic process;cellular aromatic compound metabolic process;cellular biosynthetic process;cellular ketone metabolic process;cellular metabolic process;cellular nitrogen compound biosynthetic process;cellular nitrogen compound met…
2.802	0.651419	Q2G1L6	SAOUHSC_00106	DNA-binding protein
1.85299	0.647204	Q2G0S5	spoVG	Putative septation protein SpoVG	FUNCTION: Could be involved in septation. {ECO:0000255|HAMAP-Rule:MF_00819}.	anatomical structure formation involved in morphogenesis;barrier septum formation;cell differentiation;cellular component assembly;cellular component assembly at cellular level;cellular component organization;cellular component organization at cellular level;cellular component organization or biogenesis;cellular component organization or biogenesis at cellular level;cellular developmental process…
1.85077	0.644722	Q2G010	SAOUHSC_00818	Thermonuclease (EC 3.1.31.1) (Micrococcal nuclease) (Staphylococcal nuclease)
1.31467	0.641464	Q2FVW8	SAOUHSC_02555	Acyl-CoA dehydrogenase C-terminal domain-containing protein
1.45891	0.635965	Q2FZH7	SAOUHSC_01027	DUF697 domain-containing protein
3.1325	0.635217	Q2FY41	efp	Elongation factor P (EF-P)	FUNCTION: Involved in peptide bond synthesis. Stimulates efficient translation and peptide-bond synthesis on native or reconstituted 70S ribosomes in vitro. Probably functions indirectly by altering the affinity of the ribosome for aminoacyl-tRNA, thus increasing their reactivity as acceptors for peptidyl transferase. {ECO:0000255|HAMAP-Rule:MF_00141}.	biosynthetic process;cellular biosynthetic process;cellular metabolic process;cellular process;metabolic process;peptide biosynthetic process;peptide metabolic process
1.38277	0.634465	Q2FZ04	SAOUHSC_01267	2-oxoacid:ferredoxin oxidoreductase subunit beta
1.64376	0.626769	Q2FXZ7	rpsU	Small ribosomal subunit protein bS21 (30S ribosomal protein S21)		biosynthetic process;cellular biosynthetic process;cellular macromolecule biosynthetic process;cellular macromolecule metabolic process;cellular metabolic process;cellular process;cellular protein metabolic process;macromolecule biosynthetic process;macromolecule metabolic process;metabolic process;primary metabolic process;protein metabolic process;translation
2.26772	0.624643	Q2G041	SAOUHSC_00785	Thioredoxin reductase (EC 1.8.1.9)		cellular metabolic process;cellular process;cellular response to chemical stimulus;cellular response to oxidative stress;cellular response to oxygen radical;cellular response to reactive oxygen species;cellular response to stimulus;cellular response to stress;cellular response to superoxide;metabolic process;reactive oxygen species metabolic process;removal of superoxide radicals;response to chem…
1.8182	0.62073	Q2FWN8	SAOUHSC_02244	Probable succinyl-diaminopimelate desuccinylase (EC 3.5.1.18)
1.51488	0.619172	Q2FXA0	SAOUHSC_01977	UPF0342 protein SAOUHSC_01977
4.11547	0.617182	Q2FXL9	SAOUHSC_01816	Uncharacterized peptidase SAOUHSC_01816 (EC 3.4.-.-)
1.64574	0.614311	Q2FZW2	SAOUHSC_00873	NIF system FeS cluster assembly NifU C-terminal domain-containing protein		biosynthetic process;cellular biosynthetic process;cellular metabolic process;cellular process;cofactor biosynthetic process;cofactor metabolic process;iron-sulfur cluster assembly;metabolic process;metallo-sulfur cluster assembly
1.66271	0.611225	Q2FXQ0	rpmI	Large ribosomal subunit protein bL35 (50S ribosomal protein L35)		biosynthetic process;cellular biosynthetic process;cellular macromolecule biosynthetic process;cellular macromolecule metabolic process;cellular metabolic process;cellular process;cellular protein metabolic process;macromolecule biosynthetic process;macromolecule metabolic process;metabolic process;primary metabolic process;protein metabolic process;translation
1.73381	0.610802	P48860	rplL	Large ribosomal subunit protein bL12 (50S ribosomal protein L7/L12)	FUNCTION: Forms part of the ribosomal stalk which helps the ribosome interact with GTP-bound translation factors. Is thus essential for accurate translation. {ECO:0000255|HAMAP-Rule:MF_00368}.	biosynthetic process;cellular biosynthetic process;cellular macromolecule biosynthetic process;cellular macromolecule metabolic process;cellular metabolic process;cellular process;cellular protein metabolic process;macromolecule biosynthetic process;macromolecule metabolic process;metabolic process;primary metabolic process;protein metabolic process;translation
2.17327	0.610624	Q2FWA2	SAOUHSC_02396	Cof-type HAD-IIB family hydrolase
1.93907	0.608388	Q2G0Z5	nfrA	NADPH-dependent oxidoreductase (EC 1.6.-.-)	FUNCTION: Reduces FMN, organic nitro compounds and disulfide DTNB. Involved in maintenance of the cellular redox state and the disulfide stress response.
1.84379	0.606897	Q2FZJ5	purE	N5-carboxyaminoimidazole ribonucleotide mutase (N5-CAIR mutase) (EC 5.4.99.18) (5-(carboxyamino)imidazole ribonucleotide mutase)	FUNCTION: Catalyzes the conversion of N5-carboxyaminoimidazole ribonucleotide (N5-CAIR) to 4-carboxy-5-aminoimidazole ribonucleotide (CAIR). {ECO:0000256|HAMAP-Rule:MF_01929}.	'de novo' IMP biosynthetic process;biosynthetic process;cellular biosynthetic process;cellular metabolic process;cellular nitrogen compound biosynthetic process;cellular nitrogen compound metabolic process;cellular process;heterocycle biosynthetic process;heterocycle metabolic process;IMP biosynthetic process;IMP metabolic process;metabolic process;nitrogen compound metabolic process;nucleobase-c…
1.72224	0.603848	Q2FVX9	moaC	Cyclic pyranopterin monophosphate synthase (EC 4.6.1.17) (Molybdenum cofactor biosynthesis protein C)	FUNCTION: Catalyzes the conversion of (8S)-3',8-cyclo-7,8-dihydroguanosine 5'-triphosphate to cyclic pyranopterin monophosphate (cPMP). {ECO:0000255|HAMAP-Rule:MF_01224, ECO:0000269|PubMed:23627491}.	aromatic compound biosynthetic process;biosynthetic process;cellular aromatic compound metabolic process;cellular biosynthetic process;cellular metabolic process;cellular nitrogen compound biosynthetic process;cellular nitrogen compound metabolic process;cellular process;coenzyme biosynthetic process;coenzyme metabolic process;cofactor biosynthetic process;cofactor metabolic process;heterocycle b…
1.76019	0.600738	Q2FYY6	SAOUHSC_01287	Glutamine synthetase (EC 6.3.1.2)	FUNCTION: Glutamine synthetase (GS) is an unusual multitasking protein that functions as an enzyme, a transcription coregulator, and a chaperone in ammonium assimilation and in the regulation of genes involved in nitrogen metabolism. It catalyzes the ATP-dependent biosynthesis of glutamine from glutamate and ammonia. Feedback-inhibited GlnA also interacts with and regulates the activity of the tr…	amine biosynthetic process;amine metabolic process;biosynthetic process;carboxylic acid biosynthetic process;carboxylic acid metabolic process;cellular amine metabolic process;cellular amino acid biosynthetic process;cellular amino acid metabolic process;cellular biosynthetic process;cellular ketone metabolic process;cellular metabolic process;cellular nitrogen compound biosynthetic process;cellu…
1.69983	0.600293	Q2G264	SAOUHSC_01180	Lipoprotein
3.02939	0.596354	Q2FWZ8	ftnA	Bacterial non-heme ferritin (EC 1.16.3.2)	FUNCTION: Iron-storage protein. {ECO:0000250}.	biological regulation;cation homeostasis;cation transport;cellular cation homeostasis;cellular chemical homeostasis;cellular homeostasis;cellular ion homeostasis;cellular iron ion homeostasis;cellular metal ion homeostasis;cellular process;chemical homeostasis;establishment of localization;homeostatic process;ion homeostasis;ion transport;iron ion homeostasis;iron ion transport;metal ion homeosta…
2.02622	0.594279	Q2FY60	SAOUHSC_01605	6-phosphogluconate dehydrogenase, decarboxylating (EC 1.1.1.44)	FUNCTION: Catalyzes the oxidative decarboxylation of 6-phosphogluconate to ribulose 5-phosphate and CO(2), with concomitant reduction of NADP to NADPH. {ECO:0000256|PIRNR:PIRNR000109}.	alcohol catabolic process;alcohol metabolic process;aldonic acid metabolic process;carbohydrate catabolic process;carbohydrate metabolic process;carboxylic acid metabolic process;catabolic process;cellular carbohydrate catabolic process;cellular carbohydrate metabolic process;cellular ketone metabolic process;cellular metabolic process;cellular nitrogen compound metabolic process;cellular process…
3.03905	0.59203	Q2G2D7	SAOUHSC_02447	Enoyl reductase (ER) domain-containing protein
3.20647	-0.590408	Q2FXW6	udk	Uridine kinase (EC 2.7.1.48) (Cytidine monophosphokinase) (Uridine monophosphokinase)		biosynthetic process;cellular biosynthetic process;cellular metabolic compound salvage;cellular metabolic process;cellular nitrogen compound biosynthetic process;cellular nitrogen compound metabolic process;cellular process;CTP biosynthetic process;CTP metabolic process;CTP salvage;heterocycle biosynthetic process;heterocycle metabolic process;metabolic process;nitrogen compound metabolic process…
1.55023	-0.590728	Q2FX89	SAOUHSC_01988	Putative tRNA (cytidine(34)-2'-O)-methyltransferase (EC 2.1.1.207) (tRNA (cytidine/uridine-2'-O-)-methyltransferase)	FUNCTION: Could methylate the ribose at the nucleotide 34 wobble position in tRNA. {ECO:0000256|HAMAP-Rule:MF_01885}.	cellular macromolecule metabolic process;cellular metabolic process;cellular nitrogen compound metabolic process;cellular process;macromolecule metabolic process;metabolic process;nitrogen compound metabolic process;nucleic acid metabolic process;nucleobase-containing compound metabolic process;primary metabolic process;RNA metabolic process;RNA processing
2.04701	-0.59169	Q2G238	SAOUHSC_00707	Tagatose-6-phosphate kinase (EC 2.7.1.144)	FUNCTION: Catalyzes the ATP-dependent phosphorylation of fructose-l-phosphate to fructose-l,6-bisphosphate. {ECO:0000256|RuleBase:RU369061}.	alcohol catabolic process;alcohol metabolic process;carbohydrate catabolic process;carbohydrate metabolic process;catabolic process;cellular carbohydrate catabolic process;cellular carbohydrate metabolic process;cellular metabolic process;cellular process;D-tagatose 6-phosphate catabolic process;disaccharide metabolic process;hexose catabolic process;hexose metabolic process;lactose metabolic pro…
2.10585	-0.591695	Q2FWL6	rex	Redox-sensing transcriptional repressor Rex	FUNCTION: Modulates transcription in response to changes in cellular NADH/NAD(+) redox state. {ECO:0000255|HAMAP-Rule:MF_01131}.	biological regulation;biosynthetic process;cellular biosynthetic process;cellular macromolecule biosynthetic process;cellular macromolecule metabolic process;cellular metabolic process;cellular nitrogen compound metabolic process;cellular process;macromolecule biosynthetic process;macromolecule metabolic process;metabolic process;negative regulation of biological process;negative regulation of bi…
1.59022	-0.591778	Q2FVU2	SAOUHSC_02600	Activator of Hsp90 ATPase homologue 1/2-like C-terminal domain-containing protein		response to stimulus;response to stress
2.70793	-0.59391	Q2FXM5	SAOUHSC_01810	NADP-dependent malic enzyme, putative		carboxylic acid metabolic process;cellular ketone metabolic process;cellular metabolic process;cellular process;dicarboxylic acid metabolic process;malate metabolic process;metabolic process;organic acid metabolic process;oxoacid metabolic process;small molecule metabolic process
3.4566	-0.594716	Q2G0I6	SAOUHSC_00579	phosphomevalonate kinase (EC 2.7.4.2)
2.71888	-0.596999	Q2FZ22	pyrH	Uridylate kinase (UK) (EC 2.7.4.22) (Uridine monophosphate kinase) (UMP kinase) (UMPK)	FUNCTION: Catalyzes the reversible phosphorylation of UMP to UDP. {ECO:0000269|PubMed:17210578}.	'de novo' CTP biosynthetic process;biosynthetic process;cellular biosynthetic process;cellular metabolic process;cellular nitrogen compound biosynthetic process;cellular nitrogen compound metabolic process;cellular process;CTP biosynthetic process;CTP metabolic process;heterocycle biosynthetic process;heterocycle metabolic process;metabolic process;nitrogen compound metabolic process;nucleobase-c…
3.69954	-0.597704	Q2FXT3	ruvA	Holliday junction branch migration complex subunit RuvA	FUNCTION: The RuvA-RuvB-RuvC complex processes Holliday junction (HJ) DNA during genetic recombination and DNA repair, while the RuvA-RuvB complex plays an important role in the rescue of blocked DNA replication forks via replication fork reversal (RFR). RuvA specifically binds to HJ cruciform DNA, conferring on it an open structure. The RuvB hexamer acts as an ATP-dependent pump, pulling dsDNA i…	cell communication;cellular macromolecule metabolic process;cellular metabolic process;cellular nitrogen compound metabolic process;cellular process;cellular response to external stimulus;cellular response to extracellular stimulus;cellular response to stimulus;cellular response to stress;DNA metabolic process;DNA recombination;DNA repair;macromolecule metabolic process;metabolic process;nitrogen…
5.64189	-0.599838	Q2FW20	rpsH	Small ribosomal subunit protein uS8 (30S ribosomal protein S8)	FUNCTION: One of the primary rRNA binding proteins, it binds directly to 16S rRNA central domain where it helps coordinate assembly of the platform of the 30S subunit. {ECO:0000255|HAMAP-Rule:MF_01302}.	biosynthetic process;cellular biosynthetic process;cellular macromolecule biosynthetic process;cellular macromolecule metabolic process;cellular metabolic process;cellular process;cellular protein metabolic process;macromolecule biosynthetic process;macromolecule metabolic process;metabolic process;primary metabolic process;protein metabolic process;translation
3.07303	-0.602143	Q2FY52	SAOUHSC_01613	2-oxoisovalerate dehydrogenase subunit alpha (EC 1.2.4.4) (Branched-chain alpha-keto acid dehydrogenase E1 component alpha chain)	FUNCTION: The branched-chain alpha-keto dehydrogenase complex catalyzes the overall conversion of alpha-keto acids to acyl-CoA and CO(2). It contains multiple copies of three enzymatic components: branched-chain alpha-keto acid decarboxylase (E1), lipoamide acyltransferase (E2) and lipoamide dehydrogenase (E3). {ECO:0000256|RuleBase:RU365014}.
2.49917	-0.603926	Q2FWJ4	SAOUHSC_02298	RNA polymerase sigma factor	FUNCTION: Sigma factors are initiation factors that promote the attachment of RNA polymerase to specific initiation sites and are then released. {ECO:0000256|RuleBase:RU362124}.	biosynthetic process;cellular biosynthetic process;cellular macromolecule metabolic process;cellular metabolic process;cellular nitrogen compound metabolic process;cellular process;macromolecule metabolic process;metabolic process;nitrogen compound metabolic process;nucleic acid metabolic process;nucleobase-containing compound metabolic process;primary metabolic process;RNA biosynthetic process;R…
2.53876	-0.605008	Q2FZ58	SAOUHSC_01193	Uncharacterized protein SAOUHSC_01193		alcohol metabolic process;alditol metabolic process;carbohydrate metabolic process;cellular carbohydrate metabolic process;cellular metabolic process;cellular process;glycerol metabolic process;metabolic process;polyol metabolic process;primary metabolic process;small molecule metabolic process
5.23223	-0.606574	Q2G268	SAOUHSC_01178	Coenzyme A biosynthesis bifunctional protein CoaBC (DNA/pantothenate metabolism flavoprotein) (Phosphopantothenoylcysteine synthetase/decarboxylase) (PPCS-PPCDC) [Includes: Phosphopantothenoylcysteine decarboxylase (PPC decarboxylase) (PPC-DC) (EC 4.1.1.36) (CoaC); Phosphopantothenate--cysteine ligase (EC 6.3.2.5) (CoaB) (Phosphopantothenoylcysteine synthetase) (PPC synthetase) (PPC-S)]	FUNCTION: Catalyzes two sequential steps in the biosynthesis of coenzyme A. In the first step cysteine is conjugated to 4'-phosphopantothenate to form 4-phosphopantothenoylcysteine. In the second step the latter compound is decarboxylated to form 4'-phosphopantotheine. {ECO:0000256|HAMAP-Rule:MF_02225}.; FUNCTION: Catalyzes two steps in the biosynthesis of coenzyme A. In the first step cysteine i…	amine catabolic process;amine metabolic process;biosynthetic process;carboxylic acid catabolic process;carboxylic acid metabolic process;catabolic process;cellular amine metabolic process;cellular amino acid catabolic process;cellular amino acid metabolic process;cellular biosynthetic process;cellular catabolic process;cellular ketone metabolic process;cellular metabolic process;cellular modified…
3.28081	-0.608763	Q2FY78	SAOUHSC_01587	Pseudouridine synthase (EC 5.4.99.-)		cellular macromolecule metabolic process;cellular metabolic process;cellular nitrogen compound metabolic process;cellular process;macromolecule metabolic process;macromolecule modification;metabolic process;nitrogen compound metabolic process;nucleic acid metabolic process;nucleobase-containing compound metabolic process;primary metabolic process;pseudouridine synthesis;RNA metabolic process;RNA …
3.24462	-0.610777	Q2G0Q3	lysS	Lysine--tRNA ligase (EC 6.1.1.6) (Lysyl-tRNA synthetase) (LysRS)		amine metabolic process;amino acid activation;carboxylic acid metabolic process;cellular amine metabolic process;cellular amino acid metabolic process;cellular ketone metabolic process;cellular macromolecule metabolic process;cellular metabolic process;cellular nitrogen compound metabolic process;cellular process;lysyl-tRNA aminoacylation;macromolecule metabolic process;metabolic process;ncRNA me…
1.54455	-0.614158	Q2FZ32	topA	DNA topoisomerase 1 (EC 5.6.2.1) (DNA topoisomerase I) (Omega-protein) (Relaxing enzyme) (Swivelase) (Untwisting enzyme)	FUNCTION: Releases the supercoiling and torsional tension of DNA, which is introduced during the DNA replication and transcription, by transiently cleaving and rejoining one strand of the DNA duplex. Introduces a single-strand break via transesterification at a target site in duplex DNA. The scissile phosphodiester is attacked by the catalytic tyrosine of the enzyme, resulting in the formation of…	cellular macromolecule metabolic process;cellular metabolic process;cellular nitrogen compound metabolic process;cellular process;DNA conformation change;DNA metabolic process;DNA topological change;macromolecule metabolic process;metabolic process;nitrogen compound metabolic process;nucleic acid metabolic process;nucleobase-containing compound metabolic process;primary metabolic process
2.34346	-0.616714	Q2G0R6	SAOUHSC_00480	Nucleotide pyrophosphohydrolase
2.51605	-0.618933	Q2G0V3	SAOUHSC_00422	Trans-sulfuration enzyme family protein, putative
5.35979	-0.626618	Q2FW18	rplE	Large ribosomal subunit protein uL5 (50S ribosomal protein L5)	FUNCTION: This is one of the proteins that bind and probably mediate the attachment of the 5S RNA into the large ribosomal subunit, where it forms part of the central protuberance. In the 70S ribosome it contacts protein S13 of the 30S subunit (bridge B1b), connecting the 2 subunits; this bridge is implicated in subunit movement. Contacts the P site tRNA; the 5S rRNA and some of its associated pr…	biosynthetic process;cellular biosynthetic process;cellular macromolecule biosynthetic process;cellular macromolecule metabolic process;cellular metabolic process;cellular process;cellular protein metabolic process;macromolecule biosynthetic process;macromolecule metabolic process;metabolic process;primary metabolic process;protein metabolic process;translation
1.91695	-0.627583	Q2FY73	SAOUHSC_01592	Transcriptional regulator, Fur, putative
2.62287	-0.627645	Q2FWX9	SAOUHSC_02142	4,4'-diaponeurosporen-aldehyde dehydrogenase (EC 1.2.1.-) (4,4'-diaponeurosporenal dehydrogenase)	FUNCTION: Involved in the biosynthesis of the yellow-orange carotenoid staphyloxanthin, which plays a role in the virulence via its protective function against oxidative stress. Catalyzes the oxidation of 4,4'-diaponeurosporen-4-al to yield 4,4'-diaponeurosporenoic acid. {ECO:0000269|PubMed:22535955}.	cellular aldehyde metabolic process;cellular metabolic process;cellular process;metabolic process
1.9172	-0.627747	Q2FYJ7	SAOUHSC_01443	RNase H type-1 domain-containing protein
3.13848	-0.629784	Q2FZ17	SAOUHSC_01254	HTH gntR-type domain-containing protein		biosynthetic process;cellular biosynthetic process;cellular macromolecule biosynthetic process;cellular macromolecule metabolic process;cellular metabolic process;cellular nitrogen compound metabolic process;cellular process;macromolecule biosynthetic process;macromolecule metabolic process;metabolic process;nitrogen compound metabolic process;nucleic acid metabolic process;nucleobase-containing …
1.53039	-0.630918	Q2FWW9	SAOUHSC_02152	ABC transporter, ATP-binding protein, putative
2.94046	-0.638203	Q2FXR9	SAOUHSC_01766	tetrahydrofolate synthase (EC 6.3.2.17) (Tetrahydrofolylpolyglutamate synthase)
2.66472	-0.638417	Q2G239	SAOUHSC_00708	Fructose specific permease, putative		carbohydrate transport;establishment of localization;organic substance transport;phosphoenolpyruvate-dependent sugar phosphotransferase system;transport
2.40591	-0.643155	Q2FXT9	SAOUHSC_01744	Single-stranded-DNA-specific exonuclease RecJ		cellular macromolecule metabolic process;cellular metabolic process;cellular nitrogen compound metabolic process;cellular process;cellular response to stimulus;cellular response to stress;DNA metabolic process;DNA recombination;DNA repair;macromolecule metabolic process;metabolic process;nitrogen compound metabolic process;nucleic acid metabolic process;nucleobase-containing compound metabolic pr…
2.89046	-0.643556	Q2FVL4	SAOUHSC_02697	Amino acid ABC transporter, ATP-binding protein, putative
3.17003	-0.644644	Q2G033	SAOUHSC_00794	Glycolytic operon regulator
2.96046	-0.645508	Q2G031	pgk	Phosphoglycerate kinase (EC 2.7.2.3)		alcohol catabolic process;alcohol metabolic process;carbohydrate catabolic process;carbohydrate metabolic process;catabolic process;cellular carbohydrate catabolic process;cellular carbohydrate metabolic process;cellular metabolic process;cellular process;generation of precursor metabolites and energy;glucose catabolic process;glucose metabolic process;glycolysis;hexose catabolic process;hexose m…
2.89532	-0.645573	Q2FZ66	rlmN	Probable dual-specificity RNA methyltransferase RlmN (EC 2.1.1.192) (23S rRNA (adenine(2503)-C(2))-methyltransferase) (23S rRNA m2A2503 methyltransferase) (Ribosomal RNA large subunit methyltransferase N) (tRNA (adenine(37)-C(2))-methyltransferase) (tRNA m2A37 methyltransferase)	FUNCTION: Specifically methylates position 2 of adenine 2503 in 23S rRNA and position 2 of adenine 37 in tRNAs. Confers resistance to some classes of antibiotics. {ECO:0000255|HAMAP-Rule:MF_01849}.	cellular macromolecule metabolic process;cellular metabolic process;cellular nitrogen compound metabolic process;cellular process;macromolecule metabolic process;macromolecule methylation;macromolecule modification;metabolic process;methylation;ncRNA metabolic process;ncRNA processing;nitrogen compound metabolic process;nucleic acid metabolic process;nucleobase-containing compound metabolic proce…
2.73665	-0.646915	Q2G2S6	prsA	Foldase protein PrsA (EC 5.2.1.8)	FUNCTION: Plays a major role in protein secretion by helping the post-translocational extracellular folding of several secreted proteins. {ECO:0000255|HAMAP-Rule:MF_01145}.	cellular macromolecule metabolic process;cellular metabolic process;cellular process;cellular protein metabolic process;macromolecule metabolic process;metabolic process;primary metabolic process;protein folding;protein metabolic process
3.01732	-0.650564	Q2FZG9	rnj1	Ribonuclease J 1 (RNase J1) (EC 3.1.-.-)	FUNCTION: An RNase that has 5'-3' exonuclease and endonuclease activity, with the exonuclease activity probably being most important in vivo. Involved in maturation of 16S rRNA, rnpB (the RNA component of RNase P) maturation and degradation, and mRNA maturation and/or decay. This subunit has the exonuclease activity. {ECO:0000269|PubMed:24586213}.	cellular macromolecule metabolic process;cellular metabolic process;cellular nitrogen compound metabolic process;cellular process;macromolecule metabolic process;metabolic process;mRNA metabolic process;mRNA processing;ncRNA metabolic process;ncRNA processing;nitrogen compound metabolic process;nucleic acid metabolic process;nucleobase-containing compound metabolic process;primary metabolic proce…
2.13938	-0.651347	Q2FZ42	rplS	Large ribosomal subunit protein bL19 (50S ribosomal protein L19)	FUNCTION: This protein is located at the 30S-50S ribosomal subunit interface and may play a role in the structure and function of the aminoacyl-tRNA binding site. {ECO:0000255|HAMAP-Rule:MF_00402}.	biosynthetic process;cellular biosynthetic process;cellular macromolecule biosynthetic process;cellular macromolecule metabolic process;cellular metabolic process;cellular process;cellular protein metabolic process;macromolecule biosynthetic process;macromolecule metabolic process;metabolic process;primary metabolic process;protein metabolic process;translation
2.64864	-0.652044	Q2G1C2	SAOUHSC_00222	Teichoic acid ribitol-phosphate polymerase TarK (EC 2.7.8.14) (Poly(ribitol phosphate) polymerase TarK) (Ribitol-phosphate polymerase TarK) (Tar polymerase TarK)	FUNCTION: Can catalyze the polymerization of the main chain of the major teichoic acid by sequential transfer of ribitol phosphate units from CDP-ribitol to the second glycerol phosphate attached to the disaccharide linkage unit. {ECO:0000269|PubMed:18556787, ECO:0000269|PubMed:21035733}.
2.98051	-0.655338	Q2FZX4	lipA	Lipoyl synthase (EC 2.8.1.8) (Lip-syn) (LS) (Lipoate synthase) (Lipoic acid synthase) (Sulfur insertion protein LipA)	FUNCTION: Catalyzes the radical-mediated insertion of two sulfur atoms into the C-6 and C-8 positions of the octanoyl moiety bound to the lipoyl domains of lipoate-dependent enzymes, thereby converting the octanoylated domains into lipoylated derivatives. {ECO:0000255|HAMAP-Rule:MF_00206}.	cellular macromolecule metabolic process;cellular metabolic process;cellular process;cellular protein metabolic process;macromolecule metabolic process;macromolecule modification;metabolic process;primary metabolic process;protein lipoylation;protein metabolic process;protein modification process;protein-cofactor linkage
3.207	-0.655348	Q2FXA7	SAOUHSC_01958	Serine hydrolase family protein
2.00155	-0.656773	Q2FZK0	qoxB	Probable quinol oxidase subunit 1 (EC 1.10.3.-) (Quinol oxidase polypeptide I)	FUNCTION: Catalyzes quinol oxidation with the concomitant reduction of oxygen to water. {ECO:0000250}.	aerobic respiration;cellular metabolic process;cellular process;cellular respiration;energy derivation by oxidation of organic compounds;generation of precursor metabolites and energy;metabolic process;oxidation-reduction process;oxidative phosphorylation;phosphate-containing compound metabolic process;phosphorus metabolic process;phosphorylation
3.25796	-0.659459	Q2G2F8	atpF	ATP synthase subunit b (ATP synthase F(0) sector subunit b) (ATPase subunit I) (F-type ATPase subunit b) (F-ATPase subunit b)	FUNCTION: F(1)F(0) ATP synthase produces ATP from ADP in the presence of a proton or sodium gradient. F-type ATPases consist of two structural domains, F(1) containing the extramembraneous catalytic core and F(0) containing the membrane proton channel, linked together by a central stalk and a peripheral stalk. During catalysis, ATP synthesis in the catalytic domain of F(1) is coupled via a rotary…	ATP biosynthetic process;ATP metabolic process;ATP synthesis coupled proton transport;biosynthetic process;cation transport;cellular biosynthetic process;cellular metabolic process;cellular nitrogen compound biosynthetic process;cellular nitrogen compound metabolic process;cellular process;energy coupled proton transport, down electrochemical gradient;establishment of localization;heterocycle bio…
1.97038	-0.659911	Q2G2X2	SAOUHSC_00645	Glycerol-3-phosphate cytidylyltransferase (GCT) (GCTase) (Gro-PCT) (EC 2.7.7.39) (CDP-glycerol pyrophosphorylase)	FUNCTION: Catalyzes the transfer of the cytidylyl group of CTP to sn-glycerol 3-phosphate so the activated glycerol 3-phosphate can be used for teichoic acid synthesis, via incorporation into both the linkage unit by TarB and TarF. {ECO:0000269|PubMed:12637027}.	biosynthetic process;carbohydrate biosynthetic process;carbohydrate metabolic process;cell wall macromolecule biosynthetic process;cell wall macromolecule metabolic process;cell wall organization or biogenesis;cellular biosynthetic process;cellular carbohydrate metabolic process;cellular cell wall macromolecule metabolic process;cellular cell wall organization or biogenesis;cellular component mac…
3.03364	-0.662249	Q2FZ02	miaB	tRNA-2-methylthio-N(6)-dimethylallyladenosine synthase (EC 2.8.4.3) ((Dimethylallyl)adenosine tRNA methylthiotransferase MiaB) (tRNA-i(6)A37 methylthiotransferase)	FUNCTION: Catalyzes the methylthiolation of N6-(dimethylallyl)adenosine (i(6)A), leading to the formation of 2-methylthio-N6-(dimethylallyl)adenosine (ms(2)i(6)A) at position 37 in tRNAs that read codons beginning with uridine. {ECO:0000255|HAMAP-Rule:MF_01864}.	cellular macromolecule metabolic process;cellular metabolic process;cellular nitrogen compound metabolic process;cellular process;macromolecule metabolic process;macromolecule modification;metabolic process;ncRNA metabolic process;ncRNA processing;nitrogen compound metabolic process;nucleic acid metabolic process;nucleobase-containing compound metabolic process;primary metabolic process;RNA metab…
2.11124	-0.663552	Q2FWE7	atpH	ATP synthase subunit delta (ATP synthase F(1) sector subunit delta) (F-type ATPase subunit delta) (F-ATPase subunit delta)	FUNCTION: F(1)F(0) ATP synthase produces ATP from ADP in the presence of a proton or sodium gradient. F-type ATPases consist of two structural domains, F(1) containing the extramembraneous catalytic core and F(0) containing the membrane proton channel, linked together by a central stalk and a peripheral stalk. During catalysis, ATP synthesis in the catalytic domain of F(1) is coupled via a rotary…	ATP biosynthetic process;ATP metabolic process;ATP synthesis coupled proton transport;biosynthetic process;cation transport;cellular biosynthetic process;cellular metabolic process;cellular nitrogen compound biosynthetic process;cellular nitrogen compound metabolic process;cellular process;energy coupled proton transport, down electrochemical gradient;establishment of localization;heterocycle bio…
3.37963	-0.663912	Q2G2H5	dnaA	Chromosomal replication initiator protein DnaA	FUNCTION: Plays an important role in the initiation and regulation of chromosomal replication. Binds to the origin of replication; it binds specifically double-stranded DNA at a 9 bp consensus (dnaA box): 5'-TTATC[CA]A[CA]A-3'. DnaA binds to ATP and to acidic phospholipids. {ECO:0000255|HAMAP-Rule:MF_00377}.	biological regulation;cellular macromolecule metabolic process;cellular metabolic process;cellular nitrogen compound metabolic process;cellular process;DNA metabolic process;DNA-dependent DNA replication initiation;macromolecule metabolic process;metabolic process;nitrogen compound metabolic process;nucleic acid metabolic process;nucleobase-containing compound metabolic process;primary metabolic …
3.22704	-0.669529	Q2FXP7	thrS	Threonine--tRNA ligase (EC 6.1.1.3) (Threonyl-tRNA synthetase) (ThrRS)	FUNCTION: Catalyzes the attachment of threonine to tRNA(Thr) in a two-step reaction: L-threonine is first activated by ATP to form Thr-AMP and then transferred to the acceptor end of tRNA(Thr). Also edits incorrectly charged L-seryl-tRNA(Thr). {ECO:0000255|HAMAP-Rule:MF_00184}.	amine metabolic process;amino acid activation;carboxylic acid metabolic process;cellular amine metabolic process;cellular amino acid metabolic process;cellular ketone metabolic process;cellular macromolecule metabolic process;cellular metabolic process;cellular nitrogen compound metabolic process;cellular process;macromolecule metabolic process;metabolic process;ncRNA metabolic process;nitrogen c…
2.7396	-0.670279	Q2FZ31	trmFO	Methylenetetrahydrofolate--tRNA-(uracil-5-)-methyltransferase TrmFO (EC 2.1.1.74) (Folate-dependent tRNA (uracil-5-)-methyltransferase) (Folate-dependent tRNA(M-5-U54)-methyltransferase)	FUNCTION: Catalyzes the folate-dependent formation of 5-methyl-uridine at position 54 (M-5-U54) in all tRNAs. {ECO:0000255|HAMAP-Rule:MF_01037}.
2.96852	-0.673653	Q2FWM2	SAOUHSC_02267	Fructokinase, putative
2.70398	-0.675913	Q2FYS4	parC	DNA topoisomerase 4 subunit A (EC 5.6.2.2) (Topoisomerase IV subunit A)	FUNCTION: Topoisomerase IV is essential for chromosome segregation. It relaxes supercoiled DNA. Performs the decatenation events required during the replication of a circular DNA molecule. {ECO:0000255|HAMAP-Rule:MF_00937}.	cellular macromolecule metabolic process;cellular metabolic process;cellular nitrogen compound metabolic process;cellular process;chromosome segregation;DNA conformation change;DNA metabolic process;DNA topological change;macromolecule metabolic process;metabolic process;nitrogen compound metabolic process;nucleic acid metabolic process;nucleobase-containing compound metabolic process;primary met…
2.14539	-0.676434	Q2FZZ9	SAOUHSC_00835	Arsenate reductase
3.10535	-0.678361	Q2FY48	SAOUHSC_01618	Geranyltranstransferase, putative (EC 2.5.1.10)		biosynthetic process;cellular biosynthetic process;cellular lipid metabolic process;cellular metabolic process;cellular process;isoprenoid biosynthetic process;isoprenoid metabolic process;lipid biosynthetic process;lipid metabolic process;metabolic process;primary metabolic process
2.56227	-0.679428	Q2G2W3	SAOUHSC_02627	Alpha/beta hydrolase fold-3 domain-containing protein
4.68928	-0.680091	Q2FYK6	SAOUHSC_01434	Dihydrofolate reductase (EC 1.5.1.3)	FUNCTION: Key enzyme in folate metabolism. Catalyzes an essential reaction for de novo glycine and purine synthesis, and for DNA precursor synthesis. {ECO:0000256|PIRNR:PIRNR000194}.	amine biosynthetic process;amine metabolic process;aromatic compound biosynthetic process;biosynthetic process;carboxylic acid biosynthetic process;carboxylic acid metabolic process;cellular amine metabolic process;cellular amino acid biosynthetic process;cellular amino acid metabolic process;cellular aromatic compound metabolic process;cellular biosynthetic process;cellular ketone metabolic proc…
3.07836	-0.68936	Q2FZL5	menB	1,4-dihydroxy-2-naphthoyl-CoA synthase (DHNA-CoA synthase) (EC 4.1.3.36)	FUNCTION: Converts o-succinylbenzoyl-CoA (OSB-CoA) to 1,4-dihydroxy-2-naphthoyl-CoA (DHNA-CoA). {ECO:0000256|HAMAP-Rule:MF_01934}.	biosynthetic process;cellular biosynthetic process;cellular ketone metabolic process;cellular metabolic process;cellular process;coenzyme biosynthetic process;coenzyme metabolic process;cofactor biosynthetic process;cofactor metabolic process;fat-soluble vitamin biosynthetic process;fat-soluble vitamin metabolic process;menaquinone biosynthetic process;menaquinone metabolic process;metabolic proc…
3.2878	-0.695627	Q2FWD1	pyrG	CTP synthase (EC 6.3.4.2) (Cytidine 5'-triphosphate synthase) (Cytidine triphosphate synthetase) (CTP synthetase) (CTPS) (UTP--ammonia ligase)	FUNCTION: Catalyzes the ATP-dependent amination of UTP to CTP with either L-glutamine or ammonia as the source of nitrogen. Regulates intracellular CTP levels through interactions with the four ribonucleotide triphosphates. {ECO:0000255|HAMAP-Rule:MF_01227}.	'de novo' CTP biosynthetic process;amine metabolic process;biosynthetic process;carboxylic acid metabolic process;cellular amine metabolic process;cellular amino acid metabolic process;cellular biosynthetic process;cellular ketone metabolic process;cellular metabolic process;cellular nitrogen compound biosynthetic process;cellular nitrogen compound metabolic process;cellular process;CTP biosynthe…
3.52641	-0.696962	Q2FXM8	pfkA	ATP-dependent 6-phosphofructokinase (ATP-PFK) (Phosphofructokinase) (EC 2.7.1.11) (Phosphohexokinase)	FUNCTION: Catalyzes the phosphorylation of D-fructose 6-phosphate to fructose 1,6-bisphosphate by ATP, the first committing step of glycolysis. {ECO:0000255|HAMAP-Rule:MF_00339, ECO:0000269|PubMed:29940104}.	alcohol catabolic process;alcohol metabolic process;carbohydrate catabolic process;carbohydrate metabolic process;catabolic process;cellular carbohydrate catabolic process;cellular carbohydrate metabolic process;cellular metabolic process;cellular process;fructose 6-phosphate metabolic process;fructose metabolic process;generation of precursor metabolites and energy;glucose catabolic process;gluc…
4.55625	-0.697323	Q2G2H4	SAOUHSC_00002	Beta sliding clamp	FUNCTION: Confers DNA tethering and processivity to DNA polymerases and other proteins. Acts as a clamp, forming a ring around DNA (a reaction catalyzed by the clamp-loading complex) which diffuses in an ATP-independent manner freely and bidirectionally along dsDNA. Initially characterized for its ability to contact the catalytic subunit of DNA polymerase III (Pol III), a complex, multichain enzy…	biosynthetic process;cellular biosynthetic process;cellular macromolecule biosynthetic process;cellular macromolecule metabolic process;cellular metabolic process;cellular nitrogen compound metabolic process;cellular process;DNA metabolic process;DNA replication;macromolecule biosynthetic process;macromolecule metabolic process;metabolic process;nitrogen compound metabolic process;nucleic acid me…
3.85671	-0.697375	Q2G0G5	SAOUHSC_00604	FMN-dependent NADPH-azoreductase (NADPH-dependent flavo-azoreductase) (NADPH-flavin azoreductase)
2.07976	-0.697893	Q2FY65	SAOUHSC_01600	HTH araC/xylS-type domain-containing protein
3.74794	-0.698113	Q2FWA0	glmS	Glutamine--fructose-6-phosphate aminotransferase [isomerizing] (EC 2.6.1.16) (D-fructose-6-phosphate amidotransferase) (GFAT) (Glucosamine-6-phosphate synthase) (Hexosephosphate aminotransferase) (L-glutamine--D-fructose-6-phosphate amidotransferase)	FUNCTION: Catalyzes the first step in hexosamine metabolism, converting fructose-6P into glucosamine-6P using glutamine as a nitrogen source. {ECO:0000256|HAMAP-Rule:MF_00164}.	amine metabolic process;carbohydrate metabolic process;carboxylic acid metabolic process;cellular amine metabolic process;cellular amino acid metabolic process;cellular ketone metabolic process;cellular metabolic process;cellular nitrogen compound metabolic process;cellular process;glutamine family amino acid metabolic process;glutamine metabolic process;metabolic process;nitrogen compound metabo…
2.64444	-0.699619	Q2FXW4	SAOUHSC_01717	U32 family peptidase
2.4407	-0.69976	Q9F0R1	sarR	HTH-type transcriptional regulator SarR (Staphylococcal accessory regulator R)	FUNCTION: Negative regulator of sarA transcription at late exponential and stationary growth phases. It contributes to the modulation of target genes downstream of the sarA regulatory cascade. Also, positively regulates expression of primary transcripts RNAII and RNAIII generated by agr (virulence accessory gene regulator) locus. {ECO:0000269|PubMed:11159982, ECO:0000269|PubMed:16689803}.	biological regulation;biosynthetic process;cellular biosynthetic process;cellular macromolecule biosynthetic process;cellular macromolecule metabolic process;cellular metabolic process;cellular nitrogen compound metabolic process;cellular process;macromolecule biosynthetic process;macromolecule metabolic process;metabolic process;multi-organism process;nitrogen compound metabolic process;nucleic …
3.81601	-0.699936	Q2FY08	glyQS	Glycine--tRNA ligase (EC 6.1.1.14) (Glycyl-tRNA synthetase) (GlyRS)	FUNCTION: Catalyzes the attachment of glycine to tRNA(Gly). {ECO:0000255|HAMAP-Rule:MF_00253}.	amine metabolic process;amino acid activation;carboxylic acid metabolic process;cellular amine metabolic process;cellular amino acid metabolic process;cellular ketone metabolic process;cellular macromolecule metabolic process;cellular metabolic process;cellular nitrogen compound metabolic process;cellular process;glycyl-tRNA aminoacylation;macromolecule metabolic process;metabolic process;ncRNA m…
2.62346	-0.701199	Q2FXZ9	SAOUHSC_01676	Flotillin-like protein FloA	FUNCTION: Found in functional membrane microdomains (FMM) that may be equivalent to eukaryotic membrane rafts. FMMs are highly dynamic and increase in number as cells age. Flotillins are thought to be important factors in membrane fluidity. {ECO:0000255|HAMAP-Rule:MF_01562}.
2.64752	-0.701305	Q2FX98	SAOUHSC_01979	HTH cro/C1-type domain-containing protein
2.30545	-0.704332	Q2G2M3	SAOUHSC_00513	Putative TrmH family tRNA/rRNA methyltransferase		cellular macromolecule metabolic process;cellular metabolic process;cellular nitrogen compound metabolic process;cellular process;macromolecule metabolic process;metabolic process;nitrogen compound metabolic process;nucleic acid metabolic process;nucleobase-containing compound metabolic process;primary metabolic process;RNA metabolic process;RNA processing
3.01773	-0.713264	Q2FYK5	thyA	Thymidylate synthase (TS) (TSase) (EC 2.1.1.45)	FUNCTION: Catalyzes the reductive methylation of 2'-deoxyuridine-5'-monophosphate (dUMP) to 2'-deoxythymidine-5'-monophosphate (dTMP) while utilizing 5,10-methylenetetrahydrofolate (mTHF) as the methyl donor and reductant in the reaction, yielding dihydrofolate (DHF) as a by-product. This enzymatic reaction provides an intracellular de novo source of dTMP, an essential precursor for DNA biosynthe…	2'-deoxyribonucleotide biosynthetic process;2'-deoxyribonucleotide metabolic process;biosynthetic process;cellular biosynthetic process;cellular metabolic process;cellular nitrogen compound biosynthetic process;cellular nitrogen compound metabolic process;cellular process;deoxyribonucleoside monophosphate biosynthetic process;deoxyribonucleoside monophosphate metabolic process;deoxyribonucleoside…
3.1137	-0.717803	Q2FWF0	atpD	ATP synthase subunit beta (EC 7.1.2.2) (ATP synthase F1 sector subunit beta) (F-ATPase subunit beta)	FUNCTION: Produces ATP from ADP in the presence of a proton gradient across the membrane. The catalytic sites are hosted primarily by the beta subunits. {ECO:0000255|HAMAP-Rule:MF_01347}.	ATP biosynthetic process;ATP hydrolysis coupled proton transport;ATP metabolic process;ATP synthesis coupled proton transport;biosynthetic process;cation transport;cellular biosynthetic process;cellular metabolic process;cellular nitrogen compound biosynthetic process;cellular nitrogen compound metabolic process;cellular process;energy coupled proton transport, against electrochemical gradient;en…
2.35709	-0.718317	Q2FVC3	SAOUHSC_02790	DUF3427 domain-containing protein
2.27177	-0.725808	Q2FY06	era	GTPase Era	FUNCTION: An essential GTPase that binds both GDP and GTP, with rapid nucleotide exchange. Plays a role in 16S rRNA processing and 30S ribosomal subunit biogenesis and possibly also in cell cycle regulation and energy metabolism. {ECO:0000255|HAMAP-Rule:MF_00367}.	cellular component biogenesis;cellular component biogenesis at cellular level;cellular component organization or biogenesis;cellular component organization or biogenesis at cellular level;cellular process;ribonucleoprotein complex biogenesis;ribosomal small subunit biogenesis
2.17992	-0.727793	Q2FY01	SAOUHSC_01673	PhoH-like protein
2.05249	-0.73774	Q2FZB8	SAOUHSC_01114	Fibrinogen-binding protein	FUNCTION: Extracellular fibrinogen-binding protein that plays an important role in virulence. By interacting with the alpha chain of fibrinogen and its derivative fibrin, enhances a non-functional interaction between fibrinogen and platelets and is responsible for repression of fibrinogen-dependent platelet aggregation. In addition, assembles a fibrinogen protective shield around the bacteria whi…
4.47873	-0.739368	Q2G2L1	tagH	Teichoic acids export ATP-binding protein TagH (EC 7.5.2.4)	FUNCTION: Part of the ABC transporter complex TagGH involved in teichoic acids export. Responsible for energy coupling to the transport system. {ECO:0000255|HAMAP-Rule:MF_01715}.	carbohydrate transport;establishment of localization;organic substance transport;polysaccharide transport;teichoic acid transport;transport
3.83016	-0.748379	Q2G2Q2	SAOUHSC_01249	Riboflavin biosynthesis protein [Includes: Riboflavin kinase (EC 2.7.1.26) (Flavokinase); FMN adenylyltransferase (EC 2.7.7.2) (FAD pyrophosphorylase) (FAD synthase)]		biosynthetic process;cellular biosynthetic process;cellular metabolic process;cellular nitrogen compound biosynthetic process;cellular nitrogen compound metabolic process;cellular process;coenzyme biosynthetic process;coenzyme metabolic process;cofactor biosynthetic process;cofactor metabolic process;FAD biosynthetic process;FAD metabolic process;flavin adenine dinucleotide biosynthetic process;f…
4.08348	-0.749506	Q2G298	rsfS	Ribosomal silencing factor RsfS	FUNCTION: Functions as a ribosomal silencing factor. Interacts with ribosomal protein uL14 (rplN), blocking formation of intersubunit bridge B8. Prevents association of the 30S and 50S ribosomal subunits and the formation of functional ribosomes, thus repressing translation. {ECO:0000256|HAMAP-Rule:MF_01477}.	biological regulation;cellular component assembly;cellular component assembly at cellular level;cellular component organization;cellular component organization at cellular level;cellular component organization or biogenesis;cellular component organization or biogenesis at cellular level;cellular macromolecular complex assembly;cellular macromolecular complex subunit organization;cellular process;…
2.14112	-0.752229	Q2G0F6	SAOUHSC_00613	Iron compound ABC transporter, substrate-binding protein, putative
2.04892	-0.755379	Q2FX09	SAOUHSC_02098	Response regulator protein VraR	FUNCTION: Member of the two-component regulatory system VraS/VraR involved in the control of the cell wall peptidoglycan biosynthesis. Upon cellular stress, the histidine kinase VraS transfers the phosphoryl group onto VraR. Upon phosphorylation, VraR dimerizes at the N-terminal domain. In turn, phosphorylation-induced dimerization expand and enhance the VraR binding to its own promoter leading t…	biological regulation;biosynthetic process;cellular biosynthetic process;cellular macromolecule biosynthetic process;cellular macromolecule metabolic process;cellular metabolic process;cellular nitrogen compound metabolic process;cellular process;cellular response to stimulus;macromolecule biosynthetic process;macromolecule metabolic process;metabolic process;nitrogen compound metabolic process;n…
3.36893	-0.756852	Q2FWY9	gatA	Glutamyl-tRNA(Gln) amidotransferase subunit A (Glu-ADT subunit A) (EC 6.3.5.7)	FUNCTION: Allows the formation of correctly charged Gln-tRNA(Gln) through the transamidation of misacylated Glu-tRNA(Gln) in organisms which lack glutaminyl-tRNA synthetase. The reaction takes place in the presence of glutamine and ATP through an activated gamma-phospho-Glu-tRNA(Gln). {ECO:0000255|HAMAP-Rule:MF_00120}.	biosynthetic process;cellular biosynthetic process;cellular macromolecule biosynthetic process;cellular macromolecule metabolic process;cellular metabolic process;cellular process;cellular protein metabolic process;macromolecule biosynthetic process;macromolecule metabolic process;metabolic process;primary metabolic process;protein metabolic process;translation
3.17438	-0.768971	Q2FYG0	der	GTPase Der (GTP-binding protein EngA)	FUNCTION: GTPase that plays an essential role in the late steps of ribosome biogenesis. {ECO:0000255|HAMAP-Rule:MF_00195}.	cellular component biogenesis;cellular component biogenesis at cellular level;cellular component organization or biogenesis;cellular component organization or biogenesis at cellular level;cellular process;ribonucleoprotein complex biogenesis;ribosome biogenesis
2.31947	-0.772661	Q2FZ49	smc	Chromosome partition protein Smc	FUNCTION: Required for chromosome condensation and partitioning. {ECO:0000256|HAMAP-Rule:MF_01894}.	biosynthetic process;cell cycle process;cellular biosynthetic process;cellular component organization;cellular component organization at cellular level;cellular component organization or biogenesis;cellular component organization or biogenesis at cellular level;cellular macromolecule biosynthetic process;cellular macromolecule metabolic process;cellular metabolic process;cellular nitrogen compoun…
3.52133	-0.782099	Q2FWD7	rho	Transcription termination factor Rho (EC 3.6.4.-) (ATP-dependent helicase Rho)	FUNCTION: Facilitates transcription termination by a mechanism that involves Rho binding to the nascent RNA, activation of Rho's RNA-dependent ATPase activity, and release of the mRNA from the DNA template. {ECO:0000256|HAMAP-Rule:MF_01884}.	biological regulation;biosynthetic process;cellular biosynthetic process;cellular macromolecule metabolic process;cellular metabolic process;cellular nitrogen compound metabolic process;cellular process;macromolecule metabolic process;metabolic process;nitrogen compound metabolic process;nucleic acid metabolic process;nucleobase-containing compound metabolic process;primary metabolic process;regu…
1.34666	-0.785561	Q2FWD2	SAOUHSC_02367	DUF2529 domain-containing protein
2.50293	-0.791555	Q2FWJ1	SAOUHSC_02301	SigmaB regulation protein RsbU, putative		biofilm formation;intraspecies interaction between organisms;multi-organism process;single-species biofilm formation;single-species biofilm formation on inanimate substrate
3.45871	-0.801038	Q2FYU4	guaC	GMP reductase (EC 1.7.1.7) (Guanosine 5'-monophosphate oxidoreductase) (Guanosine monophosphate reductase)	FUNCTION: Catalyzes the irreversible NADPH-dependent deamination of GMP to IMP. It functions in the conversion of nucleobase, nucleoside and nucleotide derivatives of G to A nucleotides, and in maintaining the intracellular balance of A and G nucleotides. {ECO:0000255|HAMAP-Rule:MF_01511}.	cellular metabolic process;cellular nitrogen compound metabolic process;cellular process;heterocycle metabolic process;metabolic process;nitrogen compound metabolic process;nucleobase-containing compound metabolic process;nucleobase-containing small molecule metabolic process;nucleoside phosphate metabolic process;nucleotide metabolic process;primary metabolic process;purine nucleotide metabolic …
2.13199	-0.803084	Q2G289	SAOUHSC_00088	NAD-dependent epimerase/dehydratase domain-containing protein
1.98089	-0.804529	Q2G0C6	SAOUHSC_00679	HTH lysR-type domain-containing protein		biosynthetic process;cellular biosynthetic process;cellular macromolecule biosynthetic process;cellular macromolecule metabolic process;cellular metabolic process;cellular nitrogen compound metabolic process;cellular process;macromolecule biosynthetic process;macromolecule metabolic process;metabolic process;nitrogen compound metabolic process;nucleic acid metabolic process;nucleobase-containing …
2.89073	-0.806837	Q2G1Y0	ligA	DNA ligase (EC 6.5.1.2) (Polydeoxyribonucleotide synthase [NAD(+)])	FUNCTION: DNA ligase that catalyzes the formation of phosphodiester linkages between 5'-phosphoryl and 3'-hydroxyl groups in double-stranded DNA using NAD as a coenzyme and as the energy source for the reaction. It is essential for DNA replication and repair of damaged DNA. {ECO:0000255|HAMAP-Rule:MF_01588}.	biosynthetic process;cellular biosynthetic process;cellular macromolecule biosynthetic process;cellular macromolecule metabolic process;cellular metabolic process;cellular nitrogen compound metabolic process;cellular process;cellular response to stimulus;cellular response to stress;DNA metabolic process;DNA repair;DNA replication;macromolecule biosynthetic process;macromolecule metabolic process;…
3.77429	-0.81186	Q2FVT0	rpiA	Ribose-5-phosphate isomerase A (EC 5.3.1.6) (Phosphoriboisomerase A) (PRI)	FUNCTION: Catalyzes the reversible conversion of ribose-5-phosphate to ribulose 5-phosphate. {ECO:0000256|HAMAP-Rule:MF_00170}.	alcohol metabolic process;carbohydrate metabolic process;cellular carbohydrate metabolic process;cellular metabolic process;cellular process;metabolic process;monosaccharide metabolic process;pentose metabolic process;pentose-phosphate shunt, non-oxidative branch;primary metabolic process;small molecule metabolic process
1.64957	-0.813455	Q2FWX6	SAOUHSC_02145	Phage protein
2.74233	-0.814922	Q2FY27	SAOUHSC_01646	Glucokinase (EC 2.7.1.2) (Glucose kinase)		alcohol catabolic process;alcohol metabolic process;carbohydrate catabolic process;carbohydrate metabolic process;catabolic process;cellular carbohydrate catabolic process;cellular carbohydrate metabolic process;cellular metabolic process;cellular process;generation of precursor metabolites and energy;glucose catabolic process;glucose metabolic process;glycolysis;hexose catabolic process;hexose m…
2.48474	-0.815512	Q2FXU7	SAOUHSC_01735	THIF-type NAD/FAD binding fold domain-containing protein
2.13522	-0.816358	Q2FVW3	SAOUHSC_02579	FAD-binding domain-containing protein
2.04266	-0.816702	Q2G1N7	sarS	HTH-type transcriptional regulator SarS (Staphylococcal accessory regulator S)	FUNCTION: Transcriptional regulator that controls expression of some virulence factors in a cell density-dependent manner. Acts as an activator of the gene encoding protein A (spa). Negatively regulates the expression of alpha-hemolysin (hla). {ECO:0000269|PubMed:10931334, ECO:0000269|PubMed:11254606}.	biological regulation;biosynthetic process;cellular biosynthetic process;cellular macromolecule biosynthetic process;cellular macromolecule metabolic process;cellular metabolic process;cellular nitrogen compound metabolic process;cellular process;macromolecule biosynthetic process;macromolecule metabolic process;metabolic process;multi-organism process;nitrogen compound metabolic process;nucleic …
3.70233	-0.821589	Q2FXA5	SAOUHSC_01960	Coproporphyrinogen III oxidase (EC 1.3.3.15) (Coproporphyrin III synthase)	FUNCTION: Involved in coproporphyrin-dependent heme b biosynthesis (PubMed:25908396). Catalyzes the oxidation of coproporphyrinogen III to coproporphyrin III (PubMed:25908396, PubMed:27597779). Can also oxidize protoporphyrinogen IX (PubMed:27597779). {ECO:0000269|PubMed:25908396, ECO:0000269|PubMed:27597779}.	biosynthetic process;cellular biosynthetic process;cellular metabolic process;cellular nitrogen compound biosynthetic process;cellular nitrogen compound metabolic process;cellular process;cofactor biosynthetic process;cofactor metabolic process;heterocycle biosynthetic process;heterocycle metabolic process;metabolic process;nitrogen compound metabolic process;porphyrin-containing compound biosynt…
3.17514	-0.822251	Q2FXV0	SAOUHSC_01732	Iron-sulfur cluster regulator IscR
2.555	-0.829731	Q2G124	SAOUHSC_00336	Probable acetyl-CoA acyltransferase (EC 2.3.1.9) (Acetoacetyl-CoA thiolase)
1.46086	-0.830952	Q2FYT3;Q2FYT2	SAOUHSC_01343;sbcC	Nuclease SbcCD subunit C	FUNCTION: SbcCD cleaves DNA hairpin structures. These structures can inhibit DNA replication and are intermediates in certain DNA recombination reactions. The complex acts as a 3'->5' double strand exonuclease that can open hairpins. It also has a 5' single-strand endonuclease activity (By similarity). Is probably part of the SOS regulon and involved in DNA recombination and repair. {ECO:0000250,…	biosynthetic process;cell communication;cellular biosynthetic process;cellular macromolecule biosynthetic process;cellular macromolecule metabolic process;cellular metabolic process;cellular nitrogen compound metabolic process;cellular process;cellular response to external stimulus;cellular response to extracellular stimulus;cellular response to stimulus;cellular response to stress;DNA metabolic …
4.25056	-0.848173	Q2FYG1	gpsA	Glycerol-3-phosphate dehydrogenase [NAD(P)+] (EC 1.1.1.94) (NAD(P)(+)-dependent glycerol-3-phosphate dehydrogenase) (NAD(P)H-dependent dihydroxyacetone-phosphate reductase)	FUNCTION: Catalyzes the reduction of the glycolytic intermediate dihydroxyacetone phosphate (DHAP) to sn-glycerol 3-phosphate (G3P), the key precursor for phospholipid synthesis. {ECO:0000255|HAMAP-Rule:MF_00394}.	alcohol biosynthetic process;alcohol catabolic process;alcohol metabolic process;alditol biosynthetic process;alditol catabolic process;alditol metabolic process;biosynthetic process;carbohydrate biosynthetic process;carbohydrate catabolic process;carbohydrate metabolic process;catabolic process;cellular biosynthetic process;cellular carbohydrate biosynthetic process;cellular carbohydrate catabol…
3.3069	-0.857536	Q2FW16	rplN	Large ribosomal subunit protein uL14 (50S ribosomal protein L14)	FUNCTION: Binds to 23S rRNA. Forms part of two intersubunit bridges in the 70S ribosome. {ECO:0000255|HAMAP-Rule:MF_01367}.	biosynthetic process;cellular biosynthetic process;cellular macromolecule biosynthetic process;cellular macromolecule metabolic process;cellular metabolic process;cellular process;cellular protein metabolic process;macromolecule biosynthetic process;macromolecule metabolic process;metabolic process;primary metabolic process;protein metabolic process;translation
2.10168	-0.862119	Q2G2G6	SAOUHSC_01050	DUF4064 domain-containing protein
4.70562	-0.867716	Q2FWY2	SAOUHSC_02139	Pyrazinamidase/nicotinamidase, putative (EC 3.5.1.-)
1.85713	-0.86929	Q2FZ64	SAOUHSC_01187	Uncharacterized protein
1.7311	-0.872632	Q2G2L0	SAOUHSC_00638	Manganese transport regulator
4.2041	-0.879529	Q2FXZ6	SAOUHSC_01679	tRNA (N(6)-L-threonylcarbamoyladenosine(37)-C(2))-methylthiotransferase (EC 2.8.4.5) (tRNA-t(6)A37 methylthiotransferase)	FUNCTION: Catalyzes the methylthiolation of N6-threonylcarbamoyladenosine (t(6)A), leading to the formation of 2-methylthio-N6-threonylcarbamoyladenosine (ms(2)t(6)A) at position 37 in tRNAs that read codons beginning with adenine. {ECO:0000256|ARBA:ARBA00002399}.	cellular macromolecule metabolic process;cellular metabolic process;cellular nitrogen compound metabolic process;cellular process;macromolecule metabolic process;macromolecule modification;metabolic process;nitrogen compound metabolic process;nucleic acid metabolic process;nucleobase-containing compound metabolic process;primary metabolic process;RNA metabolic process;RNA modification
2.78787	-0.896082	P60393	rsmH	Ribosomal RNA small subunit methyltransferase H (EC 2.1.1.199) (16S rRNA m(4)C1402 methyltransferase) (rRNA (cytosine-N(4)-)-methyltransferase RsmH)	FUNCTION: Specifically methylates the N4 position of cytidine in position 1402 (C1402) of 16S rRNA. {ECO:0000255|HAMAP-Rule:MF_01007}.	cellular macromolecule metabolic process;cellular metabolic process;cellular nitrogen compound metabolic process;cellular process;macromolecule metabolic process;macromolecule methylation;macromolecule modification;metabolic process;methylation;ncRNA metabolic process;ncRNA processing;nitrogen compound metabolic process;nucleic acid metabolic process;nucleobase-containing compound metabolic proce…
3.73945	-0.91116	Q2FYR2	femA	Aminoacyltransferase FemA (EC 2.3.2.17) (Factor essential for expression of methicillin resistance A) (N-acetylmuramoyl-L-alanyl-D-glutamyl-L-lysyl-(N6-glycyl)-D-alanyl-D-alanine-diphosphoundecaprenyl-N-acetylglucosamine:glycine glycyltransferase)	FUNCTION: Catalyzes the formation of the pentaglycine interpeptide bridge, which is characteristic of the S.aureus peptidoglycan. Adds glycines 2 and 3 of the pentaglycine bridge, using glycyl-tRNA(Gly) as donor. Involved in resistance to methicillin. {ECO:0000269|PubMed:15228543, ECO:0000269|PubMed:8981974, ECO:0000269|PubMed:9393725}.	amine metabolic process;aminoglycan biosynthetic process;aminoglycan metabolic process;biological regulation;biosynthetic process;carbohydrate biosynthetic process;carbohydrate metabolic process;cell wall macromolecule biosynthetic process;cell wall macromolecule metabolic process;cell wall organization;cell wall organization or biogenesis;cellular biosynthetic process;cellular cell wall macromol…
2.44725	-0.913241	Q2FUQ4	rsmG	Ribosomal RNA small subunit methyltransferase G (EC 2.1.1.-) (16S rRNA 7-methylguanosine methyltransferase) (16S rRNA m7G methyltransferase)	FUNCTION: Specifically methylates the N7 position of guanine in position 535 of 16S rRNA. {ECO:0000255|HAMAP-Rule:MF_00074}.
2.69349	-0.921602	Q2FYV7	SAOUHSC_01317	NERD domain-containing protein
3.10723	-0.930785	Q2FWE8	atpA	ATP synthase subunit alpha (EC 7.1.2.2) (ATP synthase F1 sector subunit alpha) (F-ATPase subunit alpha)	FUNCTION: Produces ATP from ADP in the presence of a proton gradient across the membrane. The alpha chain is a regulatory subunit. {ECO:0000255|HAMAP-Rule:MF_01346}.	ATP biosynthetic process;ATP hydrolysis coupled proton transport;ATP metabolic process;ATP synthesis coupled proton transport;biosynthetic process;cation transport;cellular biosynthetic process;cellular metabolic process;cellular nitrogen compound biosynthetic process;cellular nitrogen compound metabolic process;cellular process;energy coupled proton transport, against electrochemical gradient;en…
1.97843	-0.940587	Q2FXY1	aroE	Shikimate dehydrogenase (NADP(+)) (SDH) (EC 1.1.1.25)	FUNCTION: Involved in the biosynthesis of the chorismate, which leads to the biosynthesis of aromatic amino acids. Catalyzes the reversible NADPH linked reduction of 3-dehydroshikimate (DHSA) to yield shikimate (SA). {ECO:0000255|HAMAP-Rule:MF_00222}.	amine biosynthetic process;amine metabolic process;aromatic amino acid family biosynthetic process;aromatic amino acid family metabolic process;aromatic compound biosynthetic process;biosynthetic process;carboxylic acid biosynthetic process;carboxylic acid metabolic process;cellular amine metabolic process;cellular amino acid biosynthetic process;cellular amino acid metabolic process;cellular aro…
5.05048	-0.941281	Q2G0R1	SAOUHSC_00485	Hypoxanthine phosphoribosyltransferase (EC 2.4.2.8)	FUNCTION: Purine salvage pathway enzyme that catalyzes the transfer of the ribosyl-5-phosphate group from 5-phospho-alpha-D-ribose 1-diphosphate (PRPP) to the N9 position of the 6-oxopurines hypoxanthine and guanine to form the corresponding ribonucleotides IMP (inosine 5'-monophosphate) and GMP (guanosine 5'-monophosphate), with the release of PPi. {ECO:0000256|ARBA:ARBA00002049}.	biosynthetic process;cellular biosynthetic process;cellular metabolic compound salvage;cellular metabolic process;cellular nitrogen compound biosynthetic process;cellular nitrogen compound metabolic process;cellular process;heterocycle biosynthetic process;heterocycle metabolic process;metabolic process;nitrogen compound metabolic process;nucleobase-containing compound biosynthetic process;nucleo…
3.86202	-0.943618	Q2G1Z4	proS	Proline--tRNA ligase (EC 6.1.1.15) (Prolyl-tRNA synthetase) (ProRS)	FUNCTION: Catalyzes the attachment of proline to tRNA(Pro) in a two-step reaction: proline is first activated by ATP to form Pro-AMP and then transferred to the acceptor end of tRNA(Pro). As ProRS can inadvertently accommodate and process non-cognate amino acids such as alanine and cysteine, to avoid such errors it has two additional distinct editing activities against alanine. One activity is de…	amine metabolic process;amino acid activation;carboxylic acid metabolic process;cellular amine metabolic process;cellular amino acid metabolic process;cellular ketone metabolic process;cellular macromolecule metabolic process;cellular metabolic process;cellular nitrogen compound metabolic process;cellular process;macromolecule metabolic process;metabolic process;ncRNA metabolic process;nitrogen c…
3.10611	-0.949219	Q9RFJ6	rot	HTH-type transcriptional regulator rot (Repressor of toxins)	FUNCTION: Global regulator with both positive and negative effects that mediates modulation of several genes involved in virulence. Negatively regulates the transcription of several known virulence factors such as lipase (geh), hemolysins (hla and hlb) and proteases (splA through splF, sspB and sspC). Positively regulates the expression of sarS and other genes including those encoding cell surfac…	biosynthetic process;cellular biosynthetic process;cellular macromolecule biosynthetic process;cellular macromolecule metabolic process;cellular metabolic process;cellular nitrogen compound metabolic process;cellular process;macromolecule biosynthetic process;macromolecule metabolic process;metabolic process;multi-organism process;nitrogen compound metabolic process;nucleic acid metabolic process…
3.67726	-0.969031	Q53727	pcrA	ATP-dependent DNA helicase PcrA (EC 5.6.2.4) (DNA 3'-5' helicase PcrA)	FUNCTION: Essential helicase. May act as a helicase in plasmid pT181 replication.	cellular macromolecule metabolic process;cellular metabolic process;cellular nitrogen compound metabolic process;cellular process;DNA conformation change;DNA duplex unwinding;DNA geometric change;DNA metabolic process;DNA unwinding involved in replication;macromolecule metabolic process;metabolic process;nitrogen compound metabolic process;nucleic acid metabolic process;nucleobase-containing comp…
3.71596	-0.972499	Q2FVQ0	SAOUHSC_02652	Enoyl reductase (ER) domain-containing protein
3.50514	-0.978342	Q2FWE9	atpG	ATP synthase gamma chain (ATP synthase F1 sector gamma subunit) (F-ATPase gamma subunit)	FUNCTION: Produces ATP from ADP in the presence of a proton gradient across the membrane. The gamma chain is believed to be important in regulating ATPase activity and the flow of protons through the CF(0) complex. {ECO:0000256|ARBA:ARBA00003456, ECO:0000256|HAMAP-Rule:MF_00815}.	ATP biosynthetic process;ATP metabolic process;ATP synthesis coupled proton transport;biosynthetic process;cation transport;cellular biosynthetic process;cellular metabolic process;cellular nitrogen compound biosynthetic process;cellular nitrogen compound metabolic process;cellular process;energy coupled proton transport, down electrochemical gradient;establishment of localization;heterocycle bio…
3.0842	-0.990531	Q2FXG5	SAOUHSC_01882	Serine aminopeptidase S33 domain-containing protein
1.50966	-0.993917	Q2FYT7	SAOUHSC_01338	UPF0154 protein SAOUHSC_01338
2.94478	-0.994008	Q2FYH6	asnS	Asparagine--tRNA ligase (EC 6.1.1.22) (Asparaginyl-tRNA synthetase) (AsnRS)		amine metabolic process;amino acid activation;asparaginyl-tRNA aminoacylation;carboxylic acid metabolic process;cellular amine metabolic process;cellular amino acid metabolic process;cellular ketone metabolic process;cellular macromolecule metabolic process;cellular metabolic process;cellular nitrogen compound metabolic process;cellular process;macromolecule metabolic process;metabolic process;nc…
2.85665	-0.997822	Q2G2F5	SAOUHSC_02352	UDP-N-acetylglucosamine 2-epimerase (non-hydrolyzing) (EC 5.1.3.14)		alcohol metabolic process;amino sugar metabolic process;carbohydrate metabolic process;cellular carbohydrate metabolic process;cellular metabolic process;cellular nitrogen compound metabolic process;cellular process;glucosamine metabolic process;metabolic process;monosaccharide metabolic process;N-acetylglucosamine metabolic process;nitrogen compound metabolic process;nucleobase-containing compou…
2.43241	-0.999423	Q9ZAH5	alr1	Alanine racemase 1 (EC 5.1.1.1)	FUNCTION: Catalyzes the interconversion of L-alanine and D-alanine. May also act on other amino acids. {ECO:0000255|HAMAP-Rule:MF_01201}.	alanine biosynthetic process;alanine metabolic process;amine biosynthetic process;amine metabolic process;biosynthetic process;carboxylic acid biosynthetic process;carboxylic acid metabolic process;cellular amine metabolic process;cellular amino acid biosynthetic process;cellular amino acid metabolic process;cellular biosynthetic process;cellular ketone metabolic process;cellular metabolic proces…
1.80448	-1.00072	Q2G0T0	rsmA	Ribosomal RNA small subunit methyltransferase A (EC 2.1.1.182) (16S rRNA (adenine(1518)-N(6)/adenine(1519)-N(6))-dimethyltransferase) (16S rRNA dimethyladenosine transferase) (16S rRNA dimethylase) (S-adenosylmethionine-6-N', N'-adenosyl(rRNA) dimethyltransferase)	FUNCTION: Specifically dimethylates two adjacent adenosines (A1518 and A1519) in the loop of a conserved hairpin near the 3'-end of 16S rRNA in the 30S particle. May play a critical role in biogenesis of 30S subunits. {ECO:0000255|HAMAP-Rule:MF_00607}.
3.96578	-1.01167	Q2FVQ3	SAOUHSC_02649	CDP-glycerol glycerophosphotransferase family protein
3.28259	-1.02107	Q2FVS3	SAOUHSC_02619	ABC transporter domain-containing protein
3.66295	-1.06989	Q2FVK2	hlgC	Gamma-hemolysin component C (Leukocidin s subunit)	FUNCTION: Toxin that seems to act by forming pores in the membrane of the cell. Has a hemolytic and a leucotoxic activity (By similarity). {ECO:0000250}.	cell killing;cytolysis in other organism;hemolysis in other organism;killing of cells of other organism;multi-organism process;pathogenesis
2.34902	-1.07868	Q2FVY4	mobA	Probable molybdenum cofactor guanylyltransferase (MoCo guanylyltransferase) (EC 2.7.7.77) (GTP:molybdopterin guanylyltransferase) (Mo-MPT guanylyltransferase) (Molybdopterin guanylyltransferase) (Molybdopterin-guanine dinucleotide synthase) (MGD synthase)	FUNCTION: Transfers a GMP moiety from GTP to Mo-molybdopterin (Mo-MPT) cofactor (Moco or molybdenum cofactor) to form Mo-molybdopterin guanine dinucleotide (Mo-MGD) cofactor. {ECO:0000255|HAMAP-Rule:MF_00316}.	aromatic compound biosynthetic process;biosynthetic process;cellular aromatic compound metabolic process;cellular biosynthetic process;cellular metabolic process;cellular nitrogen compound biosynthetic process;cellular nitrogen compound metabolic process;cellular process;coenzyme biosynthetic process;coenzyme metabolic process;cofactor biosynthetic process;cofactor metabolic process;heterocycle b…
2.58551	-1.0812	Q2G0G3	SAOUHSC_00606	HD domain-containing protein
3.89939	-1.0899	Q2FXJ5	tyrS	Tyrosine--tRNA ligase (EC 6.1.1.1) (Tyrosyl-tRNA synthetase) (TyrRS)	FUNCTION: Catalyzes the attachment of tyrosine to tRNA(Tyr) in a two-step reaction: tyrosine is first activated by ATP to form Tyr-AMP and then transferred to the acceptor end of tRNA(Tyr). {ECO:0000255|HAMAP-Rule:MF_02006}.	amine metabolic process;amino acid activation;carboxylic acid metabolic process;cellular amine metabolic process;cellular amino acid metabolic process;cellular ketone metabolic process;cellular macromolecule metabolic process;cellular metabolic process;cellular nitrogen compound metabolic process;cellular process;macromolecule metabolic process;metabolic process;ncRNA metabolic process;nitrogen c…
3.93181	-1.09242	Q2G1Y5	ldh2	L-lactate dehydrogenase 2 (L-LDH 2) (EC 1.1.1.27)	FUNCTION: Catalyzes the conversion of lactate to pyruvate (Potential). Contributes to S.aureus growth during nitrosative stress in both aerobically and anaerobically cultured cells, despite playing a secondary role in this resistance mechanism (By similarity). {ECO:0000250|UniProtKB:Q5HCV0, ECO:0000255|HAMAP-Rule:MF_00488}.	alcohol catabolic process;alcohol metabolic process;carbohydrate catabolic process;carbohydrate metabolic process;catabolic process;cellular carbohydrate catabolic process;cellular carbohydrate metabolic process;cellular metabolic process;cellular process;generation of precursor metabolites and energy;glucose catabolic process;glucose metabolic process;glycolysis;hexose catabolic process;hexose m…
2.99603	-1.09882	Q2FZP4	prfC	Peptide chain release factor 3 (RF-3)	FUNCTION: Increases the formation of ribosomal termination complexes and stimulates activities of RF-1 and RF-2. It binds guanine nucleotides and has strong preference for UGA stop codons. It may interact directly with the ribosome. The stimulation of RF-1 and RF-2 is significantly reduced by GTP and GDP, but not by GMP. {ECO:0000255|HAMAP-Rule:MF_00072}.	biological regulation;posttranscriptional regulation of gene expression;regulation of biological process;regulation of biosynthetic process;regulation of cellular biosynthetic process;regulation of cellular component organization;regulation of cellular macromolecule biosynthetic process;regulation of cellular metabolic process;regulation of cellular process;regulation of cellular protein metaboli…
3.60388	-1.10036	Q2FWD4	murA	UDP-N-acetylglucosamine 1-carboxyvinyltransferase (EC 2.5.1.7) (Enoylpyruvate transferase) (UDP-N-acetylglucosamine enolpyruvyl transferase) (EPT)	FUNCTION: Cell wall formation. Adds enolpyruvyl to UDP-N-acetylglucosamine. {ECO:0000256|HAMAP-Rule:MF_00111}.	alcohol biosynthetic process;alcohol metabolic process;amine metabolic process;amino sugar biosynthetic process;amino sugar metabolic process;aminoglycan biosynthetic process;aminoglycan metabolic process;biological regulation;biosynthetic process;carbohydrate biosynthetic process;carbohydrate metabolic process;cell cycle;cell division;cell wall macromolecule biosynthetic process;cell wall macrom…
2.2899	-1.10494	Q2FZL7	menD	2-succinyl-5-enolpyruvyl-6-hydroxy-3-cyclohexene-1-carboxylate synthase (SEPHCHC synthase) (EC 2.2.1.9) (Menaquinone biosynthesis protein MenD)	FUNCTION: Catalyzes the thiamine diphosphate-dependent decarboxylation of 2-oxoglutarate and the subsequent addition of the resulting succinic semialdehyde-thiamine pyrophosphate anion to isochorismate to yield 2-succinyl-5-enolpyruvyl-6-hydroxy-3-cyclohexene-1-carboxylate (SEPHCHC). {ECO:0000255|HAMAP-Rule:MF_01659}.	biosynthetic process;cellular biosynthetic process;cellular ketone metabolic process;cellular metabolic process;cellular process;coenzyme biosynthetic process;coenzyme metabolic process;cofactor biosynthetic process;cofactor metabolic process;fat-soluble vitamin biosynthetic process;fat-soluble vitamin metabolic process;menaquinone biosynthetic process;menaquinone metabolic process;metabolic proc…
3.39772	-1.10758	Q2FXW5	SAOUHSC_01716	Peptidase family U32 C-terminal domain-containing protein
1.654	-1.11021	Q2FWC7	coaW	Type II pantothenate kinase (EC 2.7.1.33) (PanK-II) (Pantothenic acid kinase)	FUNCTION: Catalyzes the phosphorylation of pantothenate (Pan), the first step in CoA biosynthesis. {ECO:0000269|PubMed:12760898}.	biosynthetic process;cellular biosynthetic process;cellular metabolic process;cellular nitrogen compound metabolic process;cellular process;coenzyme A biosynthetic process;coenzyme A metabolic process;coenzyme biosynthetic process;coenzyme metabolic process;cofactor biosynthetic process;cofactor metabolic process;heterocycle metabolic process;metabolic process;nitrogen compound metabolic process;…
2.6557	-1.11735	Q2FYY8	SAOUHSC_01284	Aminotransferase class I/II-fold pyridoxal phosphate-dependent enzyme
3.72177	-1.1202	Q2G1W0	SAOUHSC_02574	Opine dehydrogenase domain-containing protein		alcohol catabolic process;alcohol metabolic process;alditol catabolic process;alditol metabolic process;carbohydrate catabolic process;carbohydrate metabolic process;catabolic process;cellular carbohydrate catabolic process;cellular carbohydrate metabolic process;cellular metabolic process;cellular process;glycerol catabolic process;glycerol metabolic process;glycerol-3-phosphate catabolic proces…
2.61547	-1.13299	Q2FZ75	pyrB	Aspartate carbamoyltransferase catalytic subunit (EC 2.1.3.2) (Aspartate transcarbamylase) (ATCase)	FUNCTION: Catalyzes the condensation of carbamoyl phosphate and aspartate to form carbamoyl aspartate and inorganic phosphate, the committed step in the de novo pyrimidine nucleotide biosynthesis pathway. {ECO:0000255|HAMAP-Rule:MF_00001}.	'de novo' pyrimidine base biosynthetic process;'de novo' UMP biosynthetic process;amine metabolic process;biosynthetic process;carboxylic acid metabolic process;cellular amine metabolic process;cellular amino acid metabolic process;cellular aromatic compound metabolic process;cellular biosynthetic process;cellular ketone metabolic process;cellular metabolic process;cellular nitrogen compound bios…
1.9534	-1.13777	Q2G1Z8	polC	DNA polymerase III PolC-type (PolIII) (EC 2.7.7.7)	FUNCTION: Required for replicative DNA synthesis. This DNA polymerase also exhibits 3' to 5' exonuclease activity.	biosynthetic process;cellular biosynthetic process;cellular macromolecule biosynthetic process;cellular macromolecule metabolic process;cellular metabolic process;cellular nitrogen compound metabolic process;cellular process;DNA metabolic process;DNA replication;DNA-dependent DNA replication;macromolecule biosynthetic process;macromolecule metabolic process;metabolic process;nitrogen compound met…
2.24329	-1.15977	Q2G234	SAOUHSC_02134	Nitric oxide synthase oxygenase (EC 1.14.14.47)	FUNCTION: Catalyzes the production of nitric oxide. {ECO:0000256|ARBA:ARBA00002642, ECO:0000256|PIRNR:PIRNR037219}.	biosynthetic process;cellular biosynthetic process;cellular metabolic process;cellular nitrogen compound biosynthetic process;cellular nitrogen compound metabolic process;cellular process;metabolic process;nitric oxide biosynthetic process;nitric oxide metabolic process;nitrogen compound metabolic process
4.48745	-1.18449	Q2FZQ3	fabI	Enoyl-[acyl-carrier-protein] reductase [NADPH] FabI (ENR) (EC 1.3.1.39) (NADPH-dependent enoyl-ACP reductase)	FUNCTION: Catalyzes the reduction of a carbon-carbon double bond in an enoyl moiety that is covalently linked to an acyl carrier protein (ACP). It has a preference for a long chain (C12) substrate compared to the shorter (C4) acyl group. Involved in the elongation cycle of fatty acid which are used in the lipid metabolism (By similarity). {ECO:0000250, ECO:0000269|PubMed:18335995}.	biosynthetic process;carboxylic acid biosynthetic process;carboxylic acid metabolic process;cellular biosynthetic process;cellular component assembly;cellular component organization;cellular component organization or biogenesis;cellular ketone metabolic process;cellular lipid metabolic process;cellular metabolic process;cellular process;fatty acid biosynthetic process;fatty acid elongation;fatty …
3.91349	-1.20292	Q2FVA3	SAOUHSC_02830	D-lactate dehydrogenase (EC 1.1.1.28) (D-specific 2-hydroxyacid dehydrogenase)
2.2365	-1.21447	Q2FY80	srrB	Sensor protein SrrB (EC 2.7.13.3) (Staphylococcal respiratory response protein B)	FUNCTION: Member of the two-component regulatory system SrrA/SrrB, which is involved in the global regulation of staphylococcal virulence factors in response to environmental oxygen levels as well as biofilm formation. Also plays an essential role in host-derived nitric oxide resistance by regulating hmp/flavohemoglobin, an enzyme that detoxifies nitric oxide by converting it to nitrate. Function…
2.41073	-1.21842	Q2FZT1	SAOUHSC_00909	Cof-type HAD-IIB family hydrolase
3.61493	-1.23138	Q2G1I3	SAOUHSC_00139	Acyl-CoA dehydrogenase
2.35144	-1.24435	Q2FYT0	SAOUHSC_01346	Glycine betaine transporter, putative
2.76035	-1.27066	Q2FVL8	SAOUHSC_02684	Assimilatory nitrite reductase [NAD(P)H], large subunit, putative (EC 1.7.1.4)		metabolic process;nitrate assimilation;nitrate metabolic process;nitrogen compound metabolic process;nitrogen cycle metabolic process
2.04793	-1.28199	Q2FVI6	SAOUHSC_02724	Uncharacterized protein
2.00258	-1.28476	Q2G2F1	SAOUHSC_01967	ABC transporter, ATP-binding protein, putative
4.46195	-1.29195	Q2G1G8	ptsG	PTS system glucose-specific EIICBA component (EC 2.7.1.199) (EIICBA-Glc) (EII-Glc) (EIICBA-Glc 1) [Includes: Glucose permease IIC component (PTS system glucose-specific EIIC component); Glucose-specific phosphotransferase enzyme IIB component (PTS system glucose-specific EIIB component); Glucose-specific phosphotransferase enzyme IIA component (PTS system glucose-specific EIIA component)]	FUNCTION: The phosphoenolpyruvate-dependent sugar phosphotransferase system (sugar PTS), a major carbohydrate active transport system, catalyzes the phosphorylation of incoming sugar substrates concomitantly with their translocation across the cell membrane. This system is involved in glucose transport. {ECO:0000250|UniProtKB:Q57071}.	carbohydrate transport;establishment of localization;organic substance transport;phosphoenolpyruvate-dependent sugar phosphotransferase system;transport
3.22187	-1.29748	Q2G0D6	SAOUHSC_00669	DUF47 domain-containing protein
2.99442	-1.31299	Q2FV22	panC	Pantothenate synthetase (PS) (EC 6.3.2.1) (Pantoate--beta-alanine ligase) (Pantoate-activating enzyme)	FUNCTION: Catalyzes the condensation of pantoate with beta-alanine in an ATP-dependent reaction via a pantoyl-adenylate intermediate. {ECO:0000255|HAMAP-Rule:MF_00158}.	amine biosynthetic process;amine metabolic process;biosynthetic process;carboxylic acid biosynthetic process;carboxylic acid metabolic process;cellular amine metabolic process;cellular amino acid biosynthetic process;cellular amino acid metabolic process;cellular biosynthetic process;cellular ketone metabolic process;cellular metabolic process;cellular modified amino acid biosynthetic process;cel…
3.15073	-1.3462	Q2FYF3	SAOUHSC_01499	YpdA family bacillithiol disulfide reductase
2.54595	-1.35501	Q2FWZ9	SAOUHSC_02107	Lipid II isoglutaminyl synthase (glutamine-hydrolyzing) subunit MurT (EC 6.3.5.13)	FUNCTION: The lipid II isoglutaminyl synthase complex catalyzes the formation of alpha-D-isoglutamine in the cell wall lipid II stem peptide. The MurT subunit catalyzes the ATP-dependent amidation of D-glutamate residue of lipid II, converting it to an isoglutamine residue. {ECO:0000256|HAMAP-Rule:MF_02214}.	biosynthetic process;metabolic process
2.09471	-1.38969	Q2FV28	SAOUHSC_02911	Epoxyqueuosine reductase QueH (EC 1.17.99.6) (Queuosine biosynthesis protein QueH)	FUNCTION: Catalyzes the conversion of epoxyqueuosine (oQ) to queuosine (Q), which is a hypermodified base found in the wobble positions of tRNA(Asp), tRNA(Asn), tRNA(His) and tRNA(Tyr). {ECO:0000256|ARBA:ARBA00002268, ECO:0000256|HAMAP-Rule:MF_02089}.
7.40588	-1.39891	Q2FV30	SAOUHSC_02909	Dihydroorotate dehydrogenase (quinone) (EC 1.3.5.2)	FUNCTION: Catalyzes the conversion of dihydroorotate to orotate with NAD(+) as electron acceptor. {ECO:0000256|ARBA:ARBA00003616}.; FUNCTION: Catalyzes the conversion of dihydroorotate to orotate with quinone as electron acceptor. {ECO:0000256|ARBA:ARBA00003125}.	'de novo' pyrimidine base biosynthetic process;'de novo' UMP biosynthetic process;biosynthetic process;cellular aromatic compound metabolic process;cellular biosynthetic process;cellular metabolic process;cellular nitrogen compound biosynthetic process;cellular nitrogen compound metabolic process;cellular process;heterocycle biosynthetic process;heterocycle metabolic process;metabolic process;nit…
3.99192	-1.41402	Q2G2G0	SAOUHSC_00717	DM13 domain-containing protein
2.91283	-1.43678	Q2G071	SAOUHSC_00749	Fe/B12 periplasmic-binding domain-containing protein
4.71	-1.61251	Q2G1D8	pflB	Formate acetyltransferase (EC 2.3.1.54) (Pyruvate formate-lyase)	FUNCTION: Catalyzes the conversion of pyruvate to formate and acetyl-CoA. {ECO:0000250|UniProtKB:P09373}.	alcohol metabolic process;carbohydrate metabolic process;cellular carbohydrate metabolic process;cellular metabolic process;cellular process;glucose metabolic process;hexose metabolic process;metabolic process;monosaccharide metabolic process;primary metabolic process;small molecule metabolic process
1.6287	-1.65961	Q2FXU8	SAOUHSC_01734	AAA+ ATPase domain-containing protein		biosynthetic process;cellular biosynthetic process;cellular macromolecule biosynthetic process;cellular macromolecule metabolic process;cellular metabolic process;cellular nitrogen compound metabolic process;cellular process;DNA metabolic process;DNA replication;macromolecule biosynthetic process;macromolecule metabolic process;metabolic process;nitrogen compound metabolic process;nucleic acid me…
3.91465	-1.69398	Q2G0G1	adh	Alcohol dehydrogenase (ADH) (EC 1.1.1.1)
1.71761	-1.75722	Q2G0R8	mfd	Transcription-repair-coupling factor (TRCF) (EC 3.6.4.-)	FUNCTION: Couples transcription and DNA repair by recognizing RNA polymerase (RNAP) stalled at DNA lesions. Mediates ATP-dependent release of RNAP and its truncated transcript from the DNA, and recruitment of nucleotide excision repair machinery to the damaged site. {ECO:0000255|HAMAP-Rule:MF_00969}.	biological regulation;cellular component organization;cellular component organization at cellular level;cellular component organization or biogenesis;cellular component organization or biogenesis at cellular level;cellular process;chromosome organization;nucleotide-excision repair, DNA damage recognition;organelle organization;regulation of biological process;regulation of biosynthetic process;re…
3.20235	-1.88006	Q2FY64	SAOUHSC_01601	Alpha-amylase (EC 3.2.1.1)		carbohydrate metabolic process;metabolic process;primary metabolic process
2.41063	-1.95068	Q2FX08	SAOUHSC_02099	Sensor protein VraS (EC 2.7.13.3)
2.92608	-1.95151	Q2G2G2	saeR	Response regulator SaeR (Staphylococcus exoprotein expression protein R)	FUNCTION: Member of the two-component regulatory system SaeR/SaeS involved in the regulation of staphylococcal virulence factors in a strain-dependent fashion. Probably functions as a transcriptional regulator via a specific DNA-binding domain, recognizing motifs near the promoter sequences of target genes. SaeR/SaeS activates the expression of exoproteins involved in adhesion and invasion of hos…	biological regulation;biosynthetic process;cellular biosynthetic process;cellular macromolecule biosynthetic process;cellular macromolecule metabolic process;cellular metabolic process;cellular nitrogen compound metabolic process;cellular process;cellular response to stimulus;macromolecule biosynthetic process;macromolecule metabolic process;metabolic process;multi-organism process;nitrogen compo…
2.26319	-1.99208	Q2FVU5	SAOUHSC_02596	Uncharacterized protein
4.44089	-2.16913	Q2FVB4	SAOUHSC_02820	ABC transporter domain-containing protein
2.72031	-2.25669	Q2G155	lip2	Lipase 2 (EC 3.1.1.3) (Glycerol ester hydrolase 2)		catabolic process;lipid catabolic process;lipid metabolic process;metabolic process;primary metabolic process
3.49311	-2.27823	Q2FVQ4	SAOUHSC_02648	L-lactate permease	FUNCTION: Uptake of L-lactate across the membrane. Can also transport D-lactate and glycolate. {ECO:0000256|RuleBase:RU365092}.
4.54763	-2.64256	Q2FVK5	sbi	Immunoglobulin-binding protein Sbi	FUNCTION: Plays a role in the inhibition of both the innate and adaptive immune responses. Possesses two N-terminal domains that bind the Fc region of IgG and two domains that form a tripartite complex with complement factors C3b and CFH. By recruiting CFH and C3b, the secreted form acts as a potent complement inhibitor of the alternative pathway-mediated lysis. {ECO:0000250|UniProtKB:A6QJQ7}.	multi-organism process;pathogenesis
3.71819	-2.87928	Q2FYJ2	ald1	Alanine dehydrogenase 1 (EC 1.4.1.1)	FUNCTION: May play a role in cell wall synthesis as L-alanine is an important constituent of the peptidoglycan layer. {ECO:0000250}.	alanine catabolic process;alanine metabolic process;amine catabolic process;amine metabolic process;carboxylic acid catabolic process;carboxylic acid metabolic process;catabolic process;cellular amine metabolic process;cellular amino acid catabolic process;cellular amino acid metabolic process;cellular catabolic process;cellular ketone metabolic process;cellular metabolic process;cellular nitroge…
4.32161	-2.91649	Q2FYJ3	tdcB	L-threonine dehydratase catabolic TdcB (EC 4.3.1.19) (Threonine deaminase)	FUNCTION: Catalyzes the anaerobic formation of alpha-ketobutyrate and ammonia from threonine in a two-step reaction. The first step involved a dehydration of threonine and a production of enamine intermediates (aminocrotonate), which tautomerizes to its imine form (iminobutyrate). Both intermediates are unstable and short-lived. The second step is the nonenzymatic hydrolysis of the enamine/imine …	amine catabolic process;amine metabolic process;aspartate family amino acid catabolic process;aspartate family amino acid metabolic process;carboxylic acid catabolic process;carboxylic acid metabolic process;catabolic process;cellular amine metabolic process;cellular amino acid catabolic process;cellular amino acid metabolic process;cellular catabolic process;cellular ketone metabolic process;cel…

## Sheet: LA VS CFS
Table S2. Statistically significant and differentially abundant proteins list of S. aureus in the comparisons between CFS, LA and control. Sheet 1 shows the comparison between CFS vs CTRL, Sheet 2 shows the comparison between LA vs CTRL, and Sheet 3 shows the comparison between CFS vs LA. For each protein, the Protein ID, gene name, protein name, protein function, and a gene ontology Biological P…
-Log(P-value)	Difference	Protein IDs	Gene name	Protein names	Function [CC]	GOBP name
3.98353	-2.88144	Q2FWG2	thiM	Hydroxyethylthiazole kinase (EC 2.7.1.50) (4-methyl-5-beta-hydroxyethylthiazole kinase) (TH kinase) (Thz kinase)	FUNCTION: Catalyzes the phosphorylation of the hydroxyl group of 4-methyl-5-beta-hydroxyethylthiazole (THZ). {ECO:0000255|HAMAP-Rule:MF_00228}.	aromatic compound biosynthetic process;biosynthetic process;cellular aromatic compound metabolic process;cellular biosynthetic process;cellular metabolic process;cellular nitrogen compound biosynthetic process;cellular nitrogen compound metabolic process;cellular process;coenzyme biosynthetic process;coenzyme metabolic process;cofactor biosynthetic process;cofactor metabolic process;heterocycle b…
2.53011	-2.37048	Q2FZW1	SAOUHSC_00874	Disulfide oxidoreductase
2.47745	-1.98705	Q2FZW4	dltC	D-alanyl carrier protein (DCP) (D-alanine--poly(phosphoribitol) ligase subunit 2)	FUNCTION: Carrier protein involved in the D-alanylation of lipoteichoic acid (LTA). The loading of thioester-linked D-alanine onto DltC is catalyzed by D-alanine--D-alanyl carrier protein ligase DltA. The DltC-carried D-alanyl group is further transferred to cell membrane phosphatidylglycerol (PG) by forming an ester bond, probably catalyzed by DltD. D-alanylation of LTA plays an important role i…	biological regulation;biosynthetic process;carbohydrate biosynthetic process;carbohydrate metabolic process;cell wall macromolecule biosynthetic process;cell wall macromolecule metabolic process;cell wall organization;cell wall organization or biogenesis;cellular biosynthetic process;cellular carbohydrate metabolic process;cellular cell wall macromolecule metabolic process;cellular cell wall orga…
2.21563	-1.90179	Q2FWF8	sceD	Probable transglycosylase SceD (EC 3.2.-.-)	FUNCTION: Is able to cleave peptidoglycan and affects clumping and separation of bacterial cells. Is required for normal growth under stressful conditions. Is essential for nasal colonization. {ECO:0000269|PubMed:17675373}.
2.91464	-1.798	Q2FZZ8	gcvH	Glycine cleavage system H protein (Octanoyl/lipoyl carrier protein)	FUNCTION: The glycine cleavage system catalyzes the degradation of glycine. The H protein shuttles the methylamine group of glycine from the P protein to the T protein. {ECO:0000255|HAMAP-Rule:MF_00272}.; FUNCTION: Is also involved in protein lipoylation via its role as an octanoyl/lipoyl carrier protein intermediate. {ECO:0000255|HAMAP-Rule:MF_00272}.	amine catabolic process;amine metabolic process;carboxylic acid catabolic process;carboxylic acid metabolic process;catabolic process;cellular amine metabolic process;cellular amino acid catabolic process;cellular amino acid metabolic process;cellular catabolic process;cellular ketone metabolic process;cellular macromolecule metabolic process;cellular metabolic process;cellular nitrogen compound …
2.47511	-1.77403	Q2FW79	SAOUHSC_02425	UPF0457 protein SAOUHSC_02425
2.71066	-1.73489	Q2FXW2	SAOUHSC_01719	UPF0473 protein SAOUHSC_01719
2.73735	-1.64855	Q2FW14	rpmC	Large ribosomal subunit protein uL29 (50S ribosomal protein L29)		biosynthetic process;cellular biosynthetic process;cellular macromolecule biosynthetic process;cellular macromolecule metabolic process;cellular metabolic process;cellular process;cellular protein metabolic process;macromolecule biosynthetic process;macromolecule metabolic process;metabolic process;primary metabolic process;protein metabolic process;translation
2.29358	-1.60743	Q2FV81	SAOUHSC_02855	LysM domain protein (EC 3.5.1.28)
3.50478	-1.60248	Q2FUS9	SAOUHSC_03022	UPF0312 protein SAOUHSC_03022
2.02907	-1.57403	Q2G2A2	SAOUHSC_01044	UPF0223 protein SAOUHSC_01044
1.8703	-1.56213	Q2G009	SAOUHSC_00819	Cold shock protein CspA		biological regulation;regulation of biological process;regulation of biosynthetic process;regulation of cellular biosynthetic process;regulation of cellular macromolecule biosynthetic process;regulation of cellular metabolic process;regulation of cellular process;regulation of gene expression;regulation of macromolecule biosynthetic process;regulation of macromolecule metabolic process;regulation…
2.13351	-1.54823	Q2FYT9	SAOUHSC_01336	UPF0291 protein SAOUHSC_01336
2.16073	-1.48634	Q2G0Z0	SAOUHSC_00371	General stress protein 17M-like domain-containing protein
2.11906	-1.42075	Q2FZH6	SAOUHSC_01028	Phosphocarrier protein HPr (Histidine-containing protein)	FUNCTION: General (non sugar-specific) component of the phosphoenolpyruvate-dependent sugar phosphotransferase system (sugar PTS). This major carbohydrate active-transport system catalyzes the phosphorylation of incoming sugar substrates concomitantly with their translocation across the cell membrane. The phosphoryl group from phosphoenolpyruvate (PEP) is transferred to the phosphoryl carrier pro…	carbohydrate transport;establishment of localization;organic substance transport;phosphoenolpyruvate-dependent sugar phosphotransferase system;transport
3.06745	-1.40805	Q2FZ45	rpsP	Small ribosomal subunit protein bS16 (30S ribosomal protein S16)		biosynthetic process;cellular biosynthetic process;cellular macromolecule biosynthetic process;cellular macromolecule metabolic process;cellular metabolic process;cellular process;cellular protein metabolic process;macromolecule biosynthetic process;macromolecule metabolic process;metabolic process;primary metabolic process;protein metabolic process;translation
1.78046	-1.38892	Q2FXV1	SAOUHSC_01730	UPF0337 protein SAOUHSC_01730
3.06382	-1.38688	Q2G261	sodM	Superoxide dismutase [Mn/Fe] 2 (EC 1.15.1.1)	FUNCTION: Destroys superoxide anion radicals which are normally produced within the cells and which are toxic to biological systems. Catalyzes the dismutation of superoxide anion radicals into O2 and H2O2 by successive reduction and oxidation of the transition metal ion at the active site. May play a role in maintaining cell viability during the late-exponential and stationary phases of growth si…
2.88258	-1.35174	Q2FWD0	rpoE	Probable DNA-directed RNA polymerase subunit delta (RNAP delta factor)	FUNCTION: Participates in both the initiation and recycling phases of transcription. In the presence of the delta subunit, RNAP displays an increased specificity of transcription, a decreased affinity for nucleic acids, and an increased efficiency of RNA synthesis because of enhanced recycling. {ECO:0000255|HAMAP-Rule:MF_00357}.	biological regulation;biosynthetic process;cellular biosynthetic process;cellular macromolecule biosynthetic process;cellular macromolecule metabolic process;cellular metabolic process;cellular nitrogen compound metabolic process;cellular process;macromolecule biosynthetic process;macromolecule metabolic process;metabolic process;nitrogen compound metabolic process;nucleic acid metabolic process;…
2.54613	-1.33895	P0A0J3	sodA	Superoxide dismutase [Mn] 1 (EC 1.15.1.1)	FUNCTION: Destroys superoxide anion radicals which are normally produced within the cells and which are toxic to biological systems. May play a role in maintaining cell viability throughout all stages of growth, but may be the major SOD activity in the exponential growth-phase. Has a role in resisting external superoxide stress. Involved in acid tolerance and the acid-adaptive response. Mediates …
2.45444	-1.33732	Q2G2M0	SAOUHSC_01362	Tautomerase (EC 5.3.2.-)		cellular aromatic compound metabolic process;cellular metabolic process;cellular process;metabolic process
4.24135	-1.326	Q2FXT0	rpmA	Large ribosomal subunit protein bL27 (50S ribosomal protein L27)		biosynthetic process;cellular biosynthetic process;cellular macromolecule biosynthetic process;cellular macromolecule metabolic process;cellular metabolic process;cellular process;cellular protein metabolic process;macromolecule biosynthetic process;macromolecule metabolic process;metabolic process;primary metabolic process;protein metabolic process;translation
3.50253	-1.30469	Q2G2F3	traP	Signal transduction protein TRAP (Target of RNAIII-activating protein)	FUNCTION: Signal transduction protein, which is a major regulator of staphylococcal pathogenesis. Phosphorylated TRAP leads to the activation of agr system and consequent RNAIII synthesis resulting in the expression of several virulence factors. Up-regulates the expression of most toxins and genes known to be necessary for biofilm formation. {ECO:0000269|PubMed:11160124, ECO:0000269|PubMed:161772…	multi-organism process;pathogenesis
1.95718	-1.2978	Q2FWN3	groS	Co-chaperonin GroES (10 kDa chaperonin) (Chaperonin-10) (Cpn10)	FUNCTION: Together with the chaperonin GroEL, plays an essential role in assisting protein folding. The GroEL-GroES system forms a nano-cage that allows encapsulation of the non-native substrate proteins and provides a physical environment optimized to promote and accelerate protein folding. GroES binds to the apical surface of the GroEL ring, thereby capping the opening of the GroEL channel. {EC…	cellular macromolecule metabolic process;cellular metabolic process;cellular process;cellular protein metabolic process;macromolecule metabolic process;metabolic process;primary metabolic process;protein folding;protein metabolic process
2.71488	-1.2816	Q2FZ07	SAOUHSC_01264	Phage protein
3.13974	-1.27519	Q2FV27	SAOUHSC_02912	PhnB-like domain-containing protein
2.66755	-1.27328	Q2FX13	SAOUHSC_02093	UPF0435 protein SAOUHSC_02093
3.4752	-1.24938	Q2FZD2	trxA	Thioredoxin (Trx)	FUNCTION: Component of the thioredoxin-thioredoxin reductase system. Participates in various redox reactions through the reversible oxidation of its active center dithiol to a disulfide and catalyzes dithiol-disulfide exchange reactions (By similarity). {ECO:0000250}.	biological regulation;cell redox homeostasis;cellular homeostasis;cellular process;glycerol ether metabolic process;homeostatic process;metabolic process;organic ether metabolic process;regulation of biological process;regulation of biological quality;regulation of cellular process;small molecule metabolic process
1.81901	-1.223	Q2FY47	xseB	Exodeoxyribonuclease 7 small subunit (EC 3.1.11.6) (Exodeoxyribonuclease VII small subunit) (Exonuclease VII small subunit)	FUNCTION: Bidirectionally degrades single-stranded DNA into large acid-insoluble oligonucleotides, which are then degraded further into small acid-soluble oligonucleotides. {ECO:0000255|HAMAP-Rule:MF_00337}.	catabolic process;cellular catabolic process;cellular macromolecule catabolic process;cellular macromolecule metabolic process;cellular metabolic process;cellular nitrogen compound metabolic process;cellular process;DNA catabolic process;DNA metabolic process;macromolecule catabolic process;macromolecule metabolic process;metabolic process;nitrogen compound metabolic process;nucleic acid metaboli…
3.24134	-1.17141	Q2FXY6	rpsT	Small ribosomal subunit protein bS20 (30S ribosomal protein S20)	FUNCTION: Binds directly to 16S ribosomal RNA. {ECO:0000255|HAMAP-Rule:MF_00500}.	biosynthetic process;cellular biosynthetic process;cellular macromolecule biosynthetic process;cellular macromolecule metabolic process;cellular metabolic process;cellular process;cellular protein metabolic process;macromolecule biosynthetic process;macromolecule metabolic process;metabolic process;primary metabolic process;protein metabolic process;translation
2.84311	-1.15257	Q2FYG2	SAOUHSC_01490	DNA-binding protein HU, putative		cellular component organization;cellular component organization at cellular level;cellular component organization or biogenesis;cellular component organization or biogenesis at cellular level;cellular macromolecule metabolic process;cellular metabolic process;cellular nitrogen compound metabolic process;cellular process;chromosome condensation;chromosome organization;DNA conformation change;DNA m…
2.22295	-1.14457	Q2FXW7	greA	Transcription elongation factor GreA (Transcript cleavage factor GreA)	FUNCTION: Necessary for efficient RNA polymerase transcription elongation past template-encoded arresting sites. The arresting sites in DNA have the property of trapping a certain fraction of elongating RNA polymerases that pass through, resulting in locked ternary complexes. Cleavage of the nascent transcript by cleavage factors such as GreA or GreB allows the resumption of elongation from the n…	biological regulation;biosynthetic process;cellular biosynthetic process;cellular macromolecule biosynthetic process;cellular macromolecule metabolic process;cellular metabolic process;cellular nitrogen compound metabolic process;cellular process;macromolecule biosynthetic process;macromolecule metabolic process;metabolic process;nitrogen compound metabolic process;nucleic acid metabolic process;…
3.38177	-1.11701	Q2FW17	rplX	Large ribosomal subunit protein uL24 (50S ribosomal protein L24)	FUNCTION: One of two assembly initiator proteins, it binds directly to the 5'-end of the 23S rRNA, where it nucleates assembly of the 50S subunit. {ECO:0000255|HAMAP-Rule:MF_01326}.; FUNCTION: One of the proteins that surrounds the polypeptide exit tunnel on the outside of the subunit. {ECO:0000255|HAMAP-Rule:MF_01326}.	biosynthetic process;cellular biosynthetic process;cellular macromolecule biosynthetic process;cellular macromolecule metabolic process;cellular metabolic process;cellular process;cellular protein metabolic process;macromolecule biosynthetic process;macromolecule metabolic process;metabolic process;primary metabolic process;protein metabolic process;translation
1.64765	-1.11254	P02976	spa	Immunoglobulin G-binding protein A (IgG-binding protein A) (Staphylococcal protein A) (SpA)	FUNCTION: Plays a role in the inhibition of the host innate and adaptive immune responses. Possesses five immunoglobulin-binding domains that capture both the fragment crystallizable region (Fc region) and the Fab region (part of Ig that identifies antigen) of immunoglobulins (PubMed:10805799, PubMed:2938951, PubMed:4163007). In turn, Staphylococcus aureus is protected from phagocytic killing via…	multi-organism process;pathogenesis
3.31112	-1.10034	Q2G1S2	SAOUHSC_00462	Uncharacterized protein
2.3524	-1.09818	Q2G0S5	spoVG	Putative septation protein SpoVG	FUNCTION: Could be involved in septation. {ECO:0000255|HAMAP-Rule:MF_00819}.	anatomical structure formation involved in morphogenesis;barrier septum formation;cell differentiation;cellular component assembly;cellular component assembly at cellular level;cellular component organization;cellular component organization at cellular level;cellular component organization or biogenesis;cellular component organization or biogenesis at cellular level;cellular developmental process…
1.38172	-1.09037	Q2FYN2	cspA	Cold shock protein CspA	FUNCTION: Involved in cold stress response and in the susceptibility to an antimicrobial peptide of human cathepsin G (CG117-136). Regulates yellowish-orange pigment production through a still unclear SigB-dependent mechanism. {ECO:0000269|PubMed:12874306, ECO:0000269|PubMed:16291691}.	biological regulation;regulation of biological process;regulation of biosynthetic process;regulation of cellular biosynthetic process;regulation of cellular macromolecule biosynthetic process;regulation of cellular metabolic process;regulation of cellular process;regulation of gene expression;regulation of macromolecule biosynthetic process;regulation of macromolecule metabolic process;regulation…
2.08839	-1.0808	Q2FXZ1	grpE	Protein GrpE (HSP-70 cofactor)	FUNCTION: Participates actively in the response to hyperosmotic and heat shock by preventing the aggregation of stress-denatured proteins, in association with DnaK and GrpE. It is the nucleotide exchange factor for DnaK and may function as a thermosensor. Unfolded proteins bind initially to DnaJ; upon interaction with the DnaJ-bound protein, DnaK hydrolyzes its bound ATP, resulting in the formati…	cellular macromolecule metabolic process;cellular metabolic process;cellular process;cellular protein metabolic process;macromolecule metabolic process;metabolic process;primary metabolic process;protein folding;protein metabolic process
3.45733	-1.07025	Q2G2T3	rplI	Large ribosomal subunit protein bL9 (50S ribosomal protein L9)	FUNCTION: Binds to the 23S rRNA. {ECO:0000255|HAMAP-Rule:MF_00503}.	biosynthetic process;cellular biosynthetic process;cellular macromolecule biosynthetic process;cellular macromolecule metabolic process;cellular metabolic process;cellular process;cellular protein metabolic process;macromolecule biosynthetic process;macromolecule metabolic process;metabolic process;primary metabolic process;protein metabolic process;translation
1.35222	-1.05955	Q2FWD8	rpmE2	Large ribosomal subunit protein bL31B (50S ribosomal protein L31 type B)		biosynthetic process;cellular biosynthetic process;cellular macromolecule biosynthetic process;cellular macromolecule metabolic process;cellular metabolic process;cellular process;cellular protein metabolic process;macromolecule biosynthetic process;macromolecule metabolic process;metabolic process;primary metabolic process;protein metabolic process;translation
5.31041	-1.05177	Q2FW50	SAOUHSC_02467	Alpha-acetolactate decarboxylase (EC 4.1.1.5)		acetoin biosynthetic process;acetoin metabolic process;biosynthetic process;cellular biosynthetic process;cellular ketone metabolic process;cellular metabolic process;cellular process;ketone biosynthetic process;metabolic process;small molecule biosynthetic process;small molecule metabolic process
2.46119	-1.05172	Q2G0Z2	SAOUHSC_00369	DNA-binding protein
1.68616	-1.04415	Q2FYS7	SAOUHSC_01349	Uncharacterized protein SAOUHSC_01349
1.80891	-1.04021	Q2G0B9	SAOUHSC_00686	Uncharacterized protein
1.95918	-1.03531	Q2G2K6	ureB	Urease subunit beta (EC 3.5.1.5) (Urea amidohydrolase subunit beta)		catabolic process;cellular amide catabolic process;cellular amide metabolic process;cellular catabolic process;cellular metabolic process;cellular nitrogen compound catabolic process;cellular nitrogen compound metabolic process;cellular process;metabolic process;nitrogen compound metabolic process;nitrogen cycle metabolic process;small molecule catabolic process;small molecule metabolic process;u…
4.204	-0.996367	Q2FXI6	SAOUHSC_01860	Thioredoxin domain-containing protein		biological regulation;cell redox homeostasis;cellular homeostasis;cellular process;glycerol ether metabolic process;homeostatic process;metabolic process;organic ether metabolic process;regulation of biological process;regulation of biological quality;regulation of cellular process;small molecule metabolic process
3.53801	-0.99292	Q2FXW0	SAOUHSC_01721	UPF0297 protein SAOUHSC_01721
3.51782	-0.963131	Q2FW10	rpsS	Small ribosomal subunit protein uS19 (30S ribosomal protein S19)	FUNCTION: Protein S19 forms a complex with S13 that binds strongly to the 16S ribosomal RNA. {ECO:0000255|HAMAP-Rule:MF_00531}.	biosynthetic process;cellular biosynthetic process;cellular macromolecule biosynthetic process;cellular macromolecule metabolic process;cellular metabolic process;cellular process;cellular protein metabolic process;macromolecule biosynthetic process;macromolecule metabolic process;metabolic process;primary metabolic process;protein metabolic process;translation
1.37579	-0.942767	Q2FWY8	gatC	Aspartyl/glutamyl-tRNA(Asn/Gln) amidotransferase subunit C (Asp/Glu-ADT subunit C) (EC 6.3.5.-)	FUNCTION: Allows the formation of correctly charged Asn-tRNA(Asn) or Gln-tRNA(Gln) through the transamidation of misacylated Asp-tRNA(Asn) or Glu-tRNA(Gln) in organisms which lack either or both of asparaginyl-tRNA or glutaminyl-tRNA synthetases. The reaction takes place in the presence of glutamine and ATP through an activated phospho-Asp-tRNA(Asn) or phospho-Glu-tRNA(Gln). {ECO:0000255|HAMAP-Ru…	biological regulation;biosynthetic process;cellular biosynthetic process;cellular macromolecule biosynthetic process;cellular macromolecule metabolic process;cellular metabolic process;cellular process;cellular protein metabolic process;macromolecule biosynthetic process;macromolecule metabolic process;metabolic process;posttranscriptional regulation of gene expression;primary metabolic process;p…
2.59132	-0.933891	Q2FXW1	SAOUHSC_01720	Putative pre-16S rRNA nuclease (EC 3.1.-.-)	FUNCTION: Could be a nuclease involved in processing of the 5'-end of pre-16S rRNA. {ECO:0000255|HAMAP-Rule:MF_00651}.	cellular macromolecule metabolic process;cellular metabolic process;cellular nitrogen compound metabolic process;cellular process;cellular response to stimulus;cellular response to stress;DNA metabolic process;DNA recombination;DNA repair;macromolecule metabolic process;metabolic process;nitrogen compound metabolic process;nucleic acid metabolic process;nucleobase-containing compound metabolic pr…
2.01012	-0.928975	Q2FZ21	frr	Ribosome-recycling factor (RRF) (Ribosome-releasing factor)	FUNCTION: Responsible for the release of ribosomes from messenger RNA at the termination of protein biosynthesis. May increase the efficiency of translation by recycling ribosomes from one round of translation to another. {ECO:0000255|HAMAP-Rule:MF_00040}.	cellular component disassembly;cellular component disassembly at cellular level;cellular component organization;cellular component organization at cellular level;cellular component organization or biogenesis;cellular component organization or biogenesis at cellular level;cellular macromolecular complex disassembly;cellular macromolecular complex subunit organization;cellular process;cellular prot…
1.48832	-0.928563	Q2FZG8	SAOUHSC_01036	DNA-directed RNA polymerase subunit epsilon (RNAP epsilon subunit) (EC 2.7.7.6) (RNA polymerase epsilon subunit) (Transcriptase subunit epsilon)	FUNCTION: A non-essential component of RNA polymerase (RNAP). {ECO:0000255|HAMAP-Rule:MF_01553}.
1.37981	-0.92104	Q2G0T4	SAOUHSC_00444	Nucleoid-associated protein SAOUHSC_00444	FUNCTION: Binds to DNA and alters its conformation. May be involved in regulation of gene expression, nucleoid organization and DNA protection. {ECO:0000255|HAMAP-Rule:MF_00274}.
1.71045	-0.917335	Q2FZA5	SAOUHSC_01134	DNA-binding protein
2.52306	-0.914371	Q2G0S9	SAOUHSC_00465	Veg protein
1.91829	-0.912793	Q2FXH8	SAOUHSC_01869	YtxH domain-containing protein
2.2594	-0.894711	Q2G280	SAOUHSC_01999	thioredoxin-dependent peroxiredoxin (EC 1.11.1.24) (Thioredoxin peroxidase)	FUNCTION: Thiol-specific peroxidase that catalyzes the reduction of hydrogen peroxide and organic hydroperoxides to water and alcohols, respectively. Plays a role in cell protection against oxidative stress by detoxifying peroxides and as sensor of hydrogen peroxide-mediated signaling events. {ECO:0000256|ARBA:ARBA00003330}.
1.96596	-0.894363	Q2G2T0	SAOUHSC_01969	YtxH domain-containing protein
2.05753	-0.883243	Q2FVY3	moaD	Molybdopterin synthase sulfur carrier subunit		aromatic compound biosynthetic process;biosynthetic process;cellular aromatic compound metabolic process;cellular biosynthetic process;cellular metabolic process;cellular nitrogen compound biosynthetic process;cellular nitrogen compound metabolic process;cellular process;coenzyme biosynthetic process;coenzyme metabolic process;cofactor biosynthetic process;cofactor metabolic process;heterocycle b…
1.76986	-0.880407	Q2FXA0	SAOUHSC_01977	UPF0342 protein SAOUHSC_01977
1.4142	-0.872232	Q2G276	SAOUHSC_00003	Uncharacterized protein
2.13261	-0.859294	Q2G270	SAOUHSC_02568	YokE-like PH domain-containing protein
2.48327	-0.856817	P0A0G2	rpmD	Large ribosomal subunit protein uL30 (50S ribosomal protein L30)		biosynthetic process;cellular biosynthetic process;cellular macromolecule biosynthetic process;cellular macromolecule metabolic process;cellular metabolic process;cellular process;cellular protein metabolic process;macromolecule biosynthetic process;macromolecule metabolic process;metabolic process;primary metabolic process;protein metabolic process;translation
1.98322	-0.856106	Q2FXM0	SAOUHSC_01815	UPF0173 metal-dependent hydrolase SAOUHSC_01815
1.88336	-0.850745	Q2FVA5	SAOUHSC_02828	VOC domain-containing protein
2.53563	-0.847978	Q2FWX8	SAOUHSC_02143	Uncharacterized protein SAOUHSC_02143
2.98875	-0.840755	Q2FZ23	tsf	Elongation factor Ts (EF-Ts)	FUNCTION: Associates with the EF-Tu.GDP complex and induces the exchange of GDP to GTP. It remains bound to the aminoacyl-tRNA.EF-Tu.GTP complex up to the GTP hydrolysis stage on the ribosome. {ECO:0000255|HAMAP-Rule:MF_00050}.
1.78421	-0.816788	P48860	rplL	Large ribosomal subunit protein bL12 (50S ribosomal protein L7/L12)	FUNCTION: Forms part of the ribosomal stalk which helps the ribosome interact with GTP-bound translation factors. Is thus essential for accurate translation. {ECO:0000255|HAMAP-Rule:MF_00368}.	biosynthetic process;cellular biosynthetic process;cellular macromolecule biosynthetic process;cellular macromolecule metabolic process;cellular metabolic process;cellular process;cellular protein metabolic process;macromolecule biosynthetic process;macromolecule metabolic process;metabolic process;primary metabolic process;protein metabolic process;translation
1.46281	-0.816668	Q2FW28	infA	Translation initiation factor IF-1	FUNCTION: One of the essential components for the initiation of protein synthesis. Stabilizes the binding of IF-2 and IF-3 on the 30S subunit to which N-formylmethionyl-tRNA(fMet) subsequently binds. Helps modulate mRNA selection, yielding the 30S pre-initiation complex (PIC). Upon addition of the 50S ribosomal subunit IF-1, IF-2 and IF-3 are released leaving the mature 70S translation initiation…
1.71656	-0.815936	Q2G1T9	rpoZ	DNA-directed RNA polymerase subunit omega (RNAP omega subunit) (EC 2.7.7.6) (RNA polymerase omega subunit) (Transcriptase subunit omega)	FUNCTION: Promotes RNA polymerase assembly. Latches the N- and C-terminal regions of the beta' subunit thereby facilitating its interaction with the beta and alpha subunits. {ECO:0000255|HAMAP-Rule:MF_00366}.	biosynthetic process;cellular biosynthetic process;cellular macromolecule biosynthetic process;cellular macromolecule metabolic process;cellular metabolic process;cellular nitrogen compound metabolic process;cellular process;macromolecule biosynthetic process;macromolecule metabolic process;metabolic process;nitrogen compound metabolic process;nucleic acid metabolic process;nucleobase-containing …
2.03198	-0.803083	Q2FX11	SAOUHSC_02096	YtxH domain-containing protein
1.9911	-0.791839	Q2FY73	SAOUHSC_01592	Transcriptional regulator, Fur, putative
1.33278	-0.789778	P60070	rsbV	Anti-sigma-B factor antagonist (Anti-anti-sigma-B factor)	FUNCTION: Positive regulator of sigma-B activity. Non-phosphorylated RsbV binds to RsbW, preventing its association with sigma-B. When phosphorylated, releases RsbW, which is then free to complex with and inactivate sigma-B (By similarity). {ECO:0000250}.	biological regulation;regulation of biological process;regulation of biosynthetic process;regulation of cellular biosynthetic process;regulation of cellular macromolecule biosynthetic process;regulation of cellular metabolic process;regulation of cellular process;regulation of gene expression;regulation of macromolecule biosynthetic process;regulation of macromolecule metabolic process;regulation…
3.6712	-0.789117	Q2FWN0	SAOUHSC_02258	Nitroreductase domain-containing protein
1.82491	-0.775063	Q2FVU2	SAOUHSC_02600	Activator of Hsp90 ATPase homologue 1/2-like C-terminal domain-containing protein		response to stimulus;response to stress
2.24968	-0.762744	Q2FZU3	SAOUHSC_00897	GP-PDE domain-containing protein		alcohol metabolic process;alditol metabolic process;carbohydrate metabolic process;cellular carbohydrate metabolic process;cellular metabolic process;cellular process;glycerol metabolic process;lipid metabolic process;metabolic process;polyol metabolic process;primary metabolic process;small molecule metabolic process
1.35378	-0.758936	Q2FZD6	SAOUHSC_01096	Cell division protein ZapA (Z ring-associated protein ZapA)	FUNCTION: Activator of cell division through the inhibition of FtsZ GTPase activity, therefore promoting FtsZ assembly into bundles of protofilaments necessary for the formation of the division Z ring. It is recruited early at mid-cell but it is not essential for cell division. {ECO:0000256|ARBA:ARBA00024910}.	barrier septum formation;cellular component assembly;cellular component assembly at cellular level;cellular component organization;cellular component organization at cellular level;cellular component organization or biogenesis;cellular component organization or biogenesis at cellular level;cellular process;cytokinetic process
2.96847	-0.744161	Q2FYL4	SAOUHSC_01425	N-acetyltransferase domain-containing protein
2.55683	-0.737794	Q2FXS6	SAOUHSC_01759	Cell shape-determining protein MreC (Cell shape protein MreC)	FUNCTION: Involved in formation and maintenance of cell shape. {ECO:0000256|PIRNR:PIRNR038471}.	biological regulation;regulation of anatomical structure morphogenesis;regulation of biological process;regulation of biological quality;regulation of cell morphogenesis;regulation of cell shape;regulation of cellular component organization;regulation of cellular process;regulation of developmental process
1.37886	-0.735469	Q2FXY2	SAOUHSC_01698	CRM domain-containing protein
2.50052	-0.732304	Q2FXZ7	rpsU	Small ribosomal subunit protein bS21 (30S ribosomal protein S21)		biosynthetic process;cellular biosynthetic process;cellular macromolecule biosynthetic process;cellular macromolecule metabolic process;cellular metabolic process;cellular process;cellular protein metabolic process;macromolecule biosynthetic process;macromolecule metabolic process;metabolic process;primary metabolic process;protein metabolic process;translation
1.98132	-0.730278	Q2FY29	SAOUHSC_01644	Metallo-beta-lactamase domain-containing protein
1.82426	-0.727745	Q2FZ83	SAOUHSC_01158	DivIVA domain-containing protein		cell cycle;cell division;cellular process
1.74652	-0.7191	Q2G2Q4	rbfA	Ribosome-binding factor A	FUNCTION: One of several proteins that assist in the late maturation steps of the functional core of the 30S ribosomal subunit. Associates with free 30S ribosomal subunits (but not with 30S subunits that are part of 70S ribosomes or polysomes). Required for efficient processing of 16S rRNA. May interact with the 5'-terminal helix region of 16S rRNA. {ECO:0000255|HAMAP-Rule:MF_00003}.	cellular macromolecule metabolic process;cellular metabolic process;cellular nitrogen compound metabolic process;cellular process;macromolecule metabolic process;metabolic process;ncRNA metabolic process;ncRNA processing;nitrogen compound metabolic process;nucleic acid metabolic process;nucleobase-containing compound metabolic process;primary metabolic process;RNA metabolic process;RNA processing…
1.64486	-0.714774	Q2FZG6	def	Peptide deformylase (PDF) (EC 3.5.1.88) (Polypeptide deformylase)	FUNCTION: Removes the formyl group from the N-terminal Met of newly synthesized proteins. Requires at least a dipeptide for an efficient rate of reaction. N-terminal L-methionine is a prerequisite for activity but the enzyme has broad specificity at other positions. {ECO:0000256|ARBA:ARBA00037144, ECO:0000256|HAMAP-Rule:MF_00163}.	biosynthetic process;cellular biosynthetic process;cellular macromolecule biosynthetic process;cellular macromolecule metabolic process;cellular metabolic process;cellular process;cellular protein metabolic process;macromolecule biosynthetic process;macromolecule metabolic process;metabolic process;primary metabolic process;protein metabolic process;translation
2.87611	-0.709499	Q2FW22	rplR	Large ribosomal subunit protein uL18 (50S ribosomal protein L18)	FUNCTION: This is one of the proteins that bind and probably mediate the attachment of the 5S RNA into the large ribosomal subunit, where it forms part of the central protuberance. {ECO:0000255|HAMAP-Rule:MF_01337}.	biosynthetic process;cellular biosynthetic process;cellular macromolecule biosynthetic process;cellular macromolecule metabolic process;cellular metabolic process;cellular process;cellular protein metabolic process;macromolecule biosynthetic process;macromolecule metabolic process;metabolic process;primary metabolic process;protein metabolic process;translation
2.41745	-0.709103	Q2FW49	SAOUHSC_02468	Acetolactate synthase, putative (EC 2.2.1.6)		alcohol metabolic process;butanediol metabolic process;diol metabolic process;metabolic process;small molecule metabolic process
2.13946	-0.708302	Q2FVC2	SAOUHSC_02791	8-oxo-dGTP diphosphatase (EC 3.6.1.55)
3.20525	-0.706365	P0A0F4	rplK	Large ribosomal subunit protein uL11 (50S ribosomal protein L11)	FUNCTION: Forms part of the ribosomal stalk which helps the ribosome interact with GTP-bound translation factors. {ECO:0000255|HAMAP-Rule:MF_00736}.	biosynthetic process;cellular biosynthetic process;cellular macromolecule biosynthetic process;cellular macromolecule metabolic process;cellular metabolic process;cellular process;cellular protein metabolic process;macromolecule biosynthetic process;macromolecule metabolic process;metabolic process;primary metabolic process;protein metabolic process;translation
1.52866	-0.706334	Q2FV63	copZ	Copper chaperone CopZ	FUNCTION: Chaperone that serves for the intracellular sequestration and transport of Cu(+). Delivers Cu(+) to the copper-exporting P-type ATPase A (CopA) (By similarity). {ECO:0000250, ECO:0000269|PubMed:18048940}.	cation transport;establishment of localization;ion transport;metal ion transport;transport
3.5966	-0.693557	Q2FW33	rplQ	Large ribosomal subunit protein bL17 (50S ribosomal protein L17)		biosynthetic process;cellular biosynthetic process;cellular macromolecule biosynthetic process;cellular macromolecule metabolic process;cellular metabolic process;cellular process;cellular protein metabolic process;macromolecule biosynthetic process;macromolecule metabolic process;metabolic process;primary metabolic process;protein metabolic process;translation
2.94823	-0.687773	Q2FZV8	SAOUHSC_00877	FeS cluster biogenesis domain-containing protein		biosynthetic process;cellular biosynthetic process;cellular metabolic process;cellular process;cofactor biosynthetic process;cofactor metabolic process;iron-sulfur cluster assembly;metabolic process;metallo-sulfur cluster assembly
2.6191	-0.684999	O34090	hemC	Porphobilinogen deaminase (PBG) (EC 2.5.1.61) (Hydroxymethylbilane synthase) (HMBS) (Pre-uroporphyrinogen synthase)	FUNCTION: Tetrapolymerization of the monopyrrole PBG into the hydroxymethylbilane pre-uroporphyrinogen in several discrete steps. {ECO:0000250}.	biosynthetic process;cellular aromatic compound metabolic process;cellular biosynthetic process;cellular macromolecule metabolic process;cellular metabolic process;cellular nitrogen compound biosynthetic process;cellular nitrogen compound metabolic process;cellular process;cellular protein metabolic process;cofactor biosynthetic process;cofactor metabolic process;heterocycle biosynthetic process;…
1.87469	-0.663464	Q2FVN7	SAOUHSC_02665	Pyridoxamine 5'-phosphate oxidase putative domain-containing protein
1.50594	-0.658201	Q2FZZ9	SAOUHSC_00835	Arsenate reductase
1.78506	-0.655024	Q2FY64	SAOUHSC_01601	Alpha-amylase (EC 3.2.1.1)		carbohydrate metabolic process;metabolic process;primary metabolic process
3.68467	-0.647434	Q2FY02	ybeY	Endoribonuclease YbeY (EC 3.1.-.-)	FUNCTION: Single strand-specific metallo-endoribonuclease involved in late-stage 70S ribosome quality control and in maturation of the 3' terminus of the 16S rRNA. {ECO:0000255|HAMAP-Rule:MF_00009}.	cellular macromolecule metabolic process;cellular metabolic process;cellular nitrogen compound metabolic process;cellular process;macromolecule metabolic process;metabolic process;ncRNA metabolic process;ncRNA processing;nitrogen compound metabolic process;nucleic acid metabolic process;nucleobase-containing compound metabolic process;primary metabolic process;RNA metabolic process;RNA processing…
4.363	-0.632517	Q2FXK7	SAOUHSC_01828	GAF domain protein
2.01046	-0.599794	Q2G2U0	SAOUHSC_00710	N-acetylglucosamine-6-phosphate deacetylase (EC 3.5.1.25)		alcohol metabolic process;amino sugar metabolic process;carbohydrate metabolic process;cellular carbohydrate metabolic process;cellular metabolic process;cellular process;glucosamine metabolic process;metabolic process;monosaccharide metabolic process;N-acetylglucosamine metabolic process;primary metabolic process;small molecule metabolic process
2.30913	-0.59539	Q2G2J2	ssaA2	Staphylococcal secretory antigen ssaA2	FUNCTION: Not known; immunogenic protein. {ECO:0000250}.	multi-organism process;pathogenesis
2.21567	-0.591695	Q2FXL7	ald2	Alanine dehydrogenase 2 (EC 1.4.1.1)	FUNCTION: May play a role in cell wall synthesis as L-alanine is an important constituent of the peptidoglycan layer. {ECO:0000250}.	alanine catabolic process;alanine metabolic process;amine catabolic process;amine metabolic process;carboxylic acid catabolic process;carboxylic acid metabolic process;catabolic process;cellular amine metabolic process;cellular amino acid catabolic process;cellular amino acid metabolic process;cellular catabolic process;cellular ketone metabolic process;cellular metabolic process;cellular nitroge…
2.22562	0.591895	Q2G0T3	recR	Recombination protein RecR	FUNCTION: May play a role in DNA repair. It seems to be involved in an RecBC-independent recombinational process of DNA repair. It may act with RecF and RecO. {ECO:0000255|HAMAP-Rule:MF_00017}.	cellular macromolecule metabolic process;cellular metabolic process;cellular nitrogen compound metabolic process;cellular process;cellular response to stimulus;cellular response to stress;DNA metabolic process;DNA recombination;DNA repair;macromolecule metabolic process;metabolic process;nitrogen compound metabolic process;nucleic acid metabolic process;nucleobase-containing compound metabolic pr…
2.03464	0.598488	Q2G0Q8	SAOUHSC_00488	Cysteine synthase (EC 2.5.1.47)		amine biosynthetic process;amine metabolic process;biosynthetic process;carboxylic acid biosynthetic process;carboxylic acid metabolic process;cellular amine metabolic process;cellular amino acid biosynthetic process;cellular amino acid metabolic process;cellular biosynthetic process;cellular ketone metabolic process;cellular metabolic process;cellular nitrogen compound biosynthetic process;cellu…
4.41773	0.613597	Q2FWZ0	gatB	Aspartyl/glutamyl-tRNA(Asn/Gln) amidotransferase subunit B (Asp/Glu-ADT subunit B) (EC 6.3.5.-)	FUNCTION: Allows the formation of correctly charged Asn-tRNA(Asn) or Gln-tRNA(Gln) through the transamidation of misacylated Asp-tRNA(Asn) or Glu-tRNA(Gln) in organisms which lack either or both of asparaginyl-tRNA or glutaminyl-tRNA synthetases. The reaction takes place in the presence of glutamine and ATP through an activated phospho-Asp-tRNA(Asn) or phospho-Glu-tRNA(Gln). {ECO:0000255|HAMAP-Ru…	biosynthetic process;cellular biosynthetic process;cellular macromolecule biosynthetic process;cellular macromolecule metabolic process;cellular metabolic process;cellular process;cellular protein metabolic process;macromolecule biosynthetic process;macromolecule metabolic process;metabolic process;primary metabolic process;protein metabolic process;translation
3.40579	0.620653	Q2G2F8	atpF	ATP synthase subunit b (ATP synthase F(0) sector subunit b) (ATPase subunit I) (F-type ATPase subunit b) (F-ATPase subunit b)	FUNCTION: F(1)F(0) ATP synthase produces ATP from ADP in the presence of a proton or sodium gradient. F-type ATPases consist of two structural domains, F(1) containing the extramembraneous catalytic core and F(0) containing the membrane proton channel, linked together by a central stalk and a peripheral stalk. During catalysis, ATP synthesis in the catalytic domain of F(1) is coupled via a rotary…	ATP biosynthetic process;ATP metabolic process;ATP synthesis coupled proton transport;biosynthetic process;cation transport;cellular biosynthetic process;cellular metabolic process;cellular nitrogen compound biosynthetic process;cellular nitrogen compound metabolic process;cellular process;energy coupled proton transport, down electrochemical gradient;establishment of localization;heterocycle bio…
2.18995	0.624391	Q2FW39	rpsI	Small ribosomal subunit protein uS9 (30S ribosomal protein S9)		biosynthetic process;cellular biosynthetic process;cellular macromolecule biosynthetic process;cellular macromolecule metabolic process;cellular metabolic process;cellular process;cellular protein metabolic process;macromolecule biosynthetic process;macromolecule metabolic process;metabolic process;primary metabolic process;protein metabolic process;translation
2.03256	0.625639	Q2FXP2	SAOUHSC_01794	Glyceraldehyde-3-phosphate dehydrogenase (EC 1.2.1.-)	FUNCTION: Catalyzes the oxidative phosphorylation of glyceraldehyde 3-phosphate (G3P) to 1,3-bisphosphoglycerate (BPG) using the cofactor NAD. The first reaction step involves the formation of a hemiacetal intermediate between G3P and a cysteine residue, and this hemiacetal intermediate is then oxidized to a thioester, with concomitant reduction of NAD to NADH. The reduced NADH is then exchanged …	alcohol metabolic process;carbohydrate metabolic process;cellular carbohydrate metabolic process;cellular metabolic process;cellular process;glucose metabolic process;hexose metabolic process;metabolic process;monosaccharide metabolic process;primary metabolic process;small molecule metabolic process
1.77796	0.627979	Q2G2Q3	truB	tRNA pseudouridine synthase B (EC 5.4.99.25) (tRNA pseudouridine(55) synthase) (Psi55 synthase) (tRNA pseudouridylate synthase) (tRNA-uridine isomerase)	FUNCTION: Responsible for synthesis of pseudouridine from uracil-55 in the psi GC loop of transfer RNAs. {ECO:0000255|HAMAP-Rule:MF_01080}.	cellular macromolecule metabolic process;cellular metabolic process;cellular nitrogen compound metabolic process;cellular process;macromolecule metabolic process;macromolecule modification;metabolic process;ncRNA metabolic process;ncRNA processing;nitrogen compound metabolic process;nucleic acid metabolic process;nucleobase-containing compound metabolic process;primary metabolic process;pseudouri…
2.12867	0.633316	Q2G0K8	nagB	Glucosamine-6-phosphate deaminase (EC 3.5.99.6) (GlcN6P deaminase) (GNPDA) (Glucosamine-6-phosphate isomerase)	FUNCTION: Catalyzes the reversible isomerization-deamination of glucosamine 6-phosphate (GlcN6P) to form fructose 6-phosphate (Fru6P) and ammonium ion. {ECO:0000255|HAMAP-Rule:MF_01241}.	alcohol catabolic process;alcohol metabolic process;amino sugar catabolic process;amino sugar metabolic process;carbohydrate catabolic process;carbohydrate metabolic process;carboxylic acid metabolic process;catabolic process;cellular carbohydrate catabolic process;cellular carbohydrate metabolic process;cellular ketone metabolic process;cellular metabolic process;cellular process;glucosamine met…
2.23452	0.637541	Q2FV74	clpL	ATP-dependent Clp protease ATP-binding subunit ClpL	FUNCTION: Required for the development of induced thermotolerance and intracellular multiplication within bovine mammary epithelial cells. {ECO:0000269|PubMed:15554981}.	multi-organism process;pathogenesis
1.77313	0.670503	Q2G2F5	SAOUHSC_02352	UDP-N-acetylglucosamine 2-epimerase (non-hydrolyzing) (EC 5.1.3.14)		alcohol metabolic process;amino sugar metabolic process;carbohydrate metabolic process;cellular carbohydrate metabolic process;cellular metabolic process;cellular nitrogen compound metabolic process;cellular process;glucosamine metabolic process;metabolic process;monosaccharide metabolic process;N-acetylglucosamine metabolic process;nitrogen compound metabolic process;nucleobase-containing compou…
3.15932	0.688234	Q2G1L6	SAOUHSC_00106	DNA-binding protein
1.6789	0.723279	Q9ZNI1	lytN	Probable cell wall hydrolase LytN (EC 3.-.-.-)	FUNCTION: Probably involved in peptidoglycan hydrolysis.	cell wall organization;cell wall organization or biogenesis;cellular component organization or biogenesis
2.77649	0.72581	Q2G033	SAOUHSC_00794	Glycolytic operon regulator
2.47369	0.741925	Q2FWN8	SAOUHSC_02244	Probable succinyl-diaminopimelate desuccinylase (EC 3.5.1.18)
3.4006	0.757727	Q2FW07	rplD	Large ribosomal subunit protein uL4 (50S ribosomal protein L4)	FUNCTION: One of the primary rRNA binding proteins, this protein initially binds near the 5'-end of the 23S rRNA. It is important during the early stages of 50S assembly. It makes multiple contacts with different domains of the 23S rRNA in the assembled 50S subunit and ribosome. {ECO:0000255|HAMAP-Rule:MF_01328}.; FUNCTION: Forms part of the polypeptide exit tunnel. {ECO:0000255|HAMAP-Rule:MF_013…	biosynthetic process;cellular biosynthetic process;cellular macromolecule biosynthetic process;cellular macromolecule metabolic process;cellular metabolic process;cellular process;cellular protein metabolic process;macromolecule biosynthetic process;macromolecule metabolic process;metabolic process;primary metabolic process;protein metabolic process;translation
1.90492	0.766525	Q2FV22	panC	Pantothenate synthetase (PS) (EC 6.3.2.1) (Pantoate--beta-alanine ligase) (Pantoate-activating enzyme)	FUNCTION: Catalyzes the condensation of pantoate with beta-alanine in an ATP-dependent reaction via a pantoyl-adenylate intermediate. {ECO:0000255|HAMAP-Rule:MF_00158}.	amine biosynthetic process;amine metabolic process;biosynthetic process;carboxylic acid biosynthetic process;carboxylic acid metabolic process;cellular amine metabolic process;cellular amino acid biosynthetic process;cellular amino acid metabolic process;cellular biosynthetic process;cellular ketone metabolic process;cellular metabolic process;cellular modified amino acid biosynthetic process;cel…
1.56649	0.772341	Q2G1Q2	plc	1-phosphatidylinositol phosphodiesterase (EC 4.6.1.13) (Phosphatidylinositol diacylglycerol-lyase) (Phosphatidylinositol-specific phospholipase C) (PI-PLC)	FUNCTION: Cleaves glycosylphosphatidylinositol (GPI) and phosphatidylinositol (PI) anchors but not PI phosphates. Potential virulence factor (By similarity). {ECO:0000250}.	catabolic process;lipid catabolic process;lipid metabolic process;metabolic process;multi-organism process;pathogenesis;primary metabolic process
1.42933	0.773549	Q2FZH8	SAOUHSC_01026	Class I SAM-dependent rRNA methyltransferase		cellular macromolecule metabolic process;cellular metabolic process;cellular nitrogen compound metabolic process;cellular process;macromolecule metabolic process;metabolic process;ncRNA metabolic process;ncRNA processing;nitrogen compound metabolic process;nucleic acid metabolic process;nucleobase-containing compound metabolic process;primary metabolic process;RNA metabolic process;RNA processing…
2.00552	0.778812	Q2G1P3	SAOUHSC_00061	Oleate hydratase		carboxylic acid metabolic process;cellular ketone metabolic process;cellular lipid metabolic process;cellular metabolic process;cellular process;fatty acid metabolic process;lipid metabolic process;metabolic process;monocarboxylic acid metabolic process;organic acid metabolic process;oxoacid metabolic process;primary metabolic process;small molecule metabolic process
1.40414	0.882032	Q2FZT1	SAOUHSC_00909	Cof-type HAD-IIB family hydrolase
2.01619	0.893013	Q2G1Z8	polC	DNA polymerase III PolC-type (PolIII) (EC 2.7.7.7)	FUNCTION: Required for replicative DNA synthesis. This DNA polymerase also exhibits 3' to 5' exonuclease activity.	biosynthetic process;cellular biosynthetic process;cellular macromolecule biosynthetic process;cellular macromolecule metabolic process;cellular metabolic process;cellular nitrogen compound metabolic process;cellular process;DNA metabolic process;DNA replication;DNA-dependent DNA replication;macromolecule biosynthetic process;macromolecule metabolic process;metabolic process;nitrogen compound met…
2.65754	0.916598	Q2FVT8	SAOUHSC_02604	SDR family oxidoreductase
2.0573	0.928074	Q2FW52	SAOUHSC_02465	Uncharacterized hydrolase SAOUHSC_02465 (EC 3.-.-.-)
2.41845	0.930319	Q2G010	SAOUHSC_00818	Thermonuclease (EC 3.1.31.1) (Micrococcal nuclease) (Staphylococcal nuclease)
2.71694	0.955456	Q2G222	SAOUHSC_02979	N-acetylmuramoyl-L-alanine amidase domain-containing protein SAOUHSC_02979
3.30494	1.02989	Q2FWN9	SAOUHSC_02243	Uncharacterized leukocidin-like protein 2		cell killing;cytolysis in other organism;killing of cells of other organism;multi-organism process;pathogenesis
1.72795	1.18194	Q2FXG5	SAOUHSC_01882	Serine aminopeptidase S33 domain-containing protein
1.57964	1.27525	Q2FVK5	sbi	Immunoglobulin-binding protein Sbi	FUNCTION: Plays a role in the inhibition of both the innate and adaptive immune responses. Possesses two N-terminal domains that bind the Fc region of IgG and two domains that form a tripartite complex with complement factors C3b and CFH. By recruiting CFH and C3b, the secreted form acts as a potent complement inhibitor of the alternative pathway-mediated lysis. {ECO:0000250|UniProtKB:A6QJQ7}.	multi-organism process;pathogenesis
1.85953	1.33021	Q2FWC7	coaW	Type II pantothenate kinase (EC 2.7.1.33) (PanK-II) (Pantothenic acid kinase)	FUNCTION: Catalyzes the phosphorylation of pantothenate (Pan), the first step in CoA biosynthesis. {ECO:0000269|PubMed:12760898}.	biosynthetic process;cellular biosynthetic process;cellular metabolic process;cellular nitrogen compound metabolic process;cellular process;coenzyme A biosynthetic process;coenzyme A metabolic process;coenzyme biosynthetic process;coenzyme metabolic process;cofactor biosynthetic process;cofactor metabolic process;heterocycle metabolic process;metabolic process;nitrogen compound metabolic process;…
2.91468	1.60181	Q2FZC2	SAOUHSC_01110	Fibrinogen-binding protein	FUNCTION: Extracellular fibrinogen-binding protein that plays an important role in virulence. By interacting with the alpha chain of fibrinogen and its derivative fibrin, enhances a non-functional interaction between fibrinogen and platelets and is responsible for repression of fibrinogen-dependent platelet aggregation. In addition, assembles a fibrinogen protective shield around the bacteria whi…
3.40529	1.68026	Q2FZB8	SAOUHSC_01114	Fibrinogen-binding protein	FUNCTION: Extracellular fibrinogen-binding protein that plays an important role in virulence. By interacting with the alpha chain of fibrinogen and its derivative fibrin, enhances a non-functional interaction between fibrinogen and platelets and is responsible for repression of fibrinogen-dependent platelet aggregation. In addition, assembles a fibrinogen protective shield around the bacteria whi…
3.81486	1.81743	Q2G2G0	SAOUHSC_00717	DM13 domain-containing protein
3.07361	2.07241	Q2FWP0	SAOUHSC_02241	Uncharacterized leukocidin-like protein 1		cell killing;cytolysis in other organism;killing of cells of other organism;multi-organism process;pathogenesis
2.2988	2.58647	Q2FXV2	SAOUHSC_01729	Uncharacterized protein
